# Supplementary material for: Genome-Wide Association Mapping for Seedling and Adult Plant Resistance to Stripe Rust in Synthetic Hexaploid Wheat
Source: PLoS One. 2014 Aug 25;9(8):e105593. doi: 10.1371/journal.pone.0105593 (PMC4143293; doi:10.1371/journal.pone.0105593)
Supplement: Table S1 — Pedigree information of synthetic hexaploids and bread wheat cultivars used to evaluate resistance to stripe rust. (XLSX) [file pone.0105593.s003.xlsx]

## Sheet: Sheet1
Table S1: List of synthetic hexaploids and bread wheats with their pedigrees
S.N	Designation	Pedigree
184	KBG-01	(300/SM+501M)/HAR 1709
192	Enkoy	(HEBRAND/WIS245/SUP51) x (FR-FNH)
191	Galama	4777(2)//FKN/GB/3/PVN"S"
149	SHW153	68.111/RGB-U//WARD RESEL/3/STIL/4/AE.SQUARROSA (1030)
150	SHW154	68.111/RGB-U//WARD RESEL/3/STIL/4/AE.SQUARROSA (1043)
1	SHW1	68.111/RGB-U//WARD RESEL/3/STIL/4/AE.SQUARROSA (164)
170	SHW174	68.111/RGB-U//WARD RESEL/3/STIL/4/AE.SQUARROSA (188)
145	SHW149	68.111/RGB-U//WARD RESEL/3/STIL/4/AE.SQUARROSA (385)
146	SHW150	68.111/RGB-U//WARD RESEL/3/STIL/4/AE.SQUARROSA (386)
147	SHW151	68.111/RGB-U//WARD RESEL/3/STIL/4/AE.SQUARROSA (389)
148	SHW152	68.111/RGB-U//WARD RESEL/3/STIL/4/AE.SQUARROSA (390)
157	SHW161	68.111/RGB-U//WARD RESEL/3/STIL/4/AE.SQUARROSA (623)
159	SHW163	68.111/RGB-U//WARD RESEL/3/STIL/4/AE.SQUARROSA (624)
160	SHW164	68.111/RGB-U//WARD RESEL/3/STIL/4/AE.SQUARROSA (625)
161	SHW165	68.111/RGB-U//WARD RESEL/3/STIL/4/AE.SQUARROSA (627)
162	SHW166	68.111/RGB-U//WARD RESEL/3/STIL/4/AE.SQUARROSA (628)
154	SHW158	68.111/RGB-U//WARD RESEL/3/STIL/4/AE.SQUARROSA (631)
164	SHW168	68.111/RGB-U//WARD RESEL/3/STIL/4/AE.SQUARROSA (631)
171	SHW175	68.111/RGB-U//WARD RESEL/3/STIL/4/AE.SQUARROSA (659)
174	SHW178	68.111/RGB-U//WARD RESEL/3/STIL/4/AE.SQUARROSA (675)
175	SHW179	68.111/RGB-U//WARD RESEL/3/STIL/4/AE.SQUARROSA (684)
46	SHW48	68.111/RGB-U//WARD RESEL/3/STIL/4/AE.SQUARROSA (781)
47	SHW49	68.111/RGB-U//WARD RESEL/3/STIL/4/AE.SQUARROSA (783)
28	SHW29	68.111/RGB-U//WARD/3/AE.SQUARROSA (328)
151	SHW155	68.111/RGB-U//WARD/3/AE.SQUARROSA (388)
87	SHW90	68.111/RGB-U//WARD/3/AE.SQUARROSA (454)
89	SHW92	68.111/RGB-U//WARD/3/AE.SQUARROSA (458)
158	SHW162	68.111/RGB-U//WARD/3/AE.SQUARROSA (623)
166	SHW170	68.111/RGB-U//WARD/3/FGO/4/RABI/5/AE.SQUARROSA (632)
29	SHW30	68112/WARD//AE.SQUARROSA (369)
39	SHW41	6973/WARD.7463//74110/3/AE.SQUARROSA (35A)
26	SHW27	ACO89/AE.SQUARROSA (309)
27	SHW28	ACO89/AE.SQUARROSA (315)
133	SHW137	AE.SQUARROSA (1018)/DOY1
134	SHW138	AE.SQUARROSA (1031)/ARLIN-1
8	SHW8	ALTAR 84/AE.SQUARROSA (198)
13	SHW13	ALTAR 84/AE.SQUARROSA (211)
109	SHW112	ALTAR 84/AE.SQUARROSA (502)
75	SHW78	ARLIN/AE.SQUARROSA (283)
84	SHW87	ARLIN/AE.SQUARROSA (410)
23	SHW24	ARLIN-1/AE.SQUARROSA (225)
168	SHW172	ARLIN-1/AE.SQUARROSA (802)
183	Kubsa	Attila
178	SHW182	Aus 30258
179	SHW183	Aus 30294
180	SHW184	Aus 30304
181	SHW185	Aus 34261
115	SHW118	CETA/AE.SQUARROSA (1016)
117	SHW120	CETA/AE.SQUARROSA (1025)
119	SHW122	CETA/AE.SQUARROSA (1030)
93	SHW96	CETA/AE.SQUARROSA (170)
120	SHW123	CETA/AE.SQUARROSA (184)
24	SHW25	CETA/AE.SQUARROSA (230)
138	SHW142	CETA/AE.SQUARROSA (246)
122	SHW126	CETA/AE.SQUARROSA (273)
103	SHW106	CETA/AE.SQUARROSA (327)
139	SHW143	CETA/AE.SQUARROSA (496)
127	SHW131	CETA/AE.SQUARROSA (533)
140	SHW144	CETA/AE.SQUARROSA (539)
69	SHW72	CETA/AE.SQUARROSA (661)
45	SHW47	CETA/AE.SQUARROSA (742)
48	SHW50	CETA/AE.SQUARROSA (783)
72	SHW75	CETA/AE.SQUARROSA (796)
31	SHW32	CHEN-7/AE.SQUARROSA (429)
128	SHW132	CPI/GEDIZ/3/GOO//JO/CRA/4/AE.SQUARROSA (1018)
129	SHW133	CPI/GEDIZ/3/GOO//JO/CRA/4/AE.SQUARROSA (1021)
130	SHW134	CPI/GEDIZ/3/GOO//JO/CRA/4/AE.SQUARROSA (1026)
121	SHW125	CPI/GEDIZ/3/GOO//JO/CRA/4/AE.SQUARROSA (273)
123	SHW127	CPI/GEDIZ/3/GOO//JO/CRA/4/AE.SQUARROSA (439)
124	SHW128	CPI/GEDIZ/3/GOO//JO/CRA/4/AE.SQUARROSA (453)
125	SHW129	CPI/GEDIZ/3/GOO//JO/CRA/4/AE.SQUARROSA (461)
126	SHW130	CPI/GEDIZ/3/GOO//JO/CRA/4/AE.SQUARROSA (533)
172	SHW176	CPI/GEDIZ/3/GOO//JO/CRA/4/AE.SQUARROSA (659)
173	SHW177	CPI/GEDIZ/3/GOO//JO/CRA/4/AE.SQUARROSA (660)
176	SHW180	CPI/GEDIZ/3/GOO//JO/CRA/4/AE.SQUARROSA (698)
7	SHW7	CPI/GEDIZ/3/GOO//JO69/CRA/4/AE.SQUARROSA (196)
9	SHW9	CPI/GEDIZ/3/GOO//JO69/CRA/4/AE.SQUARROSA (205)
11	SHW11	CPI/GEDIZ/3/GOO//JO69/CRA/4/AE.SQUARROSA (208)
15	SHW16	CPI/GEDIZ/3/GOO//JO69/CRA/4/AE.SQUARROSA (215)
104	SHW107	CPI/GEDIZ/3/GOO//JO69/CRA/4/AE.SQUARROSA (390)
106	SHW109	CPI/GEDIZ/3/GOO//JO69/CRA/4/AE.SQUARROSA (409)
40	SHW42	CPI/GEDIZ/3/GOO//JO69/CRA/4/AE.SQUARROSA (629)
41	SHW43	CPI/GEDIZ/3/GOO//JO69/CRA/4/AE.SQUARROSA (633)
42	SHW44	CPI/GEDIZ/3/GOO//JO69/CRA/4/AE.SQUARROSA (633)
43	SHW45	CPI/GEDIZ/3/GOO//JO69/CRA/4/AE.SQUARROSA (637)
22	SHW23	CROC-1/AE.SQUARROSA (224)
78	SHW81	CROC-1/AE.SQUARROSA (333)
141	SHW145	CROC-1/AE.SQUARROSA (381)
112	SHW115	CROC-1/AE.SQUARROSA (517)
44	SHW46	CROC-1/AE.SQUARROSA (725)
50	SHW52	CROC-1/AE.SQUARROSA (879)
14	SHW15	D67.2/P66.270//AE.SQUARROSA (213)
18	SHW19	D67.2/P66.270//AE.SQUARROSA (218)
19	SHW20	D67.2/P66.270//AE.SQUARROSA (220)
21	SHW22	D67.2/P66.270//AE.SQUARROSA (223)
163	SHW167	D67.2/P66.270//AE.SQUARROSA (629)
167	SHW171	D67.2/P66.270//AE.SQUARROSA (635)
152	SHW156	D67.2/P66.270//AE.SQUARROSA (741)
153	SHW157	D67.2/P66.270//AE.SQUARROSA (752)
114	SHW117	DOY1/AE.SQUARROSA (1016)
116	SHW119	DOY1/AE.SQUARROSA (1024)
131	SHW135	DOY1/AE.SQUARROSA (1026)
118	SHW121	DOY1/AE.SQUARROSA (1027)
132	SHW136	DOY1/AE.SQUARROSA (1029)
94	SHW97	DOY1/AE.SQUARROSA (177)
2	SHW2	DOY1/AE.SQUARROSA (190)
16	SHW17	DOY1/AE.SQUARROSA (216)
95	SHW98	DOY1/AE.SQUARROSA (255)
96	SHW99	DOY1/AE.SQUARROSA (256)
97	SHW100	DOY1/AE.SQUARROSA (258)
101	SHW104	DOY1/AE.SQUARROSA (318)
102	SHW105	DOY1/AE.SQUARROSA (322)
143	SHW147	DOY1/AE.SQUARROSA (359)
144	SHW148	DOY1/AE.SQUARROSA (360)
81	SHW84	DOY1/AE.SQUARROSA (370)
85	SHW88	DOY1/AE.SQUARROSA (415)
86	SHW89	DOY1/AE.SQUARROSA (428)
32	SHW33	DOY1/AE.SQUARROSA (446)
88	SHW91	DOY1/AE.SQUARROSA (458)
91	SHW94	DOY1/AE.SQUARROSA (507)
38	SHW40	DOY1/AE.SQUARROSA (511)
111	SHW114	DOY1/AE.SQUARROSA (516)
113	SHW116	DOY1/AE.SQUARROSA (517)
92	SHW95	DOY1/AE.SQUARROSA (532)
79	SHW82	DVERD-2/AE.SQUARROSA (333)
83	SHW86	FALCIN/AE.SQUARROSA (389)
135	SHW139	FALCIN-1/AE.SQUARROSA (176)
59	SHW62	GAN/AE.SQUARROSA (180)
60	SHW63	GAN/AE.SQUARROSA (257)
98	SHW101	GAN/AE.SQUARROSA (259)
100	SHW103	GAN/AE.SQUARROSA (285)
142	SHW146	GAN/AE.SQUARROSA (296)
33	SHW34	GAN/AE.SQUARROSA (446)
107	SHW110	GAN/AE.SQUARROSA (459)
155	SHW159	GAN/AE.SQUARROSA (638)
156	SHW160	GAN/AE.SQUARROSA (658)
77	SHW80	GARZA/BOY//AE.SQUARROSA (300)
80	SHW83	GARZA/BOY//AE.SQUARROSA (350)
90	SHW93	GARZA/BOY//AE.SQUARROSA (467)
82	SHW85	KAPUDE/AE.SQUARROSA (385)
25	SHW26	LARU/AE.SQUARROSA (309)
57	SHW59	LARU/AE.SQUARROSA (TA2459)
61	SHW64	LCK59.61/AE.SQUARROSA (308)
62	SHW65	LCK59.61/AE.SQUARROSA (313)
70	SHW73	LCK59.61/AE.SQUARROSA (689)
189	Wabe	MRL"S"-BUC"S"
190	Simba	PRINIA
3	SHW3	RABI//GS/CRA/3/AE.SQUARROSA (190)
51	SHW53	RABI//GS/CRA/3/AE.SQUARROSA (891)
52	SHW54	RABI//GS/CRA/3/AE.SQUARROSA (891)
53	SHW55	RABI//GS/CRA/3/AE.SQUARROSA (895)
55	SHW57	RABI//GS/CRA/3/AE.SQUARROSA (914)
76	SHW79	ROK/KML//AE.SQUARROSA (295)
99	SHW102	SCA/AE.SQUARROSA (272)
105	SHW108	SCA/AE.SQUARROSA (409)
65	SHW68	SCA/AE.SQUARROSA (518)
67	SHW70	SCA/AE.SQUARROSA (523)
68	SHW71	SCOOP-1/AE.SQUARROSA (634)
186	Digelu	SHA7/KAUZ
136	SHW140	SHAG-22/AE.SQUARROSA (183)
137	SHW141	SHAG-22/AE.SQUARROSA (227)
30	SHW31	SNIPE/YAV79//DACK/TEAL/3/AE.SQUARROSA (411)
73	SHW76	SNIPE/YAV79//DACK/TEAL/3/AE.SQUARROSA (877)
54	SHW56	SNIPE/YAV79//DACK/TEAL/3/AE.SQUARROSA (904)
4	SHW4	SORA/AE.SQUARROSA (191)
5	SHW5	SORA/AE.SQUARROSA (192)
6	SHW6	SORA/AE.SQUARROSA (192)
10	SHW10	SORA/AE.SQUARROSA (207)
12	SHW12	SORA/AE.SQUARROSA (208)
108	SHW111	STY-US/CELTA//PALS/3/SRN-5/4/AE.SQUARROSA (502)
110	SHW113	STY-US/CELTA//PALS/3/SRN-5/4/AE.SQUARROSA (502)
177	SHW181	Syn37
20	SHW21	TK SN1081/AE.SQUARROSA (222)
66	SHW69	TK SN1081/AE.SQUARROSA (519)
71	SHW74	TRN/AE.SQUARROSA (700)
188	Morocco	Universally susceptible cultivar
182	ET13-A2	UQ105 sel x Enkoy
185	Dashen	VEE 17 KUZ-BUHO "S"/KAL-BB
37	SHW39	YAR/AE.SQUARROSA (493)
49	SHW51	YAR/AE.SQUARROSA (783)
58	SHW60	YAV-2/TEZ//AE.SQUARROSA (249)
64	SHW67	YAV-2/TEZ//AE.SQUARROSA (435)
165	SHW169	YAV-2/TEZ//AE.SQUARROSA (631)
169	SHW173	YAV-2/TEZ//AE.SQUARROSA (746)
74	SHW77	YAV-2/TEZ//AE.SQUARROSA (882)
56	SHW58	YAV-2/TEZ//AE.SQUARROSA (963)
36	SHW38	YAV-3/SCO//JO69/CRA/3/YAV79/4/AE.SQUARROSA (498)
63	SHW66	YAV79//DACK/RABI/3/SNIPE/4/AE.SQUARROSA (381)
34	SHW36	YAV79//DACK/RABI/3/SNIPE/4/AE.SQUARROSA (460)
35	SHW37	YAV79//DACK/RABI/3/SNIPE/4/AE.SQUARROSA (460)
17	SHW18	YUK/AE.SQUARROSA (217)
187	Kenya Kudu
