# Supplementary material for: Genome-Wide Association Mapping for Seedling and Adult Plant Resistance to Stripe Rust in Synthetic Hexaploid Wheat
Source: PLoS One. 2014 Aug 25;9(8):e105593. doi: 10.1371/journal.pone.0105593 (PMC4143293; doi:10.1371/journal.pone.0105593)
Supplement: Table S2 — List of synthetic hexaploids putatively possessing adult plant resistance (APR) to stripe rust. (XLSX) [file pone.0105593.s004.xlsx]

## Sheet: Sheet1
Table S2: List of synthetics hexaploids putatively expressing adult plant resistance (APR) to stripe rust
No.	Reference no.	Entries	Origin	field	Seedling
1	PRYSYN-IC/ET-09-4	ALTAR 84/AE.SQUARROSA (188)	CIGM87.2765-1B-0PR-0B	10	3
2	PRYSYN-IC/ET-09-15	CPI/GEDIZ/3/GOO//JO69/CRA/4/AE.SQUARROSA (196)	CIGM88.1186-0B	5	33+
3	PRYSYN-IC/ET-09-29	ALTAR 84/AE.SQUARROSA (211)	CIGM87.2771-1B-0PR-0B	30	3+
4	PRYSYN-IC/ET-09-86	68.111/RGB-U//WARD/3/AE.SQUARROSA (328)	CIGM88.1292-0B	20	3+
5	PRYSYN-IC/ET-09-110	YAV79//DACK/RABI/3/SNIPE/4/AE.SQUARROSA (460)	CIGM88.1348-0B	20	3
6	PRYSYN-IC/ET-09-120	DOY1/AE.SQUARROSA (511)	CIGM88.1363-0B	15	33+
7	PRYSYN-IC/ET-09-137	CETA/AE.SQUARROSA (742)	CIGM89.527-0Y	30	33+
8	PRYSYN-IC/ET-09-141	YAR/AE.SQUARROSA (783)	CIGM90.686	8	4
9	PRYSYN-IC/ET-09-152	CROC-1/AE.SQUARROSA (879)	CIGM89.479-0Y	30	33+
10	PRYSYN-IC/ET-09-211	GAN/AE.SQUARROSA (257)	CIGM90.807	30	4
11	PRYSYN-IC/ET-09-213	LCK59.61/AE.SQUARROSA (308)	CIGM90.810	24	4
12	PRYSYN-IC/ET-09-215	LCK59.61/AE.SQUARROSA (313)	CIGM90.812	32	4
13	PRYSYN-IC/ET-09-219	YAV79//DACK/RABI/3/SNIPE/4/AE.SQUARROSA (381)	CIGM90.821	12	4
14	PRYSYN-IC/ET-09-231	SCA/AE.SQUARROSA (518)	CIGM90.845	30	4
15	PRYSYN-IC/ET-09-244	SCOOP-1/AE.SQUARROSA (634)	CIGM90.873	30	4
16	PRYSYN-IC/ET-09-263	YAV-2/TEZ//AE.SQUARROSA (882)	CIGM90.907	30	4
17	PRYSYN-IC/ET-09-330	GARZA/BOY//AE.SQUARROSA (467)	CIGM92.1733	24	4
18	PRYSYN-IC/ET-09-357	DOY1/AE.SQUARROSA (258)	CIGM93.207	30	4
19	PRYSYN-IC/ET-09-366	GAN/AE.SQUARROSA (285)	CIGM93.374	20	4
20	PRYSYN-IC/ET-09-370	CETA/AE.SQUARROSA (327)	CIGM93.226	30	4
21	PRYSYN-IC/ET-09-371	DOY1/AE.SQUARROSA (334)	CIGM93.227	30	4
22	PRYSYN-IC/ET-09-408	CETA/AE.SQUARROSA (1025)	CIGM93.299	16	4
23	PRYSYN-IC/ET-09-411	CETA/AE.SQUARROSA (1030)	CIGM93.305	20	4
24	PRYSYN-IC/ET-09-416	CETA/AE.SQUARROSA (187)	CASW94Y00059S	30	4
25	PRYSYN-IC/ET-09-432	CETA/AE.SQUARROSA (386)	CASW94Y00092S	24	4
26	PRYSYN-IC/ET-09-440	CPI/GEDIZ/3/GOO//JO/CRA/4/AE.SQUARROSA (533)	CASW94Y00115S	4	4
27	PRYSYN-IC/ET-09-441	CETA/AE.SQUARROSA (533)	CASW94Y00116S	4	3+
28	PRYSYN-IC/ET-09-443	CETA/T.URARTU (557)	CASW94Y00126S	30	4
29	PRYSYN-IC/ET-09-466	CPI/GEDIZ/3/GOO//JO/CRA/4/AE.SQUARROSA (1014)	CASW94Y00277S	4	4
30	PRYSYN-IC/ET-09-484	CROC-1/AE.SQUARROSA (199)	CASW95Y00079S	30	33+
31	PRYSYN-IC/ET-09-506	CETA/AE.SQUARROSA (496)	CASW95Y00118S	24	4
32	PRYSYN-IC/ET-09-638	D67.2/P66.270//AE.SQUARROSA (741)	CASW00GH00035S	20	4
33	PRYSYN-IC/ET-09-639	D67.2/P66.270//AE.SQUARROSA (752)	CASW00GH00036S	20	4
34	PRYSYN-IC/ET-09-664	SORA/AE.SQUARROSA (617)	CASW02GH00001S	8	4
35	PRYSYN-IC/ET-09-667	68.111/RGB-U//WARD/3/AE.SQUARROSA (623)	CASW02GH00006S	2	4
36	PRYSYN-IC/ET-09-673	D67.2/P66.270//AE.SQUARROSA (629)	CASW02GH00016S	30	4
37	PRYSYN-IC/ET-09-683	KUCUK/AE.SQUARROSA (647)	CASW02GH00029S	24	4
38	PRYSYN-IC/ET-09-698	YAV-2/TEZ//AE.SQUARROSA (746)	CASW02GH00070S	10	3+
39	PRYSYN-IC/ET-09-812	Syn37	-	30	4
40	PRYSYN-IC/ET-09-837	Aus 34261	-	16	4
