# Supplementary material for: Genome-Wide Association Mapping for Seedling and Adult Plant Resistance to Stripe Rust in Synthetic Hexaploid Wheat
Source: PLoS One. 2014 Aug 25;9(8):e105593. doi: 10.1371/journal.pone.0105593 (PMC4143293; doi:10.1371/journal.pone.0105593)
Supplement: Table S3 — In silico functional analysis of SNPs associated with stripe rust resistance in synthetic hexaploids. (XLSX) [file pone.0105593.s005.xlsx]

## Sheet: Sheet1
Table S3: In silico functional annotation of the SNPs associated with stripe rust resistance in synthetic hexaploid wheat
				TaUniGenes			Brachypodium CDS			Brachypodium protein			Rice CDS			Rice protein			Sorghum CDS			Sorghum protein
Marker	*Association	Chr	Pos	Top BLAST Hit	Annotation	e-value	Top BLAST Hit	Annotation	e-value	Top BLAST Hit	Annotation	e-value	Top BLAST Hit	Annotation	e-value	Top BLAST Hit	Annotation	e-value	Top BLAST Hit	Annotation	e-value	Top BLAST Hit	Annotation	e-value
wsnp_Ex_rep_c81556_76277906	L2	1AS	120.285	Ta.3614	Triticum aestivum cDNA, clone: WT003_E13, cultivar: Chinese Spring	0	Bradi2g17670.1	Clathrin adaptor, phosphoinositide-binding, GAT-like	0	Bradi2g17670.1	Clathrin adaptor, phosphoinositide-binding, GAT-like	2e-131	LOC_Os05g47550.1	ANTH/ENTH domain containing protein, putative, expressed	0	LOC_Os05g47550.1	ANTH/ENTH domain containing protein, putative, expressed	1e-130	Sb09g027370.1	epsin N-terminal homology (ENTH) domain-containing protein	0	Sb09g027370.1	epsin N-terminal homology (ENTH) domain-containing protein	4e-131
wsnp_Ku_c13229_21142792	L2	1BS	8.38194	Ta.36418	FGAS030611 Triticum aestivum FGAS: Library 2 Gate 3 Triticum aestivum cDNA, mRNA sequence	0	Bradi2g39720.1	Serine/threonine-protein kinase-like domain	0	Bradi2g39720.1	Serine/threonine-protein kinase-like domain	0	LOC_Os01g02680.1	protein kinase domain containing protein, expressed	5e-100	LOC_Os01g02800.1	receptor-like kinase ARK1AS, putative, expressed	0	Sb03g008110.1	serine/threonine protein kinase, putative	3e-93	Sb03g025630.1	PR5K; kinase/ transmembrane receptor protein serine/threonine kinase	0
wsnp_BE405749B_Ta_2_1	L2	1BS	9.55554	Ta.9031	Triticum aestivum cDNA, clone: SET3_M16, cultivar: Chinese Spring	3e-37	Bradi2g39750.1	Cytoskeleton-associated protein, Gly-rich domain	4e-15	Bradi2g39750.1	Cytoskeleton-associated protein, Gly-rich domain	3e-06	.	.	.	.	.	.	.	.	.	.	.	.
wsnp_JD_c4444_5575748	S	1BS	31.7577	Ta.47089	Triticum aestivum cDNA, clone: SET2_M19, cultivar: Chinese Spring	0	Bradi3g28250.1	.	7e-138	Bradi3g28250.1	.	2e-145	LOC_Os10g32850.1	expressed protein	4e-56	LOC_Os10g32850.1	expressed protein	4e-97	Sb01g019820.1	RIN13 (RPM1 INTERACTING PROTEIN 13)	6e-38	Sb01g019820.1	RIN13 (RPM1 INTERACTING PROTEIN 13)	4e-79
wsnp_CAP7_c2574_1239140	L1	1BS	33.9574	Ta.24659	FGAS084164 Triticum aestivum FGAS: Library 6 CAP GATE 1 Triticum aestivum cDNA, mRNA sequence	1e-88	.	.	.	.	.	.	LOC_Os09g36700.1	ribonuclease T2 family domain containing protein, expressed	8e-09	LOC_Os09g36700.1	ribonuclease T2 family domain containing protein, expressed	3e-10	Sb02g031170.1	ribonuclease T2 family protein	1e-08	Sb02g031170.1	ribonuclease T2 family protein	1e-09
wsnp_Ex_c3057_5636572	L1	1BS	33.9574	Ta.68771	Triticum aestivum cDNA, clone: SET2_A02, cultivar: Chinese Spring	0	.	.	.	Bradi5g02625.1	.	1e-31	.	.	.	LOC_Os04g13364.1	transposon protein, putative, CACTA, En/Spm sub-class, expressed	6e-24	.	.	.	.	.	.
wsnp_Ex_rep_c69266_68192766	S, L1	1BS	33.9574	Ta.53937	Triticum aestivum cDNA, clone: SET5_J08, cultivar: Chinese Spring	0	Bradi3g28820.1	Malate dehydrogenase, type 2	0	Bradi3g28820.1	Malate dehydrogenase, type 2	3e-171	LOC_Os10g33800.1	lactate/malate dehydrogenase, putative, expressed	0	LOC_Os10g33800.1	lactate/malate dehydrogenase, putative, expressed	1e-170	Sb01g019280.1	malate dehydrogenase, cytosolic, putative	0	Sb01g019280.1	malate dehydrogenase, cytosolic, putative	1e-171
wsnp_RFL_Contig2794_2564017	S	1BS	33.9574	Ta.5250	Triticum aestivum cDNA, clone: WT003_D11, cultivar: Chinese Spring	0	Bradi3g28770.3	Protein of unknown function DUF248, methyltransferase putative	0	Bradi3g28770.3	Protein of unknown function DUF248, methyltransferase putative	0	LOC_Os10g33720.1	methyltransferase, putative, expressed	0	LOC_Os10g33720.3	methyltransferase, putative, expressed	0	Sb01g019320.1	dehydration-responsive protein-related	0	Sb01g019320.1	dehydration-responsive protein-related	0
wsnp_Ex_rep_c70284_69228305	S, L1	1BS	34.8425	Ta.14195	Triticum aestivum cDNA, clone: WT002_E04, cultivar: Chinese Spring	0	Bradi1g54510.1	Clathrin/coatomer adaptor, adaptin-like, appendage, C-terminal subdomain	0	Bradi1g54510.1	Clathrin/coatomer adaptor, adaptin-like, appendage, C-terminal subdomain	3e-167	LOC_Os07g10150.1	coatomer subunit gamma-2, putative, expressed	0	LOC_Os07g10150.1	coatomer subunit gamma-2, putative, expressed	9e-160	Sb02g005920.1	coatomer gamma-2 subunit, putative / gamma-2 coat protein, putative / gamma-2 COP, putative	0	Sb02g005920.1	coatomer gamma-2 subunit, putative / gamma-2 coat protein, putative / gamma-2 COP, putative	9e-162
wsnp_RFL_Contig2449_2013497	S, L1	1BS	34.8425	Ta.14195	Triticum aestivum cDNA, clone: WT002_E04, cultivar: Chinese Spring	0	Bradi1g54510.1	Clathrin/coatomer adaptor, adaptin-like, appendage, C-terminal subdomain	0	Bradi1g54510.1	Clathrin/coatomer adaptor, adaptin-like, appendage, C-terminal subdomain	0	LOC_Os07g10150.1	coatomer subunit gamma-2, putative, expressed	0	LOC_Os07g10150.1	coatomer subunit gamma-2, putative, expressed	0	Sb02g005920.1	coatomer gamma-2 subunit, putative / gamma-2 coat protein, putative / gamma-2 COP, putative	0	Sb02g005920.1	coatomer gamma-2 subunit, putative / gamma-2 coat protein, putative / gamma-2 COP, putative	0
wsnp_Ex_c11177_18096010	S, L1	1BS	35.2914	Ta.23038	Triticum aestivum cDNA, clone: WT009_N17, cultivar: Chinese Spring	0	Bradi1g54480.1	Ribosomal protein S23/S29, mitochondrial	0	Bradi1g54480.1	Ribosomal protein S23/S29, mitochondrial	0	LOC_Os07g10300.1	expressed protein	0	LOC_Os07g10300.1	expressed protein	8e-177	Sb02g005960.1	mitochondrial 28S ribosomal protein S29-related	0	Sb02g005960.1	mitochondrial 28S ribosomal protein S29-related	0
wsnp_Ex_c14_27570	S, L1	1BS	35.2914	Ta.67885	Triticum aestivum cDNA, clone: SET2_M02, cultivar: Chinese Spring	0	Bradi2g10950.1	Coatomer, beta subunit	7e-36	Bradi2g10950.1	Coatomer, beta subunit	0	LOC_Os11g07280.1	coatomer subunit beta-1, putative, expressed	4e-73	LOC_Os11g07280.1	coatomer subunit beta-1, putative, expressed	0	Sb0199s002020.1	coatomer beta subunit, putative / beta-coat protein, putative / beta-COP, putative	2e-36	Sb03g011460.1	coatomer beta subunit, putative / beta-coat protein, putative / beta-COP, putative	0
wsnp_Ku_c62848_63784645	S, L1	1BS	35.5094	Ta.14195	Triticum aestivum cDNA, clone: WT002_E04, cultivar: Chinese Spring	0	Bradi1g54510.1	Clathrin/coatomer adaptor, adaptin-like, appendage, C-terminal subdomain	0	Bradi1g54510.1	Clathrin/coatomer adaptor, adaptin-like, appendage, C-terminal subdomain	0	LOC_Os07g10150.1	coatomer subunit gamma-2, putative, expressed	0	LOC_Os07g10150.1	coatomer subunit gamma-2, putative, expressed	0	Sb02g005920.1	coatomer gamma-2 subunit, putative / gamma-2 coat protein, putative / gamma-2 COP, putative	0	Sb02g005920.1	coatomer gamma-2 subunit, putative / gamma-2 coat protein, putative / gamma-2 COP, putative	0
wsnp_Ex_c38116_45719983	S	1BS	37.1897	Ta.54285	OV.110F04F010312 OV Triticum aestivum cDNA clone OV110F04, mRNA sequence ,.,.,clone=OV110F04	0	Bradi3g30277.1	Prefoldin	0	Bradi3g30277.1	Prefoldin	0	LOC_Os10g36060.1	protein transport protein-related, putative, expressed	0	LOC_Os10g36060.1	protein transport protein-related, putative, expressed	0	Sb01g017720.1	unknown protein	0	Sb01g017720.1	unknown protein	0
wsnp_Ku_c30982_40765254	S	1BS	37.1897	Ta.20390	Triticum aestivum cDNA, clone: WT003_E02, cultivar: Chinese Spring	0	Bradi3g30080.1	Thioredoxin domain	0	Bradi3g30080.1	Thioredoxin domain	0	LOC_Os10g35720.1	OsGrx_S17 - glutaredoxin subgroup II, expressed	2e-110	LOC_Os10g35720.1	OsGrx_S17 - glutaredoxin subgroup II, expressed	6e-169	Sb01g018010.1	thioredoxin family protein	7e-164	Sb01g018010.1	thioredoxin family protein	3e-168
wsnp_Ku_c30982_40765341	S, L1, L2	1BS	37.1897	Ta.20390	Triticum aestivum cDNA, clone: WT003_E02, cultivar: Chinese Spring	0	Bradi3g30080.1	Thioredoxin domain	0	Bradi3g30080.1	Thioredoxin domain	0	LOC_Os10g35720.1	OsGrx_S17 - glutaredoxin subgroup II, expressed	2e-110	LOC_Os10g35720.1	OsGrx_S17 - glutaredoxin subgroup II, expressed	6e-169	Sb01g018010.1	thioredoxin family protein	7e-164	Sb01g018010.1	thioredoxin family protein	3e-168
wsnp_Ku_c3710_6836438	L1	1BS	37.1897	Ta.28424	G550.110E16F010521 G550 Triticum aestivum cDNA clone G550110E16, mRNA sequence ,.,.,clone=G550110E16	0	.	.	.	Bradi5g24095.1	.	7e-60	.	.	.	LOC_Os12g23770.1	retrotransposon protein, putative, LINE subclass, expressed	2e-82	.	.	.	Sb04g007670.1	unknown protein	2e-73
wsnp_BE442716B_Ta_2_1	S	1BS	38.1516	Ta.26074	WHE1107_A03_B05ZT CS wheat etiolated seedling root normalized cDNA library Triticum aestivum cDNA clone WHE1107_A03_B05, mRNA sequence ,.,.,clone=WHE1107_A03_B05	4e-59	Bradi3g33860.2	T-complex protein 1, epsilon subunit	8e-42	Bradi3g33860.2	T-complex protein 1, epsilon subunit	5e-15	LOC_Os06g36700.1	T-complex protein, putative, expressed	4e-30	LOC_Os06g36700.1	T-complex protein, putative, expressed	4e-13	Sb02g001450.1	T-complex protein 1 epsilon subunit, putative / TCP-1-epsilon, putative / chaperonin, putative	6e-21	Sb10g022220.1	T-complex protein 1 epsilon subunit, putative / TCP-1-epsilon, putative / chaperonin, putative	5e-13
wsnp_Ku_c9014_15193623	S	1BS	38.3633	Ta.45319	CJ565080 Y.Ogihara unpublished cDNA library Wh_KMV Triticum aestivum cDNA clone rwhkv8k01 3', mRNA sequence ,.,clone=rwhkv8k01 ,clone_end=3'	0	Bradi1g28847.1	Glucosylceramidase	0	Bradi1g28847.1	Glucosylceramidase	0	LOC_Os07g26210.1	non-lysosomal glucosylceramidase, putative, expressed	0	LOC_Os10g33420.1	non-lysosomal glucosylceramidase, putative, expressed	0	Sb0073s002050.1	catalytic/ glucosylceramidase	0	Sb0073s002050.1	catalytic/ glucosylceramidase	0
wsnp_Ex_c10233_16784994	S, L1, L2	1BS	39.4727	Ta.27265	Triticum aestivum clone wlm0.pk0003.f3:fis, full insert mRNA sequence	0	Bradi1g15800.1	CO dehydrogenase flavoprotein, C-terminal	0	Bradi1g15800.1	CO dehydrogenase flavoprotein, C-terminal	0	LOC_Os03g31550.1	aldehyde oxidase, putative, expressed	0	LOC_Os03g31550.1	aldehyde oxidase, putative, expressed	0	Sb01g031520.1	XDH1 (XANTHINE DEHYDROGENASE 1); xanthine dehydrogenase	0	Sb01g031520.1	XDH1 (XANTHINE DEHYDROGENASE 1); xanthine dehydrogenase	0
wsnp_Ku_c66585_65967792	S, L1, L2	1BS	39.6779	Ta.33369	Triticum aestivum cDNA, clone: WT007_H09, cultivar: Chinese Spring	0	Bradi3g30380.2	Vesicle-associated membrane protein	5e-75	Bradi3g30380.1	Vesicle-associated membrane protein	3e-68	LOC_Os10g36350.1	MSP domain containing protein, putative, expressed	5e-21	LOC_Os10g36350.1	MSP domain containing protein, putative, expressed	6e-52	Sb01g017630.1	VAP (VESICLE ASSOCIATED PROTEIN); protein binding	7e-06	Sb01g017630.1	VAP (VESICLE ASSOCIATED PROTEIN); protein binding	4e-49
wsnp_Ex_c2772_5130007	S	2AS	0.257539	Ta.5212	Triticum aestivum cDNA, clone: WT012_G23, cultivar: Chinese Spring	0	Bradi5g00570.2	Hrf1	0	Bradi5g00570.2	Hrf1	2e-146	LOC_Os04g08320.1	YIF1B, putative, expressed	0	LOC_Os04g08320.1	YIF1B, putative, expressed	5e-138	Sb01g002250.1	integral membrane HRF1 family protein	1e-05	Sb01g002250.1	integral membrane HRF1 family protein	1e-104
wsnp_Ku_c10418_17237935	S	2AS	3.19828	Ta.57989	FGAS016676 Triticum aestivum FGAS: Library 5 GATE 7 Triticum aestivum cDNA, mRNA sequence	3e-177	Bradi3g45727.1	Post-SET domain	9e-17	Bradi3g45727.1	Post-SET domain	7e-19	.	.	.	.	.	.	.	.	.	.	.	.
wsnp_Ex_c6660_11526924	L2	2AS	156.23	Ta.44467	FGAS035427 Triticum aestivum FGAS: TaLt3 Triticum aestivum cDNA, mRNA sequence	0	Bradi3g46440.1	Sugar transporter, conserved site	0	Bradi3g46440.1	Sugar transporter, conserved site	7e-165	LOC_Os04g53380.1	expressed protein	9e-48	LOC_Os04g53380.1	expressed protein	4e-129	Sb06g029102.1	unknown protein	5e-38	Sb06g029102.1	unknown protein	5e-120
wsnp_Ku_c8927_15048149	L2	2AS	158.932	Ta.44467	FGAS035427 Triticum aestivum FGAS: TaLt3 Triticum aestivum cDNA, mRNA sequence	0	Bradi3g46440.1	Sugar transporter, conserved site	0	Bradi3g46440.1	Sugar transporter, conserved site	0	LOC_Os04g53380.1	expressed protein	6e-103	LOC_Os04g53380.1	expressed protein	0	Sb06g029102.1	unknown protein	5e-55	Sb06g029102.1	unknown protein	0
wsnp_be471201A_Ta_1_1	L2	2AS	160.159	.	.	.	Bradi5g20510.1	Epsin domain, N-terminal	4e-65	Bradi5g20510.1	Epsin domain, N-terminal	6e-54	LOC_Os04g51120.1	ENTH domain containing protein, expressed	1e-23	LOC_Os04g51120.1	ENTH domain containing protein, expressed	1e-41	Sb06g027400.1	epsin N-terminal homology (ENTH) domain-containing protein / clathrin assembly protein-related	2e-29	Sb06g027400.1	epsin N-terminal homology (ENTH) domain-containing protein / clathrin assembly protein-related	5e-43
wsnp_Ex_c1604_3060855	L2	2AS	160.716	Ta.48930	G118.106M02R010925 G118 Triticum aestivum cDNA clone G118106M02, mRNA sequence ,.,.,clone=G118106M02	0	Bradi5g20420.1	Peptidase, cysteine peptidase active site	0	Bradi5g20420.1	Peptidase, cysteine peptidase active site	0	LOC_Os04g51090.1	tRNA-splicing endonuclease positive effector-related, putative, expressed	6e-11	LOC_Os04g51090.1	tRNA-splicing endonuclease positive effector-related, putative, expressed	0	Sb06g027384.1	0	1e-16	Sb06g027384.1	0	0
wsnp_Ex_c2153_4043746	S, L2	2BL	72.7628	.	.	.	Bradi1g19650.1	PIK-related kinase, FATC	0	Bradi1g19650.1	PIK-related kinase, FATC	0	LOC_Os07g45064.1	Phosphatidylinositol kinase and FAT containing domain protein, putative, expressed	0	LOC_Os07g45064.1	Phosphatidylinositol kinase and FAT containing domain protein, putative, expressed	0	Sb02g041160.1	FAT domain-containing protein / phosphatidylinositol 3- and 4-kinase family protein	0	Sb02g041160.1	FAT domain-containing protein / phosphatidylinositol 3- and 4-kinase family protein	0
wsnp_Ku_c28266_38201643	S	2BL	72.7628	.	.	.	Bradi1g19650.1	PIK-related kinase, FATC	0	Bradi1g19650.1	PIK-related kinase, FATC	0	LOC_Os07g45064.1	Phosphatidylinositol kinase and FAT containing domain protein, putative, expressed	0	LOC_Os07g45064.1	Phosphatidylinositol kinase and FAT containing domain protein, putative, expressed	0	Sb02g041160.1	FAT domain-containing protein / phosphatidylinositol 3- and 4-kinase family protein	0	Sb02g041160.1	FAT domain-containing protein / phosphatidylinositol 3- and 4-kinase family protein	0
wsnp_Ex_c114_229879	L2	2BS	163.38	Ta.44549	CJ601119 Y.Ogihara unpublished cDNA library Wh_V4816 Triticum aestivum cDNA clone rwhv16n6k12 3', mRNA sequence ,.,clone=rwhv16n6k12 ,clone_end=3'	0	Bradi3g10796.1	Domain of unknown function DUF1618	7e-11	Bradi3g10796.1	Domain of unknown function DUF1618	2e-102	LOC_Os05g47520.1	expressed protein	5e-26	LOC_Os06g29450.1	expressed protein	6e-103	Sb04g032850.1	0	1e-06	Sb03g041020.1	0	3e-67
wsnp_RFL_Contig4814_5829093	L1, L2	3AL	79.308	Ta.68688	Triticum aestivum cDNA, clone: WT009_D06, cultivar: Chinese Spring	0	Bradi2g48610.1	ATPase, AAA+ type, core	0	Bradi2g48610.1	ATPase, AAA+ type, core	0	LOC_Os01g52550.1	ABC transporter, ATP-binding protein, putative, expressed	0	LOC_Os01g52550.1	ABC transporter, ATP-binding protein, putative, expressed	0	Sb03g033290.1	ABC transporter family protein	0	Sb03g033290.1	ABC transporter family protein	0
wsnp_Ku_c18473_27773912	S	3BL	5.96461	Ta.19850	WRIS_3233 cDNA library of a compatible interaction between stripe rust (Puccinia striiformis) and wheat Triticum aestivum cDNA 5', mRNA sequence ,.,.,clone_end=5'	0	.	.	.	Bradi1g55110.1	Thioredoxin domain	3e-12	.	.	.	LOC_Os07g08840.1	thioredoxin, putative, expressed	2e-13	.	.	.	Sb09g024960.1	ATTRX3 (THIOREDOXIN 3); oxidoreductase, acting on sulfur group of donors, disulfide as acceptor	9e-12
wsnp_Ex_c4267_7700267	L2	3BS	101.968	Ta.34553	CJ786440 Y. Ogihara unpublished cDNA library, whatl Triticum aestivum cDNA clone whatl14h02 3', mRNA sequence ,.,clone=whatl14h02 ,clone_end=3'	0	Bradi2g57837.1	.	0	Bradi2g57837.1	.	4e-168	LOC_Os01g67520.1	VTC2, putative, expressed	0	LOC_Os01g67520.1	VTC2, putative, expressed	2e-165	Sb03g042900.1	VTC5 (VITAMIN C DEFECTIVE 5); GDP-D-glucose phosphorylase/ galactose-1-phosphate guanylyltransferase (GDP)/ quercetin 4\'-O-glucosyltransferase	3e-154	Sb03g042900.1	VTC5 (VITAMIN C DEFECTIVE 5); GDP-D-glucose phosphorylase/ galactose-1-phosphate guanylyltransferase (GDP)/ quercetin 4\'-O-glucosyltransferase	7e-164
wsnp_Ex_c4267_7700325	L2	3BS	101.968	Ta.34553	CJ786440 Y. Ogihara unpublished cDNA library, whatl Triticum aestivum cDNA clone whatl14h02 3', mRNA sequence ,.,clone=whatl14h02 ,clone_end=3'	0	Bradi2g57837.1	.	0	Bradi2g57837.1	.	4e-168	LOC_Os01g67520.1	VTC2, putative, expressed	0	LOC_Os01g67520.1	VTC2, putative, expressed	2e-165	Sb03g042900.1	VTC5 (VITAMIN C DEFECTIVE 5); GDP-D-glucose phosphorylase/ galactose-1-phosphate guanylyltransferase (GDP)/ quercetin 4\'-O-glucosyltransferase	3e-154	Sb03g042900.1	VTC5 (VITAMIN C DEFECTIVE 5); GDP-D-glucose phosphorylase/ galactose-1-phosphate guanylyltransferase (GDP)/ quercetin 4\'-O-glucosyltransferase	7e-164
wsnp_Ex_c29623_38630871	L2	3BS	102.265	Ta.8766	CJ966017 Y. Ogihara unpublished cDNA library, whchul Triticum aestivum cDNA clone whchul3m22 3', mRNA sequence ,.,clone=whchul3m22 ,clone_end=3'	0	Bradi2g57807.1	Ovarian tumour, otubain	6e-149	Bradi2g57807.1	Ovarian tumour, otubain	7e-79	LOC_Os01g67490.2	OTU-like cysteine protease family protein, putative, expressed	4e-100	LOC_Os01g67490.2	OTU-like cysteine protease family protein, putative, expressed	5e-84	Sb03g042870.1	OTU-like cysteine protease family protein	2e-82	Sb03g042870.1	OTU-like cysteine protease family protein	8e-79
wsnp_Ex_c4267_7700461	L2	3BS	102.568	Ta.34553	CJ786440 Y. Ogihara unpublished cDNA library, whatl Triticum aestivum cDNA clone whatl14h02 3', mRNA sequence ,.,clone=whatl14h02 ,clone_end=3'	0	Bradi2g57837.1	.	0	Bradi2g57837.1	.	4e-168	LOC_Os01g67520.1	VTC2, putative, expressed	0	LOC_Os01g67520.1	VTC2, putative, expressed	2e-165	Sb03g042900.1	VTC5 (VITAMIN C DEFECTIVE 5); GDP-D-glucose phosphorylase/ galactose-1-phosphate guanylyltransferase (GDP)/ quercetin 4\'-O-glucosyltransferase	3e-154	Sb03g042900.1	VTC5 (VITAMIN C DEFECTIVE 5); GDP-D-glucose phosphorylase/ galactose-1-phosphate guanylyltransferase (GDP)/ quercetin 4\'-O-glucosyltransferase	7e-164
wsnp_Ex_c25945_35206573	S	3DS	12.4334	Ta.57068	Triticum aestivum cDNA, clone: WT011_F06, cultivar: Chinese Spring	0	Bradi3g22380.1	Transcription factor TFE/TFIIEalpha, HTH domain	0	Bradi3g22380.1	Transcription factor TFE/TFIIEalpha, HTH domain	1e-171	LOC_Os08g25460.1	transcription initiation factor, putative, expressed	0	LOC_Os08g25460.1	transcription initiation factor, putative, expressed	7e-160	Sb01g023530.1	transcription initiation factor IIE (TFIIE) alpha subunit family protein / general transcription factor TFIIE family protein	3e-135	Sb01g023530.1	transcription initiation factor IIE (TFIIE) alpha subunit family protein / general transcription factor TFIIE family protein	5e-139
wsnp_BG313770B_Ta_1_1	L2	4AL	56.8638	Ta.32109	FGAS013936 Triticum aestivum FGAS: Library 4 Gate 8 Triticum aestivum cDNA, mRNA sequence	2e-11	.	.	.	.	.	.	.	.	.	.	.	.	.	.	.	.	.	.
wsnp_Ku_c15531_24168235	L2	4AL	57.4066	.	.	.	Bradi1g49880.1	Cytochrome P450, E-class, group I	0	Bradi1g49880.1	Cytochrome P450, E-class, group I	2e-121	LOC_Os06g03930.1	cytochrome P450 86A1, putative, expressed	7e-102	LOC_Os06g03930.1	cytochrome P450 86A1, putative, expressed	2e-134	Sb10g001880.1	CYP704A2; electron carrier/ heme binding / iron ion binding / monooxygenase/ oxygen binding	1e-98	Sb10g001880.1	CYP704A2; electron carrier/ heme binding / iron ion binding / monooxygenase/ oxygen binding	3e-131
wsnp_RFL_Contig3501_3652740	L2	4AL	59.3152	Ta.54789	Triticum aestivum cDNA, clone: WT005_D03, cultivar: Chinese Spring	0	Bradi3g17960.1	SAC3/GANP/Nin1/mts3/eIF-3 p25	0	Bradi3g17960.1	SAC3/GANP/Nin1/mts3/eIF-3 p25	7e-135	LOC_Os07g25420.1	26S proteasome non-ATPase regulatory subunit 8, putative, expressed	8e-107	LOC_Os07g25420.1	26S proteasome non-ATPase regulatory subunit 8, putative, expressed	6e-127	Sb07g006120.1	RPN12a (Regulatory Particle non-ATPase 12a); peptidase	2e-111	Sb07g006120.1	RPN12a (Regulatory Particle non-ATPase 12a); peptidase	6e-125
wsnp_Ex_c41074_47987860	L2	4AL	93.4947	Ta.50565	Triticum aestivum cDNA, clone: WT002_C04, cultivar: Chinese Spring	0	Bradi1g01740.1	COG complex component, COG2	0	Bradi1g01740.1	COG complex component, COG2	0	LOC_Os03g63250.1	brefeldin A-sensitive Golgi protein-like, putative, expressed	0	LOC_Os03g63250.1	brefeldin A-sensitive Golgi protein-like, putative, expressed	0	Sb01g001270.1	unknown protein	0	Sb01g001270.1	unknown protein	0
wsnp_Ku_c35386_44598937	L1, L2	5A	112.547	Ta.13865	Triticum aestivum mRNA for MIKC-type MADS-box transcription factor WM10B (WM10B gene) ,.,.,cds=p(114,872)	0	Bradi4g34680.1	Transcription factor, K-box	2e-134	Bradi4g34680.1	Transcription factor, K-box	1e-90	LOC_Os09g32948.1	OsMADS8 - MADS-box family gene with MIKCc type-box, expressed	7e-96	LOC_Os09g32948.1	OsMADS8 - MADS-box family gene with MIKCc type-box, expressed	1e-84	Sb02g029310.1	SEP3 (SEPALLATA3); DNA binding / protein binding / transcription factor	1e-95	Sb02g029310.1	SEP3 (SEPALLATA3); DNA binding / protein binding / transcription factor	6e-80
wsnp_Ku_c5071_9049540	S	5A	137.809	Ta.55057	FGAS023158 Triticum aestivum FGAS: Library 6 CAP GATE 1 Triticum aestivum cDNA, mRNA sequence	0	Bradi2g57720.1	Brix domain	0	Bradi2g57720.1	Brix domain	7e-92	LOC_Os01g33030.1	Brix domain containing protein, putative, expressed	0	LOC_Os01g33030.1	Brix domain containing protein, putative, expressed	7e-84	Sb09g024910.1	brix domain-containing protein	0	Sb09g024910.1	brix domain-containing protein	1e-82
wsnp_Ku_c5071_9050628	S	5A	137.809	Ta.55057	FGAS023158 Triticum aestivum FGAS: Library 6 CAP GATE 1 Triticum aestivum cDNA, mRNA sequence	0	Bradi2g57720.1	Brix domain	0	Bradi2g57720.1	Brix domain	7e-92	LOC_Os01g33030.1	Brix domain containing protein, putative, expressed	0	LOC_Os01g33030.1	Brix domain containing protein, putative, expressed	7e-84	Sb09g024910.1	brix domain-containing protein	0	Sb09g024910.1	brix domain-containing protein	1e-82
wsnp_Ex_c807_1586396	L1, L2	5AS	168.805	Ta.23445	Triticum aestivum cDNA, clone: SET3_B21, cultivar: Chinese Spring	6e-53	Bradi3g44960.1	N-carbamoylputrescine amidase	8e-31	Bradi0023s00220.2	Disease resistance protein	3e-42	LOC_Os02g33080.1	N-carbamoylputrescine amidase, putative, expressed	8e-33	LOC_Os08g43000.1	CC-NBS-LRR, putative, expressed	1e-29	Sb04g021790.1	NLP1 (NITRILASE-LIKE PROTEIN 1); N-carbamoylputrescine amidase/ hydrolase, acting on carbon-nitrogen (but not peptide) bonds	7e-22	Sb07g025360.1	disease resistance protein (NBS-LRR class), putative	3e-44
wsnp_Ex_c2582_4804223	S	5BL	89.4435	Ta.18342	BJ265627 Y. Ogihara unpublished cDNA library, Wh_h Triticum aestivum cDNA clone whh22l18 3', mRNA sequence ,.,clone=whh22l18 ,clone_end=3'	0	Bradi2g03940.6	Zinc finger, RanBP2-type	0.0002	Bradi2g08300.1	Proteinase inhibitor I29, cathepsin propeptide	7e-46	.	.	.	LOC_Os01g67980.1	cysteine proteinase EP-B 1 precursor, putative, expressed	2e-46	.	.	.	Sb07g024430.1	cysteine proteinase, putative	9e-48
wsnp_Ra_c5346_9501281	L2	6AS	178.756	Ta.49822	Triticum aestivum cDNA, clone: WT009_A20, cultivar: Chinese Spring	0	Bradi3g54597.1	Adaptor protein complex AP-1, gamma subunit	0	Bradi3g54597.1	Adaptor protein complex AP-1, gamma subunit	0	LOC_Os02g56110.1	AP-1 complex subunit gamma-1, putative, expressed	0	LOC_Os02g56110.1	AP-1 complex subunit gamma-1, putative, expressed	0	Sb04g036416.1	binding / clathrin binding / protein binding / protein transporter	0	Sb04g036416.1	binding / clathrin binding / protein binding / protein transporter	0
wsnp_Ex_c62371_62036044	S	6DS	7.08682	Ta.20873	WHE4324_D07_H14ZS Wheat meiotic anther cDNA library Triticum aestivum cDNA clone WHE4324_D07_H14, mRNA sequence ,.,.,clone=WHE4324_D07_H14	1e-24	Bradi3g15050.1	Aconitase/3-isopropylmalate dehydratase large subunit, alpha/beta/alpha	8e-45	Bradi3g15050.1	Aconitase/3-isopropylmalate dehydratase large subunit, alpha/beta/alpha	2e-25	LOC_Os08g09200.1	aconitate hydratase protein, putative, expressed	5e-23	LOC_Os08g09200.1	aconitate hydratase protein, putative, expressed	4e-24	Sb07g005390.1	aconitate hydratase, cytoplasmic, putative / citrate hydro-lyase/aconitase, putative	1e-24	Sb07g005390.1	aconitate hydratase, cytoplasmic, putative / citrate hydro-lyase/aconitase, putative	3e-24
wsnp_Ex_rep_c67100_65576598	S	6DS	7.08682	Ta.13409	Triticum aestivum cytosolic aconitase (cACO) mRNA, partial cds ,.,.,cds=p(1,1368)	0	Bradi3g15050.1	Aconitase/3-isopropylmalate dehydratase large subunit, alpha/beta/alpha	0	Bradi3g15050.1	Aconitase/3-isopropylmalate dehydratase large subunit, alpha/beta/alpha	0	LOC_Os08g09200.1	aconitate hydratase protein, putative, expressed	0	LOC_Os08g09200.1	aconitate hydratase protein, putative, expressed	0	Sb07g005390.1	aconitate hydratase, cytoplasmic, putative / citrate hydro-lyase/aconitase, putative	0	Sb07g005390.1	aconitate hydratase, cytoplasmic, putative / citrate hydro-lyase/aconitase, putative	0
wsnp_Ex_c22383_31576342	L2	7AL	41.3301	Ta.67760	Triticum aestivum cDNA, clone: WT007_H03, cultivar: Chinese Spring	0	Bradi4g01687.1	Disease resistance protein	8e-20	Bradi4g01687.1	Disease resistance protein	0	LOC_Os05g15040.1	NB-ARC domain containing protein, expressed	3e-15	LOC_Os10g03570.1	RGH1A, putative, expressed	8e-165	Sb05g027220.1	RPM1 (RESISTANCE TO P. SYRINGAE PV MACULICOLA 1); nucleotide binding / protein binding	2e-14	Sb05g027300.1	disease resistance protein (CC-NBS class), putative	3e-146
wsnp_Ex_c9982_16429661	L2	7AS	98.8697	Ta.6816	FGAS061558 Triticum aestivum FGAS: Library 2 Gate 3 Triticum aestivum cDNA, mRNA sequence	0	.	.	.	.	.	.	.	.	.	.	.	.	.	.	.	.	.	.
wsnp_Ex_c7071_12171619	L2	7AS	135.199	Ta.39038	Taz21R-018-G02-A-017.g Triticum aestivum 10-day-old seeding heat stress forward subtractive library Triticum aestivum cDNA clone Taz21R-018-G02-A-017 3', mRNA sequence ,.,clone=Taz21R-018-G02-A-017 ,clone_end=3'	0	Bradi1g31600.2	Leucine-rich repeat	0	Bradi1g31600.2	Leucine-rich repeat	4e-166	LOC_Os06g45020.1	STRUBBELIG-RECEPTOR FAMILY 3 precursor, putative, expressed	0	LOC_Os06g45020.1	STRUBBELIG-RECEPTOR FAMILY 3 precursor, putative, expressed	3e-146	Sb10g026340.1	SRF1 (strubbelig receptor family 1); kinase	0	Sb10g026340.1	SRF1 (strubbelig receptor family 1); kinase	5e-161
wsnp_Ex_c53442_56678505	S	7A	145.135	Ta.228	Triticum aestivum single-subunit RNA polymerase C mRNA, complete cds ,.,.,cds=p(132,2981)	0	Bradi1g31066.2	DNA-directed RNA polymerase, bacteriophage type	0	Bradi1g31066.1	DNA-directed RNA polymerase, bacteriophage type	0	LOC_Os06g44230.1	DNA-directed RNA polymerase 3A, chloroplast precursor, putative, expressed	0	LOC_Os06g44230.1	DNA-directed RNA polymerase 3A, chloroplast precursor, putative, expressed	0	Sb10g025820.1	SCA3 (SCABRA 3); DNA binding / DNA-directed RNA polymerase	0	Sb10g025820.1	SCA3 (SCABRA 3); DNA binding / DNA-directed RNA polymerase	0
wsnp_RFL_Contig3405_3533915	L2	7BS	64.536	Ta.5189	Triticum aestivum cDNA, clone: WT004_O22, cultivar: Chinese Spring	0	Bradi1g34820.1	F-box domain, cyclin-like	0	Bradi1g34820.1	F-box domain, cyclin-like	0	LOC_Os06g49530.1	OsFBX206 - F-box domain containing protein, expressed	5e-155	LOC_Os06g49530.1	OsFBX206 - F-box domain containing protein, expressed	1e-165	Sb10g029550.2	0	8e-146	Sb10g029550.2	0	1e-155
wsnp_Ex_c5653_9937062	L2	7BS	119.218	Ta.31394	FGAS058548 Triticum aestivum FGAS: Library 2 Gate 3 Triticum aestivum cDNA, mRNA sequence	0	.	.	.	Bradi4g09457.1	Serine/threonine-protein kinase-like domain	3e-42	.	.	.	LOC_Os11g39450.1	cysteine-rich receptor-like protein kinase 7 precursor, putative, expressed	2e-43	.	.	.	Sb05g008300.1	protein kinase, putative	1e-33
* SNP associated with stripe rust at seedling stage (S), adult plant stage at Meraro (L1) and Arsi Robe (L2)
