# Supplementary material for: Genome-Wide Association Mapping for Seedling and Adult Plant Resistance to Stripe Rust in Synthetic Hexaploid Wheat
Source: PLoS One. 2014 Aug 25;9(8):e105593. doi: 10.1371/journal.pone.0105593 (PMC4143293; doi:10.1371/journal.pone.0105593)
Supplement: Table S4 — Stripe rust terminal disease scores, AUDPC of SHWs at Meraro and Arsi Robe and seedling test in green house during 2011. (XLS) [file pone.0105593.s006.xls]

## Sheet: Sheet1
Table S4. Stripe rust terminal disease scores, AUDPC of SHWs at Meraro and Arsi Robe and seedling test in green house during 2011.
S.N	Designation of synthetics		Merao			A.Robe		Greenhouse
		Pedigree	Terminal Score	Merao	AUDPC	Terminal Score	A. Robe	Seedling ( 0 - 4 scale)
1	SHW1	68.111/RGB-U//WARD RESEL/3/STIL/4/AE.SQUARROSA (164)	5MR	2	112.5	5MS	4	2.5
2	SHW2	DOY1/AE.SQUARROSA (190)	5MR	2	112.5	0	0	2.5
3	SHW3	RABI//GS/CRA/3/AE.SQUARROSA (190)	TR	0.2	7.5	5MS	4	1.5
4	SHW4	SORA/AE.SQUARROSA (191)	TR	0.2	22.5	0	0	2.5
5	SHW5	SORA/AE.SQUARROSA (192)	50S	50	1275	10MS	8	3
6	SHW6	SORA/AE.SQUARROSA (192)	40SMS	32	750	0	0	3
7	SHW7	CPI/GEDIZ/3/GOO//JO69/CRA/4/AE.SQUARROSA (196)	40S	40	975	5S	5	1
8	SHW8	ALTAR 84/AE.SQUARROSA (198)	30MS	24	600	10S	10	0.5
9	SHW9	CPI/GEDIZ/3/GOO//JO69/CRA/4/AE.SQUARROSA (205)	5MSMR	0.8	187.5	10MS	8	3
10	SHW10	SORA/AE.SQUARROSA (207)	20MSMR	3.2	300	5S	5	2.5
11	SHW11	CPI/GEDIZ/3/GOO//JO69/CRA/4/AE.SQUARROSA (208)	TMS	0.8	0	0	0	2.5
12	SHW12	SORA/AE.SQUARROSA (208)	TR	0.2	22.5	5S	5	3
13	SHW13	ALTAR 84/AE.SQUARROSA (211)	40S	40	825	5MS	4	2.5
14	SHW15	D67.2/P66.270//AE.SQUARROSA (213)	90S	90	2062.5	30S	30	3
15	SHW16	CPI/GEDIZ/3/GOO//JO69/CRA/4/AE.SQUARROSA (215)	20MS	16	225	TMS	0.8	1
16	SHW17	DOY1/AE.SQUARROSA (216)	50S	50	900	15S	15	2.5
17	SHW18	YUK/AE.SQUARROSA (217)	5MS	4	187.5	5MS	4	2
18	SHW19	D67.2/P66.270//AE.SQUARROSA (218)	90S	90	1837.5	30S	30	3.5
19	SHW20	D67.2/P66.270//AE.SQUARROSA (220)	90S	90	1575	40S	40	3
20	SHW21	TK SN1081/AE.SQUARROSA (222)	30MS	24	525	5S	4	2
21	SHW22	D67.2/P66.270//AE.SQUARROSA (223)	50S	50	1050	30S	30	3.5
22	SHW23	CROC-1/AE.SQUARROSA (224)	90S	90	1725	40S	40	4
23	SHW24	ARLIN-1/AE.SQUARROSA (225)	60S	60	1500	15S	15	4
24	SHW25	CETA/AE.SQUARROSA (230)	90S	90	1725	20S	20	3.5
25	SHW26	LARU/AE.SQUARROSA (309)	70SMS	28	1350	20SMS	8	3.5
26	SHW27	ACO89/AE.SQUARROSA (309)	5MS	4	112.5	0	0	3
27	SHW28	ACO89/AE.SQUARROSA (315)	40S	40	750	5S	5	2
28	SHW29	68.111/RGB-U//WARD/3/AE.SQUARROSA (328)	40SMS	32	675	15MS	15	1.5
29	SHW30	68112/WARD//AE.SQUARROSA (369)	60S	60	1125	10MS	8	3.5
30	SHW31	SNIPE/YAV79//DACK/TEAL/3/AE.SQUARROSA (411)	5MR	2	112.5	5S	5	2
31	SHW32	CHEN-7/AE.SQUARROSA (429)	5MS	4	112.5	10MS	8	1
32	SHW33	DOY1/AE.SQUARROSA (446)	TMS	0.8	0	20S	20	2.5
33	SHW34	GAN/AE.SQUARROSA (446)	TMR	0.4	22.5	5S	5	2
34	SHW36	YAV79//DACK/RABI/3/SNIPE/4/AE.SQUARROSA (460)	20SMS	8	525	5MS	4	1
35	SHW37	YAV79//DACK/RABI/3/SNIPE/4/AE.SQUARROSA (460)	5SMS	2	112.5	0	0	2
36	SHW38	YAV-3/SCO//JO69/CRA/3/YAV79/4/AE.SQUARROSA (498)	60SMS	24	1125	5S	5	2
37	SHW39	YAR/AE.SQUARROSA (493)	5MS	4	112.5	5S	5	1
38	SHW40	DOY1/AE.SQUARROSA (511)	30SMS	12	525	10S	10	1.5
39	SHW41	6973/WARD.7463//74110/3/AE.SQUARROSA (35A)	60S	60	1200	40S	40	3.5
40	SHW42	CPI/GEDIZ/3/GOO//JO69/CRA/4/AE.SQUARROSA (629)	5MR	2	52.5	0	0	1.5
41	SHW43	CPI/GEDIZ/3/GOO//JO69/CRA/4/AE.SQUARROSA (633)	5MS	4	37.5	10S	10	2.5
42	SHW44	CPI/GEDIZ/3/GOO//JO69/CRA/4/AE.SQUARROSA (633)	5MR	2	112.5	10MS	8	2
43	SHW45	CPI/GEDIZ/3/GOO//JO69/CRA/4/AE.SQUARROSA (637)	5MS	4	112.5	TMS	0.8	3
44	SHW46	CROC-1/AE.SQUARROSA (725)	60S	60	975	30S	30	3
45	SHW47	CETA/AE.SQUARROSA (742)	50S	50	750	5S	5	3.5
46	SHW48	68.111/RGB-U//WARD RESEL/3/STIL/4/AE.SQUARROSA (781)	5MS	4	112.5	5S	5	3
47	SHW49	68.111/RGB-U//WARD RESEL/3/STIL/4/AE.SQUARROSA (783)	10MS	8	150	5S	5	2.5
48	SHW50	CETA/AE.SQUARROSA (783)	60S	60	1350	30S	30	3.5
49	SHW51	YAR/AE.SQUARROSA (783)	15MS	12	262.5	TMS	0.8	3
50	SHW52	CROC-1/AE.SQUARROSA (879)	80S	80	1425	5S	5	1
51	SHW53	RABI//GS/CRA/3/AE.SQUARROSA (891)	90S	90	1500	40S	40	4
52	SHW54	RABI//GS/CRA/3/AE.SQUARROSA (891)	90S	90	1500	40S	40	4
53	SHW55	RABI//GS/CRA/3/AE.SQUARROSA (895)	20SMS	8	300	0	0	1.5
54	SHW56	SNIPE/YAV79//DACK/TEAL/3/AE.SQUARROSA (904)	70S	70	1357.5	50S	50	3.5
55	SHW57	RABI//GS/CRA/3/AE.SQUARROSA (914)	5MSMR	0.8	127.5	15S	15	2
56	SHW58	YAV-2/TEZ//AE.SQUARROSA (963)	5MR	2	67.5	TS	1	2
57	SHW59	LARU/AE.SQUARROSA (TA2459)	30SMS	12	600	10S	10	2.5
58	SHW60	YAV-2/TEZ//AE.SQUARROSA (249)	90S	90	1875	80S	80	4
59	SHW62	GAN/AE.SQUARROSA (180)	20MS	16	240	0	0	2
60	SHW63	GAN/AE.SQUARROSA (257)	30S	30	600	30S	30	2.5
61	SHW64	LCK59.61/AE.SQUARROSA (308)	50S	50	975	20S	20	3
62	SHW65	LCK59.61/AE.SQUARROSA (313)	60S	60	982.5	10S	10	4
63	SHW66	YAV79//DACK/RABI/3/SNIPE/4/AE.SQUARROSA (381)	50S	50	907.5	5S	5	4
64	SHW67	YAV-2/TEZ//AE.SQUARROSA (435)	60S	60	975	10S	10	3.5
65	SHW68	SCA/AE.SQUARROSA (518)	70S	70	1207.5	10S	10	4
66	SHW69	TK SN1081/AE.SQUARROSA (519)	80S	80	1425	10S	10	2
67	SHW70	SCA/AE.SQUARROSA (523)	10MS	8	105	TMS	0.8	3
68	SHW71	SCOOP-1/AE.SQUARROSA (634)	80S	80	1500	30S	30	3
69	SHW72	CETA/AE.SQUARROSA (661)	50SMS	20	907.5	10S	10	3
70	SHW73	LCK59.61/AE.SQUARROSA (689)	40SMS	16	825	10S	10	3.5
71	SHW74	TRN/AE.SQUARROSA (700)	20MSMR	3.2	465	5MS	4	2.5
72	SHW75	CETA/AE.SQUARROSA (796)	90S	90	1807.5	40S	40	4
73	SHW76	SNIPE/YAV79//DACK/TEAL/3/AE.SQUARROSA (877)	90S	90	1882.5	40S	40	4
74	SHW77	YAV-2/TEZ//AE.SQUARROSA (882)	50SMS	20	900	5S	5	4
75	SHW78	ARLIN/AE.SQUARROSA (283)	30MSMR	4.8	600	10S	10	3.5
76	SHW79	ROK/KML//AE.SQUARROSA (295)	90S	90	1725	50S	50	4
77	SHW80	GARZA/BOY//AE.SQUARROSA (300)	30MS	24	390	10MS	8	3.5
78	SHW81	CROC-1/AE.SQUARROSA (333)	90S	90	1440	20S	20	4
79	SHW82	DVERD-2/AE.SQUARROSA (333)	90S	90	1650	15S	15	2
80	SHW83	GARZA/BOY//AE.SQUARROSA (350)	10MS	8	105	0	0	3
81	SHW84	DOY1/AE.SQUARROSA (370)	5MR	2	127.5	10MS	8	3
82	SHW85	KAPUDE/AE.SQUARROSA (385)	5MS	4	67.5	0	0	1
83	SHW86	FALCIN/AE.SQUARROSA (389)	20MS	16	465	0	0	3
84	SHW87	ARLIN/AE.SQUARROSA (410)	20S	20	1200	20S	20	3
85	SHW88	DOY1/AE.SQUARROSA (415)	TR	0.2	37.5	0	0	3
86	SHW89	DOY1/AE.SQUARROSA (428)	10MSMR	1.6	105	20S	20	2.5
87	SHW90	68.111/RGB-U//WARD/3/AE.SQUARROSA (454)	20MS	16	315	10S	10	3
88	SHW91	DOY1/AE.SQUARROSA (458)	TMR	0.4	37.5	10S	10	3
89	SHW92	68.111/RGB-U//WARD/3/AE.SQUARROSA (458)	20S	20	600	TS	1	2.5
90	SHW93	GARZA/BOY//AE.SQUARROSA (467)	40SMS	16	675	5MS	4	4
91	SHW94	DOY1/AE.SQUARROSA (507)	30MS	24	450	5S	5	3
92	SHW95	DOY1/AE.SQUARROSA (532)	20MR	8	465	15S	15	3
93	SHW96	CETA/AE.SQUARROSA (170)	90S	90	2175	40S	40	4
94	SHW97	DOY1/AE.SQUARROSA (177)	TMR	0.4	37.5	15MS	12	2.5
95	SHW98	DOY1/AE.SQUARROSA (255)	5MRMS	0.8	67.5	15S	15	3
96	SHW99	DOY1/AE.SQUARROSA (256)	10MRMS	1.6	240	0	0	3
97	SHW100	DOY1/AE.SQUARROSA (258)	40SMS	16	675	5MS	4	1
98	SHW101	GAN/AE.SQUARROSA (259)	40MS	32	682.5	10MS	8	1
99	SHW102	SCA/AE.SQUARROSA (272)	5MR	2	127.5	5S	5	2.5
100	SHW103	GAN/AE.SQUARROSA (285)	5MS	4	67.5	15S	15	3
101	SHW104	DOY1/AE.SQUARROSA (318)	20MRMS	3.2	465	20S	20	3
102	SHW105	DOY1/AE.SQUARROSA (322)	0	0	0	5S	5	0.5
103	SHW106	CETA/AE.SQUARROSA (327)	20SMS	8	525	TMS	0.8	3.5
104	SHW107	CPI/GEDIZ/3/GOO//JO69/CRA/4/AE.SQUARROSA (390)	15MR	6	337.5	10MS	8	3
105	SHW108	SCA/AE.SQUARROSA (409)	TR	0.2	37.5	0	0	2.5
106	SHW109	CPI/GEDIZ/3/GOO//JO69/CRA/4/AE.SQUARROSA (409)	5MR	2	187.5	0	0	3.5
107	SHW110	GAN/AE.SQUARROSA (459)	30MS	24	750	TS	1	3
108	SHW111	STY-US/CELTA//PALS/3/SRN-5/4/AE.SQUARROSA (502)	TR	0.2	37.5	0	0	1.5
109	SHW112	ALTAR 84/AE.SQUARROSA (502)	TR	0.2	37.5	0	0	2.5
110	SHW113	STY-US/CELTA//PALS/3/SRN-5/4/AE.SQUARROSA (502)	10MR	4	105	0	0	1.5
111	SHW114	DOY1/AE.SQUARROSA (516)	TR	0.2	37.5	10S	10	2.5
112	SHW115	CROC-1/AE.SQUARROSA (517)	50S	50	1275	5S	5	3.5
113	SHW116	DOY1/AE.SQUARROSA (517)	TMR	0.4	37.5	15MS	12	2
114	SHW117	DOY1/AE.SQUARROSA (1016)	TMR	0.4	45	10S	10	2.5
115	SHW118	CETA/AE.SQUARROSA (1016)	90S	90	2362.5	30S	30	4
116	SHW119	DOY1/AE.SQUARROSA (1024)	TR	0.2	37.5	TS	1	3
117	SHW120	CETA/AE.SQUARROSA (1025)	40SMS	16	907.5	TS	1	3
118	SHW121	DOY1/AE.SQUARROSA (1027)	15S	15	337.5	TS	1	2
119	SHW122	CETA/AE.SQUARROSA (1030)	30S	30	600	10S	10	3
120	SHW123	CETA/AE.SQUARROSA (184)	90S	90	1912.5	10S	10	4
121	SHW125	CPI/GEDIZ/3/GOO//JO/CRA/4/AE.SQUARROSA (273)	5MS	4	187.5	0	0	1.5
122	SHW126	CETA/AE.SQUARROSA (273)	5MS	4	67.5	TS	1	3.5
123	SHW127	CPI/GEDIZ/3/GOO//JO/CRA/4/AE.SQUARROSA (439)	10S	10	172.5	0	0	2.5
124	SHW128	CPI/GEDIZ/3/GOO//JO/CRA/4/AE.SQUARROSA (453)	5MS	4	127.5	TR	0.2	2.5
125	SHW129	CPI/GEDIZ/3/GOO//JO/CRA/4/AE.SQUARROSA (461)	20MS	16	240	10S	10	4
126	SHW130	CPI/GEDIZ/3/GOO//JO/CRA/4/AE.SQUARROSA (533)	30MS	24	397.5	5MS	4	4
127	SHW131	CETA/AE.SQUARROSA (533)	20MS	16	315	TMS	2	4
128	SHW132	CPI/GEDIZ/3/GOO//JO/CRA/4/AE.SQUARROSA (1018)	10MS	8	75	0	0	3
129	SHW133	CPI/GEDIZ/3/GOO//JO/CRA/4/AE.SQUARROSA (1021)	5MS	4	52.5	0	0	1.5
130	SHW134	CPI/GEDIZ/3/GOO//JO/CRA/4/AE.SQUARROSA (1026)	TR	0.2	45	TR	0.2	2.5
131	SHW135	DOY1/AE.SQUARROSA (1026)	TR	0.2	22.5	0	0	3
132	SHW136	DOY1/AE.SQUARROSA (1029)	5MS	4	112.5	TR	0.2	2.5
133	SHW137	AE.SQUARROSA (1018)/DOY1	5SMS	2	112.5	TMS	0.8	1.5
134	SHW138	AE.SQUARROSA (1031)/ARLIN-1	5MSMR	0.8	135	10S	10	3
135	SHW139	FALCIN-1/AE.SQUARROSA (176)	60SMS	24	1065	40S	40	3.5
136	SHW140	SHAG-22/AE.SQUARROSA (183)	5MRMS	0.8	52.5	TMR	0.4	3
137	SHW141	SHAG-22/AE.SQUARROSA (227)	50S	50	840	5MR	2	4
138	SHW142	CETA/AE.SQUARROSA (246)	10S	10	300	5S	5	3
139	SHW143	CETA/AE.SQUARROSA (496)	15SMS	6	285	5S	5	2.5
140	SHW144	CETA/AE.SQUARROSA (539)	70S	70	1350	20S	20	4
141	SHW145	CROC-1/AE.SQUARROSA (381)	80S	80	1612.5	TS	1	2.5
142	SHW146	GAN/AE.SQUARROSA (296)	60S	60	1132.5	20S	20	3
143	SHW147	DOY1/AE.SQUARROSA (359)	TMR	0.4	37.5	0	0	2.5
144	SHW148	DOY1/AE.SQUARROSA (360)	30S	30	547.5	0	0	3
145	SHW149	68.111/RGB-U//WARD RESEL/3/STIL/4/AE.SQUARROSA (385)	TR	0.2	22.5	0	0	3
146	SHW150	68.111/RGB-U//WARD RESEL/3/STIL/4/AE.SQUARROSA (386)	5MR	2	52.5	0	0	3
147	SHW151	68.111/RGB-U//WARD RESEL/3/STIL/4/AE.SQUARROSA (389)	TMS	0.8	37.5	0	0	3
148	SHW152	68.111/RGB-U//WARD RESEL/3/STIL/4/AE.SQUARROSA (390)	30S	30	540	0	0	3
149	SHW153	68.111/RGB-U//WARD RESEL/3/STIL/4/AE.SQUARROSA (1030)	30S	30	525	10SMS	4	4
150	SHW154	68.111/RGB-U//WARD RESEL/3/STIL/4/AE.SQUARROSA (1043)	TR	0.2	22.5	0	0	1.5
151	SHW155	68.111/RGB-U//WARD/3/AE.SQUARROSA (388)	TR	0.2	37.5	5S	5	2.5
152	SHW156	D67.2/P66.270//AE.SQUARROSA (741)	20MS	16	390	TS	1	2.5
153	SHW157	D67.2/P66.270//AE.SQUARROSA (752)	20MSMR	3.2	465	0	0	2.5
154	SHW158	68.111/RGB-U//WARD RESEL/3/STIL/4/AE.SQUARROSA (631)	0	0	0	0	0	1.5
155	SHW159	GAN/AE.SQUARROSA (638)	30SMS	12	750	TS	1	1.5
156	SHW160	GAN/AE.SQUARROSA (658)	30SMS	12	600	5MS	4	2
157	SHW161	68.111/RGB-U//WARD RESEL/3/STIL/4/AE.SQUARROSA (623)	TMR	0.4	7.5	0	0	1.5
158	SHW162	68.111/RGB-U//WARD/3/AE.SQUARROSA (623)	TMRMS	0.32	22.5	0	0	1.5
159	SHW163	68.111/RGB-U//WARD RESEL/3/STIL/4/AE.SQUARROSA (624)	TR	0.2	7.5	TR	0.2	1.5
160	SHW164	68.111/RGB-U//WARD RESEL/3/STIL/4/AE.SQUARROSA (625)	TR	0.2	7.5	TS	1	2
161	SHW165	68.111/RGB-U//WARD RESEL/3/STIL/4/AE.SQUARROSA (627)	TR	0.2	7.5	0	0	3
162	SHW166	68.111/RGB-U//WARD RESEL/3/STIL/4/AE.SQUARROSA (628)	TMR	0.4	37.5	TMR	0.4	3
163	SHW167	D67.2/P66.270//AE.SQUARROSA (629)	TMR	0.4	22.5	TMS	0.8	2
164	SHW168	68.111/RGB-U//WARD RESEL/3/STIL/4/AE.SQUARROSA (631)	TR	0.2	22.5	TMS	0.8	1.5
165	SHW169	YAV-2/TEZ//AE.SQUARROSA (631)	TR	0.2	22.5	TR	0.2	1.5
166	SHW170	68.111/RGB-U//WARD/3/FGO/4/RABI/5/AE.SQUARROSA (632)	20MSMR	3.2	315	TMS/MR	1.6	2
167	SHW171	D67.2/P66.270//AE.SQUARROSA (635)	20MS	16	390	0	0	3
168	SHW172	ARLIN-1/AE.SQUARROSA (802)	5MR	2	52.5	TS	1	3
169	SHW173	YAV-2/TEZ//AE.SQUARROSA (746)	20MS	16	165	10S	10	2
170	SHW174	68.111/RGB-U//WARD RESEL/3/STIL/4/AE.SQUARROSA (188)	TR	0.2	37.5	TS	1	2
171	SHW175	68.111/RGB-U//WARD RESEL/3/STIL/4/AE.SQUARROSA (659)	TR	0.2	22.5	0	0	2
172	SHW176	CPI/GEDIZ/3/GOO//JO/CRA/4/AE.SQUARROSA (659)	5MR	2	22.5	TMS	0.8	2
173	SHW177	CPI/GEDIZ/3/GOO//JO/CRA/4/AE.SQUARROSA (660)	5MR	2	67.5	0	0	1.5
174	SHW178	68.111/RGB-U//WARD RESEL/3/STIL/4/AE.SQUARROSA (675)	TR	0.2	22.5	10S	10	1
175	SHW179	68.111/RGB-U//WARD RESEL/3/STIL/4/AE.SQUARROSA (684)	0	0	0	0	0	1
176	SHW180	CPI/GEDIZ/3/GOO//JO/CRA/4/AE.SQUARROSA (698)	TMR	0.4	22.5	5S	5	3
177	SHW181	Syn37	30SMS	12	600	TMS	0.8	2.5
178	SHW182	Aus 30258	40S	40	465	10S	10	3
179	SHW183	Aus 30294	20SMS	8	532.5	5S	5	3.5
180	SHW184	Aus 30304	50S	50	907.5	TS	1	3
181	SHW185	Aus 34261	60S	60	1350	5S	5	3
182	Dashen			100			100	3
183	Digelu			24			24	1
184	Enkoy			90			90	2
185	ET13-A2		10MR	0.2	0	5MS	4	2.5
186	Galama		100S	100	1800	60S	60	4
187	KBG-01			16			16	1.5
188	KenyaKudu		TMR	0	187.5	TR	0.2	3
189	Kubsa		100S	100	2175	80S	80	4
190	Morocco			100			100	4
191	Simba			24			24	2.5
192	Wabe			40			40	4
