# Supplementary material for: Genome-Wide Association Mapping for Seedling and Adult Plant Resistance to Stripe Rust in Synthetic Hexaploid Wheat
Source: PLoS One. 2014 Aug 25;9(8):e105593. doi: 10.1371/journal.pone.0105593 (PMC4143293; doi:10.1371/journal.pone.0105593)
Supplement: Table S5 — High quality SNPs used for GWAS for stripe rust resistance in synthetic hexaploid wheats. (XLSX) [file pone.0105593.s007.xlsx]

## Sheet: Sheet1
Table S5. High quality SNPs used for GWAS for stripe rust resistance in synthetic hexaploid wheat
Marker	Chr	Pos	MAF	Major.Allele.Frquency	PIC	SHW-1	SHW-9	SHW-18	SHW-26	SHW-34	SHW-43	SHW-51	SHW-59	SHW-68	SHW-76	SHW-84	SHW-92	SHW-2	SHW-10	SHW-19	SHW-27	SHW-36	SHW-44	SHW-52	SHW-60	SHW-69	SHW-77	SHW-85	SHW-93	SHW-3	SHW-11	SHW-20	SHW-28	SHW-37	SHW-45	SHW-53	SHW-62	SHW-70	SHW-78	SHW-86	SHW-94	SHW-4	SHW-12	SHW-21	SHW-29	SHW-38	SHW-46	SHW-54	SHW-63
wsnp_Ex_c17884_26647952	1A	0	0.151042	0.802083	0.333849	BB	BB	BB	BB	BB	BB	BB	BB	BB	BB	BB	BB	BB	BB	AA	BB	BB	BB	BB	AA	BB	BB	BB	BB	BB	BB	BB	BB	?:?	BB	BB	BB	BB	BB	BB	BB	BB	BB	BB	BB	BB	BB	BB	BB
wsnp_JD_rep_c63957_40798083	2D	0	0.25	0.734375	0.398193	AA	BB	AA	AA	AA	AA	AA	AA	AA	AA	AA	AA	AA	BB	AA	AA	AA	AA	AA	BB	AA	AA	BB	BB	AA	AA	AA	AA	AA	AA	AA	AA	AA	BB	BB	BB	BB	AA	AA	AA	AA	AA	AA	AA
wsnp_JD_rep_c62958_40146122	5D	0	0.0677083	0.932292	0.126248	AA	AA	AA	AA	AA	AA	AA	AA	AA	AA	BB	AA	AA	AA	AA	AA	AA	AA	AA	AA	AA	AA	AA	AA	AA	AA	AA	AA	AA	AA	AA	AA	AA	AA	AA	AA	AA	AA	AA	AA	AA	AA	AA	AA
wsnp_Ex_c1143_2195598	6B	0	0.276042	0.697917	0.436713	BB	AA	BB	AA	AA	AA	AA	BB	BB	BB	BB	BB	BB	BB	BB	BB	BB	AA	AA	AA	BB	BB	BB	BB	BB	BB	BB	BB	BB	AA	AA	BB	AA	BB	BB	BB	AA	AA	BB	BB	AA	AA	AA	BB
wsnp_RFL_Contig3708_3946935	6D	0	0.416667	0.572917	0.498155	AA	AA	AA	BB	BB	AA	AA	AA	BB	AA	BB	BB	AA	AA	BB	BB	BB	AA	AA	BB	BB	BB	BB	AA	AA	AA	BB	BB	BB	BB	BB	AA	BB	AA	AA	AA	AA	AA	BB	BB	AA	BB	BB	AA
wsnp_CAP11_c589_398835	7B	0	0.0833333	0.901042	0.181179	AA	AA	AA	AA	AA	AA	AA	AA	AA	AA	AA	AA	AA	AA	AA	?:?	AA	AA	AA	AA	AA	AA	AA	AA	AA	AA	AA	BB	AA	AA	AA	AA	AA	AA	AA	AA	AA	AA	AA	BB	BB	AA	AA	AA
wsnp_CAP8_c334_304253	7B	0	0.0833333	0.911458	0.162299	AA	AA	AA	AA	AA	AA	AA	AA	AA	AA	AA	AA	AA	AA	AA	AA	AA	AA	AA	AA	AA	AA	AA	AA	AA	AA	AA	BB	AA	AA	AA	AA	AA	AA	AA	AA	AA	AA	AA	BB	BB	AA	AA	AA
wsnp_RFL_Contig2937_2798959	6D	0.111057	0.369792	0.578125	0.529026	BB	BB	BB	AA	AA	BB	BB	AA	BB	AA	AA	BB	BB	BB	?:?	BB	BB	BB	BB	AA	AA	BB	BB	AA	BB	BB	AA	BB	BB	BB	AA	BB	BB	BB	AA	BB	AA	?:?	BB	AA	BB	BB	AA	AA
wsnp_Ex_c2772_5130007	2A	0.257539	0.260417	0.729167	0.400499	BB	BB	AA	BB	BB	BB	BB	BB	BB	BB	AA	AA	AA	BB	BB	BB	BB	BB	BB	BB	BB	BB	AA	BB	BB	AA	BB	BB	AA	BB	BB	BB	BB	AA	AA	AA	BB	AA	BB	BB	BB	BB	BB	BB
wsnp_CAP11_rep_c4297_2028653	6B	0.313598	0.0677083	0.927083	0.135932	AA	AA	AA	AA	AA	AA	AA	AA	AA	AA	AA	AA	AA	AA	AA	AA	AA	AA	AA	BB	AA	AA	AA	AA	AA	AA	AA	AA	AA	AA	AA	AA	BB	AA	AA	AA	AA	AA	AA	AA	AA	AA	AA	AA
wsnp_Ku_c16116_24914891	5B	0.399172	0.192708	0.770833	0.368679	AA	BB	AA	AA	AA	BB	AA	AA	BB	AA	AA	AA	AA	AA	AA	AA	BB	BB	AA	AA	BB	AA	AA	AA	AA	AA	AA	AA	BB	BB	AA	BB	BB	AA	AA	AA	BB	AA	AA	AA	BB	AA	AA	BB
wsnp_Ex_c2207_4136036	5B	0.399172	0.229167	0.734375	0.408176	AA	BB	AA	AA	BB	BB	AA	AA	BB	AA	AA	AA	AA	AA	AA	AA	BB	BB	AA	AA	BB	AA	AA	AA	AA	AA	AA	AA	BB	BB	AA	BB	BB	AA	AA	AA	BB	AA	AA	AA	BB	AA	AA	BB
wsnp_RFL_Contig3512_3672726	6B	0.633468	0.052	0.619792	0.524604	BB	AA	AA	AA	AA	AA	AA	AA	BB	BB	AA	AA	AA	AB	AA	AA	BB	AA	AA	AA	BB	AA	BB	?:?	AA	AA	AA	?:?	AA	AA	AA	BB	AA	AA	AA	AA	AA	AA	AA	BB	AA	AA	AA	AB
wsnp_Ex_c1143_2195442	6B	0.633468	0.385417	0.598958	0.488661	BB	AA	AA	AA	AA	AA	AA	AA	BB	BB	BB	AA	AA	BB	AA	AA	BB	AA	AA	AA	BB	AA	BB	BB	AA	AA	AA	BB	AA	AA	AA	BB	AA	AA	AA	AA	AA	AA	AA	BB	AA	AA	AA	BB
wsnp_BE446462D_Ta_2_1	3B	0.688453	0.432292	0.546875	0.514052	AA	AA	AA	BB	AA	AA	BB	AA	AA	BB	BB	AA	AA	AA	AA	BB	BB	AA	BB	AA	BB	AA	AA	AA	BB	AA	AA	BB	AA	BB	BB	AA	BB	AA	AA	AA	AA	BB	AA	BB	AA	AA	BB	AA
wsnp_RFL_Contig4735_5673999	1A	0.775111	0.197917	0.770833	0.366645	AA	BB	AA	AA	AA	BB	AA	AA	AA	AA	AA	AA	AA	AA	AA	BB	AA	BB	AA	BB	AA	AA	AA	AA	AA	AA	AA	BB	AA	BB	AA	AA	AA	AA	AA	AA	BB	AA	AA	BB	AA	AA	AA	AA
wsnp_Ex_c23152_32387271	4B	0.801067	0.078125	0.880208	0.21913	AA	AA	AA	AA	AA	AA	AA	AA	AA	AA	AA	AA	AA	AA	AA	AA	AA	AA	AA	?:?	AA	AA	AA	AA	AA	AA	AA	AA	AA	AA	AA	AA	AA	AA	AA	AA	AA	AA	AA	AA	AA	AA	AA	AA
wsnp_Ex_c12450_19850827	6D	0.874574	0.369792	0.484375	0.624756	BB	BB	BB	AA	AA	?:?	BB	BB	AA	BB	AA	AA	BB	BB	AA	AA	AA	BB	AA	BB	AA	AA	AA	AA	?:?	BB	AA	BB	AA	AA	AA	BB	AA	BB	BB	BB	AA	BB	BB	AA	AA	AA	AA	BB
wsnp_JD_c493_749195	5A	0.927633	0.15625	0.78125	0.365234	AA	AA	AA	AA	AA	AA	AA	AA	AA	AA	BB	?:?	AA	AA	BB	AA	AA	AA	AA	BB	AA	BB	AA	AA	AA	AA	BB	AA	AA	AA	AA	AA	AA	AA	AA	AA	AA	AA	AA	AA	AA	AA	AA	AA
wsnp_Ex_c2171_4073629	5A	0.927633	0.161458	0.807292	0.322211	AA	AA	AA	AA	AA	AA	AA	AA	AA	AA	BB	AA	AA	?:?	BB	AA	AA	AA	AA	BB	AA	BB	AA	AA	AA	AA	BB	AA	AA	AA	AA	AA	AA	AA	AA	AA	AA	AA	AA	AA	AA	AA	AA	AA
wsnp_Ex_c65899_64135487	7D	1.12	0.390625	0.583333	0.503038	BB	BB	BB	AA	AA	AA	BB	AA	AA	AA	AA	AA	BB	BB	AA	BB	AA	AA	AA	BB	AA	AA	AA	BB	BB	BB	AA	AA	AA	AA	AA	BB	AA	BB	BB	BB	BB	BB	BB	AA	AA	BB	AA	BB
wsnp_Ex_c31121_39955117	4B	1.19763	0.078125	0.880208	0.21913	AA	AA	AA	AA	AA	AA	AA	AA	AA	AA	AA	AA	AA	AA	AA	AA	AA	AA	AA	?:?	AA	AA	AA	AA	AA	AA	AA	AA	AA	AA	AA	AA	AA	AA	AA	AA	AA	AA	AA	AA	AA	AA	AA	AA
wsnp_Ku_rep_c69824_69293833	7D	1.65	0.354167	0.630208	0.473687	BB	BB	AA	AA	BB	AA	AA	AA	BB	BB	BB	AA	AA	BB	AA	AA	BB	AA	AA	BB	AA	AA	AA	BB	AA	AA	AA	AA	AA	AA	AA	AA	AA	BB	BB	BB	BB	AA	AA	BB	AA	BB	AA	AA
wsnp_Ra_c1501_2991585	2B	1.93577	0.0572917	0.942708	0.108019	AA	AA	AA	AA	AA	AA	AA	AA	AA	AA	AA	AA	AA	AA	AA	AA	AA	AA	AA	AA	AA	AA	AA	AA	AA	AA	AA	AA	AA	AA	AA	AA	AA	AA	AA	AA	AA	AA	AA	AA	AA	AA	AA	AA
wsnp_JD_rep_c49438_33652663	2B	2.15543	0.0625	0.9375	0.117188	AA	AA	AA	AA	AA	AA	AA	AA	AA	AA	AA	AA	AA	AA	BB	AA	AA	AA	AA	AA	AA	BB	AA	AA	AA	AA	BB	AA	AA	AA	AA	AA	AA	AA	AA	AA	AA	AA	AA	AA	AA	AA	AA	AA
wsnp_BE471213D_Ta_2_1	6D	2.39467	0.213542	0.776042	0.352159	BB	BB	BB	AA	BB	AA	BB	BB	BB	AA	BB	BB	BB	BB	BB	BB	BB	AA	BB	BB	AA	BB	BB	BB	BB	BB	AA	AA	BB	BB	BB	BB	AA	BB	BB	BB	BB	BB	BB	BB	BB	BB	BB	BB
wsnp_Ex_c10014_16476905	3A	2.48294	0.0572917	0.932292	0.12755	AA	AA	AA	AA	AA	AA	AA	AA	AA	AA	AA	AA	AA	AA	AA	AA	AA	AA	AA	AA	AA	AA	AA	AA	AA	AA	AA	AA	AA	AA	AA	AA	AA	AA	AA	AA	AA	AA	AA	AA	AA	AA	AA	AA
wsnp_Ex_rep_c101133_86572194	6B	2.58405	0.328125	0.640625	0.481934	BB	AA	BB	AA	AA	AA	AA	AA	BB	BB	AA	BB	BB	BB	AA	BB	BB	AA	AA	BB	BB	AA	BB	BB	BB	BB	AA	BB	BB	AA	AA	BB	BB	BB	BB	BB	AA	AA	AA	BB	AA	AA	AA	BB
wsnp_CAP12_c720_382116	6D	2.67925	0.348958	0.572917	0.549995	?:?	AA	AA	AA	AA	AA	AA	?:?	AA	AA	BB	BB	AA	AA	AA	AA	BB	AA	BB	BB	AA	BB	AA	AA	AA	AA	AA	BB	AA	BB	AA	AA	AA	AA	AA	AA	AA	AA	AA	BB	BB	AA	AA	?:?
wsnp_Ku_c12698_20441325	3B	2.86657	0.192708	0.78125	0.352512	BB	AA	BB	BB	BB	AA	BB	AA	AA	BB	AA	BB	BB	BB	AA	BB	BB	AA	BB	BB	BB	AA	BB	AA	BB	BB	AA	BB	BB	BB	AA	AA	BB	BB	BB	BB	AA	BB	AA	BB	BB	BB	AA	?:?
wsnp_Ex_c11813_18968198	7D	3.01	0.0520833	0.942708	0.108588	AA	AA	AA	AA	AA	AA	AA	AA	AA	BB	AA	AA	AA	AA	AA	AA	AA	AA	AA	AA	AA	AA	AA	AA	AA	AA	AA	AA	AA	AA	AA	AA	AA	AA	AA	AA	AA	AA	AA	AA	AA	AA	AA	AA
wsnp_Ku_c3817_7009270	3A	3.0915	0.380208	0.40625	0.690403	AA	AA	AA	BB	AA	BB	BB	BB	AA	AA	AA	BB	BB	AA	BB	BB	BB	BB	BB	AA	BB	BB	AA	?:?	AA	BB	BB	BB	AA	BB	AA	BB	BB	AA	AA	AA	BB	BB	BB	BB	BB	AA	AA	?:?
wsnp_Ku_c10418_17237935	2A	3.19828	0.1875	0.765625	0.378662	AA	AA	AA	AA	BB	AA	AA	AA	AA	AA	AA	AA	AA	AA	BB	AA	AA	AA	AA	AA	AA	AA	AA	BB	?:?	AA	BB	BB	AA	AA	BB	AA	AA	AA	AA	AA	AA	AA	AA	BB	AA	AA	BB	AA
wsnp_Ex_c19516_28480622	2A	3.19828	0.229167	0.760417	0.369249	AA	AA	AA	AA	BB	AA	AA	AA	BB	AA	AA	AA	AA	AA	BB	AA	AA	AA	AA	AA	AA	BB	AA	BB	AA	AA	BB	BB	AA	AA	BB	AA	AA	AA	AA	AA	AA	AA	AA	BB	AA	BB	BB	AA
wsnp_Ex_rep_c67563_66193104	6A	3.42122	0.0729167	0.890625	0.20147	BB	BB	BB	BB	BB	BB	BB	BB	BB	BB	BB	BB	BB	BB	BB	BB	BB	BB	BB	BB	BB	BB	BB	BB	BB	BB	BB	BB	BB	BB	AA	BB	BB	BB	BB	BB	BB	BB	BB	BB	?:?	BB	AA	BB
wsnp_Ex_rep_c66331_64503065	3B	3.65592	0.078125	0.90625	0.172607	AA	AA	AA	AA	AA	AA	AA	AA	AA	AA	BB	AA	AA	AA	AA	AA	AA	AA	AA	AA	AA	AA	AA	AA	AA	AA	AA	AA	AA	AA	BB	AA	AA	AA	AA	AA	AA	AA	AA	AA	AA	AA	BB	AA
wsnp_Ex_c43009_49439922	7A	3.68191	0.0833333	0.880208	0.218289	BB	BB	BB	BB	BB	BB	BB	BB	BB	BB	BB	BB	BB	BB	BB	BB	BB	BB	BB	BB	BB	BB	BB	BB	BB	BB	BB	BB	BB	BB	AA	BB	BB	BB	BB	BB	BB	?:?	BB	BB	BB	BB	AA	BB
wsnp_JD_c3091_4079762	1D	3.89319	0.25	0.739583	0.390516	BB	BB	BB	AA	BB	BB	BB	BB	BB	AA	AA	BB	BB	BB	BB	BB	BB	BB	BB	AA	AA	BB	BB	BB	BB	BB	AA	AA	BB	BB	BB	BB	BB	BB	BB	BB	BB	BB	BB	BB	BB	BB	BB	BB
wsnp_Ex_c13244_20891347	7B	3.91593	0.208333	0.770833	0.362413	BB	AA	?:?	BB	BB	AA	BB	AA	BB	BB	BB	BB	BB	BB	AA	BB	BB	AA	BB	AA	BB	AA	BB	BB	BB	BB	AA	BB	BB	AA	BB	BB	AA	BB	BB	BB	AA	BB	AA	BB	BB	AA	BB	BB
wsnp_Ex_rep_c67635_66292689	3A	3.93132	0.0572917	0.9375	0.117811	BB	BB	BB	BB	BB	BB	BB	BB	BB	BB	BB	BB	BB	BB	BB	BB	BB	BB	BB	BB	BB	BB	BB	BB	BB	BB	BB	BB	BB	BB	BB	BB	BB	BB	BB	BB	BB	BB	BB	BB	BB	BB	BB	BB
wsnp_Ex_rep_c67635_66291944	3A	3.93132	0.0625	0.927083	0.13661	AA	AA	AA	AA	AA	AA	AA	AA	AA	AA	AA	AA	AA	AA	AA	AA	AA	AA	AA	AA	AA	AA	AA	AA	AA	AA	AA	AA	AA	AA	AA	AA	AA	AA	AA	AA	AA	AA	AA	AA	AA	AA	AA	AA
wsnp_Ex_rep_c67635_66292308	3A	3.93132	0.0625	0.932292	0.126926	AA	AA	AA	AA	AA	AA	AA	AA	AA	AA	AA	AA	AA	AA	AA	AA	AA	AA	AA	AA	AA	AA	AA	AA	AA	AA	AA	AA	AA	AA	AA	AA	AA	AA	AA	AA	AA	AA	AA	AA	AA	AA	AA	AA
wsnp_Ra_c9185_15386081	3A	3.93132	0.114583	0.885417	0.202908	BB	BB	BB	BB	BB	BB	BB	AA	AA	BB	BB	BB	BB	BB	AA	BB	BB	BB	BB	BB	BB	AA	BB	BB	BB	BB	AA	BB	BB	BB	BB	AA	BB	BB	BB	BB	BB	BB	AA	BB	BB	AA	BB	AA
wsnp_Ex_c410_810250	4A	4.06232	0.0572917	0.9375	0.117811	BB	BB	BB	BB	BB	BB	BB	BB	BB	BB	BB	BB	BB	BB	BB	BB	BB	BB	BB	BB	BB	BB	BB	BB	BB	BB	BB	BB	BB	BB	BB	BB	BB	BB	BB	BB	BB	BB	BB	BB	BB	BB	BB	BB
wsnp_Ex_c5072_9006666	4A	4.06232	0.177083	0.8125	0.306613	BB	AA	AA	AA	AA	AA	AA	AA	AA	AA	AA	AA	AA	?:?	AA	AA	AA	AA	AA	AA	AA	AA	AA	AA	AA	AA	AA	BB	AA	AA	AA	AA	AA	AA	AA	AA	AA	AA	AA	AA	AA	AA	AA	AA
wsnp_Ex_c2723_5047696	3B	4.16633	0.21875	0.770833	0.357964	AA	BB	BB	BB	BB	BB	BB	BB	BB	BB	AA	BB	BB	AA	BB	BB	BB	BB	BB	BB	BB	BB	BB	BB	BB	BB	BB	BB	BB	BB	AA	BB	BB	BB	BB	BB	BB	BB	BB	BB	BB	BB	AA	BB
wsnp_Ex_c13629_21411429	3D	4.65741	0.171875	0.796875	0.335449	BB	BB	BB	AA	BB	BB	BB	BB	BB	BB	BB	BB	BB	BB	BB	BB	BB	BB	BB	BB	AA	BB	BB	BB	BB	BB	AA	BB	BB	BB	BB	BB	AA	BB	BB	BB	BB	BB	BB	BB	BB	BB	BB	BB
wsnp_Ex_c19516_28483751	2A	4.66565	0.0677083	0.916667	0.155138	BB	BB	BB	BB	BB	BB	BB	BB	BB	BB	BB	BB	BB	BB	AA	BB	BB	BB	BB	BB	BB	BB	BB	BB	BB	BB	AA	BB	BB	BB	BB	BB	BB	BB	BB	BB	BB	BB	BB	BB	BB	BB	BB	BB
wsnp_Ex_c19516_28483050	2A	4.66565	0.0677083	0.916667	0.155138	AA	AA	AA	AA	AA	AA	AA	AA	AA	AA	AA	AA	AA	AA	BB	AA	AA	AA	AA	AA	AA	AA	AA	AA	AA	AA	BB	AA	AA	AA	AA	AA	AA	AA	AA	AA	AA	AA	AA	AA	AA	AA	AA	AA
wsnp_Ex_c19516_28481857	2A	4.66565	0.140625	0.84375	0.268311	AA	BB	AA	AA	AA	AA	AA	AA	AA	AA	AA	AA	AA	AA	BB	AA	AA	AA	AA	AA	AA	AA	AA	?:?	AA	AA	?:?	AA	AA	AA	AA	AA	AA	AA	BB	BB	AA	AA	AA	AA	AA	AA	AA	AA
wsnp_Ex_c36049_44083089	2A	4.66565	0.182292	0.776042	0.364529	BB	AA	BB	BB	BB	AA	BB	AA	AA	BB	BB	BB	BB	BB	AA	BB	BB	AA	BB	BB	BB	AA	BB	BB	BB	BB	AA	BB	BB	AA	BB	BB	BB	BB	BB	BB	AA	BB	AA	BB	BB	AA	BB	BB
wsnp_CAP12_c1388_706924	6B	4.77923	0.078125	0.921875	0.144043	BB	BB	BB	BB	AA	BB	BB	BB	BB	BB	AA	BB	BB	BB	BB	BB	BB	BB	BB	BB	BB	BB	BB	BB	BB	BB	BB	BB	BB	BB	BB	BB	BB	BB	BB	BB	BB	BB	BB	BB	BB	BB	BB	BB
wsnp_JD_rep_c63957_40798121	2D	4.83298	0.46875	0.494792	0.535455	AA	?:?	AA	BB	BB	BB	AA	AA	AA	BB	BB	BB	AA	AA	AA	AA	BB	BB	BB	AA	BB	BB	AA	AA	BB	AA	BB	BB	BB	BB	BB	AA	BB	AA	AA	AA	AA	AA	AA	BB	BB	AA	BB	AA
wsnp_Ku_c14220_22456923	7A	4.89616	0.09375	0.90625	0.169922	BB	BB	BB	BB	BB	BB	BB	BB	BB	BB	AA	BB	BB	BB	BB	BB	BB	BB	AA	BB	BB	BB	BB	BB	BB	BB	BB	BB	BB	BB	BB	BB	BB	BB	BB	BB	BB	BB	BB	BB	BB	AA	BB	BB
wsnp_JD_c7060_8169490	7A	4.89616	0.151042	0.84375	0.265272	BB	BB	BB	BB	BB	BB	BB	BB	BB	BB	AA	BB	BB	BB	BB	BB	BB	BB	AA	BB	BB	BB	BB	BB	BB	BB	BB	BB	BB	BB	AA	BB	BB	BB	BB	BB	BB	BB	BB	BB	BB	AA	AA	BB
wsnp_Ra_c1660_3275687	2B	4.9767	0.0572917	0.932292	0.12755	BB	BB	BB	BB	BB	BB	BB	BB	BB	BB	BB	BB	BB	BB	BB	BB	BB	BB	BB	BB	BB	BB	AA	BB	BB	BB	BB	BB	BB	BB	BB	BB	BB	BB	BB	BB	BB	BB	BB	BB	BB	BB	BB	BB
wsnp_Ex_c326_636368	2B	4.9767	0.0572917	0.9375	0.117811	BB	BB	BB	BB	BB	BB	BB	BB	BB	BB	BB	BB	BB	BB	BB	BB	BB	BB	BB	BB	BB	BB	AA	BB	BB	BB	BB	BB	BB	BB	BB	BB	BB	BB	BB	BB	BB	BB	BB	BB	BB	BB	BB	BB
wsnp_Ra_rep_c106727_90434958	2B	4.9767	0.34375	0.645833	0.464735	AA	BB	AA	AA	AA	BB	AA	BB	AA	AA	AA	AA	AA	AA	BB	AA	AA	BB	AA	BB	AA	BB	BB	BB	AA	AA	BB	BB	AA	BB	BB	AA	BB	AA	AA	AA	BB	AA	AA	BB	BB	AA	BB	AA
wsnp_Ex_c1988_3742217	6D	5.49732	0.135417	0.817708	0.311578	BB	AA	AA	AA	AA	AA	AA	?:?	AA	AA	AA	BB	AA	BB	AA	AA	AA	AA	AA	AA	AA	AA	AA	?:?	AA	AA	AA	AA	?:?	AA	AA	AA	AA	BB	BB	AA	?:?	BB	AA	BB	AA	AA	AA	AA
wsnp_RFL_Contig308_2996797	7A	5.62079	0.114583	0.875	0.221246	AA	AA	AA	AA	AA	AA	AA	AA	AA	AA	BB	AA	AA	AA	AA	AA	AA	AA	AA	AA	AA	AA	AA	AA	AA	AA	AA	AA	AA	AA	BB	AA	AA	AA	AA	AA	AA	AA	AA	AA	AA	AA	BB	AA
wsnp_JG_c10610_3538832	7D	5.77031	0.364583	0.625	0.476454	BB	BB	AA	BB	BB	BB	AA	AA	AA	BB	BB	AA	AA	BB	AA	AA	BB	BB	AA	BB	BB	AA	AA	BB	BB	AA	BB	AA	AA	AA	BB	AA	BB	BB	BB	BB	BB	AA	AA	BB	AA	BB	BB	AA
wsnp_JD_c640_960796	2B	5.81416	0.0572917	0.9375	0.117811	BB	BB	BB	BB	BB	BB	BB	BB	BB	BB	BB	BB	BB	BB	BB	BB	BB	BB	BB	BB	BB	BB	BB	BB	BB	BB	BB	BB	BB	BB	BB	BB	BB	BB	BB	BB	BB	BB	BB	BB	BB	BB	BB	BB
wsnp_RFL_Contig4398_5146811	3A	5.88481	0.411458	0.572917	0.498155	BB	AA	BB	AA	BB	AA	AA	AA	AA	BB	AA	BB	BB	AA	BB	?:?	AA	AA	AA	BB	AA	?:?	AA	AA	BB	BB	BB	AA	BB	AA	AA	AA	AA	BB	BB	BB	AA	AA	AA	AA	AA	AA	AA	AA
wsnp_Ex_rep_c66939_65371026	7A	5.88844	0.0572917	0.9375	0.117811	BB	BB	BB	BB	BB	BB	BB	BB	BB	BB	AA	BB	BB	BB	BB	BB	BB	BB	BB	BB	BB	BB	BB	BB	BB	BB	BB	BB	BB	BB	BB	BB	BB	BB	BB	BB	BB	BB	BB	BB	BB	BB	BB	BB
wsnp_Ex_rep_c67563_66193155	6A	5.99769	0.0572917	0.927083	0.137234	BB	BB	BB	BB	BB	BB	BB	BB	BB	BB	AA	BB	BB	BB	BB	BB	BB	BB	BB	BB	BB	BB	BB	BB	BB	BB	BB	BB	BB	BB	AA	BB	BB	BB	BB	BB	BB	BB	BB	BB	BB	BB	AA	BB
wsnp_Ex_c11950_19164191	2A	6.24682	0.208333	0.755208	0.386258	BB	BB	BB	AA	BB	BB	AA	BB	AA	BB	AA	BB	BB	BB	BB	BB	BB	BB	BB	AA	AA	AA	BB	BB	AA	BB	BB	BB	BB	BB	BB	BB	AA	BB	BB	BB	BB	?:?	BB	BB	AA	AA	BB	BB
wsnp_Ex_c11950_19164041	2A	6.24682	0.208333	0.770833	0.362413	AA	AA	AA	BB	AA	AA	BB	AA	BB	AA	BB	AA	AA	AA	AA	AA	AA	AA	AA	BB	BB	BB	AA	AA	BB	AA	AA	AA	AA	AA	AA	AA	BB	AA	AA	AA	AA	AA	AA	AA	BB	BB	AA	AA
wsnp_RFL_Contig1999_1190396	3A	6.2682	0.421875	0.536458	0.534234	AA	BB	AA	BB	AA	BB	BB	BB	BB	AA	BB	AA	AA	?:?	AA	?:?	BB	BB	BB	AA	BB	BB	?:?	BB	AA	AA	AA	BB	AA	BB	BB	BB	BB	AA	AA	AA	BB	BB	BB	BB	BB	BB	BB	BB
wsnp_Ex_c22683_31887799	3A	6.2682	0.427083	0.536458	0.529812	AA	BB	AA	BB	AA	BB	BB	BB	BB	AA	BB	AA	AA	?:?	AA	AA	BB	BB	BB	AA	BB	BB	AA	BB	AA	AA	AA	BB	AA	BB	BB	BB	BB	AA	AA	AA	BB	BB	BB	BB	BB	BB	BB	BB
wsnp_Ex_c22683_31887736	3A	6.2682	0.432292	0.526042	0.531874	BB	AA	BB	AA	BB	AA	AA	AA	AA	BB	AA	BB	BB	?:?	BB	BB	AA	AA	AA	BB	AA	AA	BB	?:?	BB	BB	BB	AA	BB	AA	AA	AA	AA	BB	BB	BB	AA	AA	AA	AA	AA	AA	AA	AA
wsnp_Ex_c4480_8055475	6D	6.39272	0.166667	0.8125	0.312066	AA	AA	BB	BB	BB	BB	BB	BB	BB	BB	AA	BB	BB	AA	BB	BB	BB	BB	BB	AA	BB	BB	BB	AA	BB	BB	BB	BB	BB	BB	BB	BB	BB	AA	BB	AA	AA	BB	BB	BB	BB	BB	BB	BB
wsnp_Ex_c4480_8056013	6D	6.39272	0.171875	0.817708	0.301812	AA	AA	BB	BB	BB	BB	BB	BB	BB	BB	AA	BB	BB	AA	BB	BB	BB	BB	BB	AA	BB	BB	BB	AA	BB	BB	BB	BB	BB	BB	BB	BB	BB	AA	BB	AA	AA	BB	BB	BB	BB	BB	BB	BB
wsnp_Ku_rep_c71225_70941765	6D	6.39272	0.171875	0.817708	0.301812	AA	AA	BB	BB	BB	BB	BB	BB	BB	BB	AA	BB	BB	AA	BB	BB	BB	BB	BB	AA	BB	BB	BB	AA	BB	BB	BB	BB	BB	BB	BB	BB	BB	AA	BB	AA	AA	BB	BB	BB	BB	BB	BB	BB
wsnp_Ex_c4480_8055163	6D	6.39272	0.223958	0.697917	0.462755	AA	AA	BB	BB	BB	BB	BB	AA	?:?	BB	AA	BB	BB	?:?	?:?	BB	?:?	BB	BB	AA	BB	BB	BB	AA	BB	BB	BB	BB	BB	BB	BB	BB	BB	AA	AA	AA	AA	BB	BB	?:?	BB	BB	BB	BB
wsnp_Ex_c4480_8056354	6D	6.39272	0.223958	0.765625	0.363661	AA	AA	BB	BB	BB	BB	BB	AA	BB	BB	AA	BB	BB	?:?	BB	BB	BB	BB	BB	AA	BB	BB	BB	AA	BB	BB	BB	BB	BB	BB	BB	BB	BB	AA	AA	AA	AA	BB	BB	BB	BB	BB	BB	BB
wsnp_Ex_c10657_17376448	1A	6.53307	0.0625	0.927083	0.13661	BB	BB	BB	BB	BB	BB	BB	BB	BB	AA	BB	BB	BB	BB	BB	BB	BB	BB	BB	BB	BB	BB	BB	BB	BB	BB	BB	BB	BB	BB	BB	BB	BB	BB	BB	BB	BB	BB	BB	BB	BB	BB	BB	BB
wsnp_Ex_c997_1906900	2A	6.67206	0.328125	0.65625	0.46167	AA	BB	AA	BB	AA	BB	BB	AA	BB	AA	BB	AA	AA	AA	AA	AA	AA	BB	AA	BB	BB	BB	AA	BB	BB	AA	AA	BB	AA	BB	BB	AA	BB	AA	AA	AA	BB	?:?	AA	BB	BB	BB	BB	AA
wsnp_Ex_c21633_30782312	6A	6.70727	0.427083	0.546875	0.518528	BB	BB	AA	AA	BB	BB	AA	BB	AA	BB	AA	AA	AA	?:?	BB	BB	AA	BB	AA	BB	AA	BB	AA	AA	AA	AA	BB	AA	AA	BB	BB	AA	BB	AA	AA	AA	BB	AA	AA	AA	AA	AA	BB	AA
wsnp_Ra_c21104_30458226	2A	6.97152	0.177083	0.817708	0.299995	BB	BB	BB	BB	AA	BB	BB	BB	BB	BB	AA	BB	BB	BB	BB	BB	BB	BB	BB	BB	BB	BB	BB	AA	BB	BB	BB	AA	BB	BB	AA	BB	BB	BB	BB	BB	BB	BB	BB	AA	BB	BB	AA	BB
wsnp_JD_c2198_3021879	6D	7.08682	0.0885417	0.901042	0.180284	BB	BB	BB	BB	BB	BB	BB	BB	BB	BB	BB	BB	BB	BB	BB	BB	BB	BB	BB	AA	BB	BB	BB	BB	BB	BB	BB	BB	BB	BB	BB	BB	BB	BB	BB	BB	BB	BB	BB	BB	BB	BB	BB	BB
wsnp_Ex_rep_c67100_65576598	6D	7.08682	0.244792	0.713542	0.430935	BB	BB	BB	AA	AA	AA	BB	BB	BB	AA	BB	BB	BB	BB	BB	?:?	BB	AA	BB	BB	AA	BB	BB	BB	BB	BB	AA	BB	BB	BB	BB	BB	AA	BB	BB	BB	BB	BB	AA	BB	BB	AA	BB	BB
wsnp_JD_c4418_5545792	3D	7.19504	0.078125	0.90625	0.172607	BB	BB	BB	BB	BB	BB	BB	BB	BB	BB	BB	BB	BB	BB	BB	BB	BB	BB	BB	AA	BB	BB	BB	BB	BB	BB	BB	BB	BB	BB	BB	BB	BB	BB	BB	BB	BB	BB	BB	BB	BB	BB	BB	BB
wsnp_Ex_c14691_22763171	6D	7.78787	0.0520833	0.942708	0.108588	BB	BB	BB	BB	BB	BB	BB	BB	BB	BB	BB	BB	BB	BB	BB	BB	BB	BB	BB	AA	BB	BB	BB	BB	BB	BB	BB	BB	BB	BB	BB	BB	BB	BB	BB	BB	BB	BB	BB	BB	BB	BB	BB	BB
wsnp_Ex_c14691_22763609	6D	7.78787	0.0520833	0.932292	0.12812	AA	AA	AA	AA	AA	AA	AA	AA	AA	AA	AA	AA	AA	AA	AA	AA	AA	AA	AA	BB	AA	AA	AA	AA	AA	AA	AA	AA	AA	AA	AA	AA	AA	AA	AA	AA	AA	AA	AA	AA	AA	AA	AA	AA
wsnp_JD_rep_c50999_34772439	6D	7.78787	0.390625	0.578125	0.513184	AA	AA	BB	BB	BB	BB	BB	AA	BB	BB	BB	AA	BB	?:?	?:?	BB	BB	BB	AA	AA	BB	AA	BB	AA	BB	BB	BB	BB	AA	AA	BB	BB	BB	AA	AA	AA	AA	BB	BB	BB	AA	BB	BB	BB
wsnp_Ex_c14691_22763753	6D	7.78787	0.421875	0.541667	0.528619	AA	AA	BB	BB	AA	BB	BB	AA	AA	BB	BB	AA	BB	?:?	?:?	AA	AA	BB	AA	AA	BB	AA	BB	AA	BB	BB	BB	BB	AA	AA	BB	BB	BB	AA	AA	AA	AA	BB	BB	AA	AA	AA	BB	BB
wsnp_Ex_c14691_22765150	6D	7.78787	0.4375	0.546875	0.509521	BB	BB	AA	AA	BB	AA	AA	BB	BB	AA	AA	BB	AA	BB	AA	BB	BB	AA	BB	BB	AA	BB	AA	BB	AA	AA	AA	AA	BB	BB	AA	AA	AA	BB	BB	BB	BB	AA	AA	BB	BB	BB	AA	AA
wsnp_JD_c3288_4296662	2B	8.07942	0.063	0.65625	0.519179	AA	BB	AA	AA	BB	BB	AA	BB	AA	AA	AB	AA	AA	AA	?:?	AA	AA	BB	AA	AA	AA	?:?	AA	?:?	AA	AA	?:?	?:?	AA	BB	AA	AA	BB	AA	AA	AA	BB	AA	AA	BB	BB	AA	AA	AA
wsnp_Ex_c9362_15546626	5B	8.13585	0.0572917	0.9375	0.117811	AA	AA	AA	AA	AA	AA	AA	AA	AA	AA	AA	AA	AA	AA	AA	AA	AA	AA	AA	AA	AA	AA	AA	AA	AA	AA	AA	AA	AA	AA	AA	AA	AA	AA	AA	AA	AA	AA	AA	AA	AA	AA	AA	AA
wsnp_Ex_c410_808213	7A	8.1929	0.0625	0.90625	0.174805	BB	BB	BB	BB	BB	BB	BB	BB	BB	BB	BB	BB	BB	BB	BB	BB	BB	BB	BB	BB	BB	BB	BB	BB	BB	BB	BB	BB	BB	BB	BB	BB	BB	BB	BB	BB	BB	BB	BB	BB	BB	BB	BB	BB
wsnp_RFL_Contig1358_475609	7A	8.1929	0.104167	0.880208	0.214383	AA	AA	AA	AA	AA	AA	AA	AA	AA	AA	BB	AA	AA	AA	AA	AA	AA	AA	BB	AA	AA	AA	AA	AA	AA	AA	AA	AA	AA	AA	BB	AA	AA	AA	AA	AA	AA	AA	AA	AA	AA	BB	BB	AA
wsnp_Ex_c57209_59016692	5B	8.31003	0.151042	0.828125	0.291395	AA	AA	AA	BB	BB	AA	BB	AA	AA	AA	AA	AA	AA	AA	BB	AA	AA	AA	AA	BB	BB	BB	AA	AA	BB	AA	BB	AA	AA	AA	BB	AA	AA	AA	AA	AA	AA	AA	AA	AA	AA	AA	BB	AA
wsnp_RFL_Contig2791_2558632	5B	8.31003	0.15625	0.833333	0.281141	AA	AA	AA	BB	BB	AA	BB	AA	AA	AA	AA	AA	AA	AA	BB	AA	AA	AA	AA	BB	BB	BB	AA	AA	BB	AA	BB	AA	AA	AA	BB	AA	AA	AA	AA	AA	AA	AA	AA	AA	AA	AA	BB	AA
wsnp_Ra_c19242_28392064	5B	8.31003	0.177083	0.8125	0.308485	AA	AA	AA	BB	BB	AA	BB	AA	AA	AA	AA	AA	AA	AA	BB	AA	AA	AA	AA	BB	BB	BB	AA	AA	BB	AA	BB	AA	AA	AA	BB	AA	AA	AA	AA	AA	AA	AA	AA	AA	AA	AA	BB	AA
wsnp_Ex_c17928_26697183	5D	8.37235	0.369792	0.630208	0.466092	BB	BB	BB	BB	BB	BB	BB	BB	AA	AA	AA	AA	BB	BB	BB	BB	BB	BB	BB	AA	BB	AA	BB	AA	BB	BB	BB	AA	BB	AA	BB	BB	AA	BB	BB	BB	AA	BB	BB	AA	BB	BB	BB	BB
wsnp_Ku_c7060_12212702	3A	8.37383	0.447917	0.541667	0.505968	AA	BB	AA	BB	AA	BB	BB	BB	BB	AA	AA	AA	AA	BB	AA	AA	BB	BB	BB	AA	BB	BB	AA	BB	AA	AA	AA	BB	AA	BB	BB	BB	BB	AA	AA	AA	BB	AA	BB	BB	BB	BB	BB	BB
wsnp_Ku_c13229_21142792	1B	8.38194	0.125	0.859375	0.24585	BB	BB	BB	BB	AA	BB	BB	BB	BB	BB	BB	BB	BB	BB	BB	BB	BB	BB	BB	BB	BB	BB	BB	BB	BB	BB	BB	BB	BB	BB	BB	BB	BB	BB	BB	BB	BB	BB	BB	BB	BB	BB	BB	BB
wsnp_JD_c7795_8867843	6D	8.48892	0.359375	0.614583	0.489366	BB	BB	AA	BB	AA	AA	AA	AA	BB	AA	AA	AA	AA	BB	AA	?:?	BB	AA	AA	AA	BB	AA	AA	BB	AA	AA	BB	AA	AA	AA	AA	AA	AA	BB	BB	BB	BB	AA	AA	AA	AA	AA	AA	AA
wsnp_Ex_c50074_54480272	3A	8.86068	0.416667	0.520833	0.550754	BB	AA	BB	AA	BB	AA	AA	AA	AA	BB	BB	BB	BB	AA	BB	?:?	AA	AA	AA	BB	AA	?:?	AA	AA	BB	BB	BB	AA	BB	AA	AA	AA	AA	BB	BB	BB	AA	AA	AA	AA	AA	AA	AA	AA
wsnp_Ex_c431_848217	6A	9.1148	0.151042	0.78125	0.366835	AA	AA	AA	AA	AA	AA	?:?	AA	AA	AA	BB	?:?	AA	AA	AA	AA	AA	AA	BB	BB	AA	AA	AA	BB	AA	AA	AA	AA	AA	AA	AA	AA	AA	BB	BB	BB	AA	?:?	AA	BB	?:?	AA	AA	AA
wsnp_Ex_c30754_39633948	6D	9.48149	0.0677083	0.901042	0.183539	AA	AA	AA	AA	AA	AA	AA	AA	AA	AA	AA	AA	AA	?:?	AA	AA	AA	AA	AA	BB	AA	AA	AA	AA	AA	AA	AA	AA	AA	AA	AA	AA	AA	AA	AA	?:?	AA	AA	AA	AA	AA	AA	AA	AA
wsnp_BE405749B_Ta_2_1	1B	9.55554	0.114583	0.848958	0.26614	AA	AA	AA	AA	BB	AA	AA	AA	AA	AA	BB	AA	AA	AA	AA	AA	AA	AA	AA	AA	AA	AA	AA	AA	AA	AA	AA	AA	AA	AA	AA	AA	AA	AA	AA	AA	AA	AA	AA	AA	AA	AA	AA	AA
wsnp_BE637971B_Ta_1_20	1B	9.55554	0.369792	0.598958	0.504503	AA	BB	AA	BB	BB	BB	BB	BB	BB	AA	AA	AA	AA	AA	AA	AA	BB	BB	BB	BB	BB	AA	AA	BB	AA	AA	AA	BB	AA	BB	AA	BB	BB	AA	AA	AA	BB	AA	BB	BB	AA	BB	AA	BB
wsnp_Ra_c5637_9955966	5B	9.67447	0.182292	0.817708	0.298123	AA	AA	AA	BB	BB	AA	BB	AA	AA	AA	AA	AA	AA	AA	BB	AA	AA	AA	AA	BB	BB	BB	AA	AA	BB	AA	BB	AA	AA	AA	BB	AA	AA	AA	AA	AA	AA	AA	AA	AA	AA	AA	BB	AA
wsnp_Ex_c3685_6723631	2A	9.90627	0.052	0.807292	0.337429	BB	BB	BB	BB	AA	BB	BB	AB	BB	BB	AA	BB	BB	BB	AA	BB	BB	BB	BB	BB	BB	AA	BB	BB	BB	BB	AA	BB	BB	BB	BB	BB	AB	BB	BB	BB	BB	BB	AB	BB	BB	BB	BB	BB
wsnp_Ex_c101374_86744680	2A	9.90627	0.0885417	0.895833	0.189643	AA	AA	AA	AA	BB	AA	AA	AA	AA	AA	BB	AA	AA	AA	AA	AA	AA	AA	AA	AA	AA	AA	AA	AA	AA	AA	AA	AA	AA	AA	AA	AA	AA	AA	AA	AA	AA	AA	AA	AA	AA	AA	AA	AA
wsnp_BF201235A_Ta_2_19	2A	9.90627	0.09375	0.901042	0.179335	BB	BB	BB	BB	AA	BB	BB	BB	BB	BB	AA	BB	BB	BB	BB	BB	BB	BB	BB	BB	BB	BB	BB	BB	BB	BB	BB	BB	BB	BB	BB	BB	BB	BB	BB	BB	BB	BB	BB	BB	BB	BB	BB	BB
wsnp_BF201235A_Ta_2_4	2A	9.90627	0.09375	0.901042	0.179335	AA	AA	AA	AA	BB	AA	AA	AA	AA	AA	BB	AA	AA	AA	AA	AA	AA	AA	AA	AA	AA	AA	AA	AA	AA	AA	AA	AA	AA	AA	AA	AA	AA	AA	AA	AA	AA	AA	AA	AA	AA	AA	AA	AA
wsnp_RFL_Contig3790_4082085	2A	9.90627	0.229167	0.765625	0.361301	BB	AA	BB	AA	BB	AA	AA	BB	BB	BB	BB	BB	BB	BB	BB	BB	BB	AA	BB	BB	AA	BB	BB	AA	AA	BB	BB	BB	BB	AA	BB	BB	AA	BB	BB	BB	AA	BB	BB	AA	BB	AA	BB	BB
wsnp_Ex_c30754_39633791	6D	9.96042	0.0677083	0.927083	0.135932	AA	AA	AA	AA	AA	AA	AA	AA	AA	AA	AA	AA	AA	AA	AA	AA	AA	AA	AA	BB	AA	AA	AA	AA	AA	AA	AA	AA	AA	AA	AA	AA	AA	AA	AA	AA	AA	AA	AA	AA	AA	AA	AA	AA
wsnp_Ex_rep_c110800_93013978	6D	9.96042	0.182292	0.796875	0.33176	AA	AA	BB	BB	BB	BB	BB	BB	BB	BB	BB	BB	BB	AA	BB	BB	BB	BB	BB	AA	BB	BB	BB	AA	BB	BB	BB	BB	BB	BB	BB	BB	BB	AA	AA	AA	AA	BB	BB	BB	BB	BB	BB	BB
wsnp_Ra_c31896_40965996	6D	9.96042	0.213542	0.770833	0.360216	BB	BB	AA	BB	AA	BB	AA	BB	BB	BB	BB	AA	AA	BB	BB	BB	BB	BB	BB	AA	BB	AA	BB	BB	AA	AA	BB	BB	AA	AA	BB	AA	BB	BB	BB	BB	BB	AA	BB	BB	BB	BB	BB	AA
wsnp_Ra_c7200_12462543	6D	9.96042	0.338542	0.625	0.494765	BB	BB	BB	BB	AA	AA	BB	BB	BB	BB	AA	AA	BB	BB	BB	BB	BB	AA	AA	BB	BB	AA	BB	BB	BB	BB	BB	AA	AA	AA	BB	BB	AA	BB	BB	BB	BB	BB	BB	BB	AA	BB	BB	BB
wsnp_Ku_c39334_47795461	6A	9.96799	0.453125	0.515625	0.528809	AA	AA	BB	BB	AA	AA	BB	AA	BB	AA	BB	BB	BB	AA	AA	AA	BB	AA	BB	BB	BB	AA	BB	BB	BB	BB	AA	BB	BB	AA	AA	BB	AA	BB	BB	BB	AA	BB	BB	BB	BB	BB	AA	BB
wsnp_Ex_c58019_59494143	2D	10.1816	0.171875	0.78125	0.360107	BB	BB	BB	AA	BB	BB	BB	BB	BB	AA	?:?	BB	BB	BB	BB	?:?	AA	BB	BB	BB	AA	BB	BB	BB	AA	BB	?:?	BB	BB	BB	?:?	BB	AA	BB	BB	BB	BB	BB	BB	AA	BB	BB	?:?	BB
wsnp_Ex_c7908_13430703	2D	10.1816	0.432292	0.53125	0.530897	BB	AA	BB	AA	BB	AA	BB	BB	BB	AA	AA	BB	BB	AA	BB	BB	AA	AA	BB	AA	AA	BB	AA	AA	AA	BB	AA	BB	BB	BB	AA	BB	AA	AA	AA	AA	AA	BB	BB	AA	BB	BB	AA	BB
wsnp_BE497169B_Ta_2_2	3B	10.4633	0.0625	0.921875	0.14624	BB	BB	BB	BB	BB	BB	BB	BB	BB	BB	BB	BB	BB	BB	BB	BB	BB	BB	BB	BB	BB	BB	BB	BB	BB	BB	BB	BB	BB	BB	BB	BB	BB	BB	BB	BB	BB	BB	BB	BB	BB	BB	BB	BB
wsnp_CAP11_c209_198467	5D	10.591	0.25	0.739583	0.390516	AA	AA	AA	AA	AA	BB	AA	AA	AA	AA	AA	AA	AA	AA	AA	AA	AA	BB	BB	BB	AA	AA	AA	AA	AA	AA	AA	BB	AA	AA	AA	AA	BB	AA	AA	AA	AA	AA	AA	AA	BB	AA	AA	AA
wsnp_Ex_c12250_19568265	2D	10.7093	0.0677083	0.921875	0.145562	BB	BB	BB	BB	BB	BB	BB	BB	BB	BB	BB	BB	BB	BB	BB	?:?	BB	BB	BB	BB	BB	BB	BB	BB	AA	BB	BB	BB	BB	BB	BB	BB	BB	BB	BB	BB	BB	BB	BB	AA	BB	BB	BB	BB
wsnp_Ex_c16008_24427927	6B	10.8756	0.145833	0.796875	0.343723	BB	BB	BB	AA	AA	BB	?:?	BB	BB	BB	?:?	BB	BB	BB	AA	BB	BB	BB	BB	BB	BB	AA	BB	BB	BB	BB	AA	BB	BB	BB	BB	BB	BB	BB	BB	BB	BB	BB	BB	BB	?:?	BB	BB	BB
wsnp_BF483640B_Ta_2_2	4B	10.9215	0.166667	0.828125	0.286431	BB	BB	BB	BB	BB	BB	BB	AA	?:?	BB	BB	BB	BB	BB	BB	BB	BB	BB	BB	AA	BB	BB	BB	BB	BB	BB	BB	BB	BB	BB	BB	AA	BB	BB	BB	BB	BB	BB	BB	BB	BB	BB	BB	AA
wsnp_Ex_c7669_13090850	2D	10.9731	0.364583	0.614583	0.489366	BB	BB	BB	BB	AA	AA	BB	BB	AA	BB	BB	AA	BB	BB	AA	BB	BB	AA	AA	BB	BB	AA	BB	BB	BB	BB	BB	BB	AA	AA	BB	BB	BB	BB	BB	BB	BB	BB	BB	BB	AA	BB	BB	BB
wsnp_Ex_rep_c67198_65702998	1B	10.9793	0.390625	0.578125	0.513184	AA	BB	BB	AA	AA	BB	AA	AA	BB	AA	AA	BB	BB	AA	AA	AA	BB	BB	AA	AA	AA	AA	AA	AA	BB	BB	AA	AA	BB	BB	AA	BB	BB	BB	BB	BB	BB	BB	BB	AA	AA	BB	AA	BB
wsnp_Ex_rep_c101323_86702546	5A	11.1956	0.0572917	0.9375	0.117811	AA	AA	AA	AA	AA	AA	AA	AA	AA	AA	AA	AA	AA	AA	AA	AA	AA	AA	AA	AA	AA	AA	AA	AA	AA	AA	AA	AA	AA	AA	AA	AA	AA	AA	AA	AA	AA	AA	AA	AA	AA	AA	AA	AA
wsnp_Ex_c2505_4679749	5A	11.3475	0.0520833	0.947917	0.0987413	BB	BB	BB	BB	BB	BB	BB	BB	BB	BB	BB	BB	BB	BB	BB	BB	BB	BB	BB	BB	BB	BB	BB	BB	BB	BB	BB	BB	BB	BB	BB	BB	BB	BB	BB	BB	BB	BB	BB	BB	BB	BB	BB	BB
wsnp_Ex_rep_c101323_86702413	5A	11.3475	0.0572917	0.9375	0.117811	AA	AA	AA	AA	AA	AA	AA	AA	AA	AA	AA	?:?	AA	AA	AA	AA	AA	AA	AA	AA	AA	AA	AA	AA	AA	AA	AA	AA	AA	AA	AA	AA	AA	AA	AA	AA	AA	AA	AA	AA	AA	AA	AA	AA
wsnp_Ex_c14027_21925629	3D	11.4142	0.354167	0.625	0.483941	BB	AA	BB	BB	BB	AA	BB	AA	BB	BB	BB	BB	BB	AA	BB	BB	BB	AA	BB	AA	BB	BB	AA	AA	BB	BB	BB	BB	BB	BB	BB	BB	AA	AA	AA	AA	AA	BB	AA	BB	BB	BB	BB	BB
wsnp_Ex_c28705_37809171	3D	11.4142	0.354167	0.625	0.483941	AA	BB	AA	AA	AA	BB	AA	BB	AA	AA	AA	AA	AA	BB	AA	AA	AA	BB	AA	BB	AA	AA	BB	BB	AA	AA	AA	AA	AA	AA	AA	AA	BB	BB	BB	BB	BB	AA	BB	AA	AA	AA	AA	AA
wsnp_Ex_c8316_14023638	3D	11.9238	0.489583	0.510417	0.499783	BB	BB	BB	BB	BB	AA	BB	AA	BB	BB	BB	BB	BB	BB	AA	BB	BB	AA	AA	AA	BB	BB	AA	BB	BB	BB	BB	AA	BB	BB	BB	BB	AA	AA	AA	BB	BB	BB	AA	BB	AA	AA	BB	BB
wsnp_RFL_Contig2828_2623246	4D	12.1421	0.140625	0.84375	0.268311	BB	BB	BB	BB	AA	BB	BB	BB	BB	BB	AA	BB	BB	BB	BB	BB	BB	BB	BB	AA	BB	BB	BB	BB	BB	BB	BB	BB	BB	BB	BB	BB	BB	BB	BB	BB	BB	BB	BB	BB	BB	BB	BB	BB
wsnp_Ex_c32414_41076471	5A	12.3711	0.0572917	0.911458	0.165961	BB	BB	BB	BB	BB	BB	BB	BB	BB	BB	BB	BB	BB	BB	BB	BB	BB	BB	BB	AA	BB	BB	BB	AA	BB	BB	BB	BB	BB	BB	BB	BB	BB	BB	BB	BB	BB	?:?	BB	BB	BB	BB	BB	?:?
wsnp_Ex_c3136_5798236	5A	12.3711	0.203125	0.786458	0.340224	BB	BB	BB	BB	BB	BB	AA	AA	AA	BB	AA	BB	BB	BB	AA	BB	AA	BB	BB	AA	BB	AA	BB	BB	BB	BB	AA	BB	BB	BB	BB	AA	BB	BB	BB	BB	BB	BB	AA	BB	BB	AA	BB	AA
wsnp_Ku_c55746_59522526	3B	12.3803	0.0677083	0.921875	0.145562	AA	AA	AA	AA	AA	AA	AA	AA	AA	AA	BB	AA	AA	AA	AA	AA	AA	AA	AA	AA	AA	AA	AA	AA	BB	AA	AA	AA	AA	AA	AA	AA	AA	AA	AA	AA	AA	AA	AA	AA	AA	AA	AA	AA
wsnp_Ex_c25945_35206573	3D	12.4334	0.463542	0.505208	0.529894	AA	BB	AA	AA	AA	BB	AA	AA	BB	BB	BB	BB	AA	BB	AA	?:?	AA	BB	AA	BB	AA	BB	BB	BB	AA	AA	AA	AA	AA	BB	AA	AA	BB	BB	BB	BB	BB	AA	AA	AA	AA	AA	AA	AA
wsnp_JD_c2297_3138694	6B	12.4812	0.0625	0.9375	0.117188	BB	BB	BB	BB	BB	BB	BB	BB	BB	BB	AA	BB	BB	BB	BB	BB	BB	BB	BB	BB	BB	BB	BB	BB	BB	BB	BB	BB	BB	BB	BB	BB	BB	BB	BB	BB	BB	BB	BB	BB	BB	BB	BB	BB
wsnp_JD_c15167_14703349	6B	12.4812	0.0677083	0.927083	0.135932	BB	BB	BB	BB	BB	BB	BB	BB	BB	BB	AA	BB	BB	BB	BB	BB	BB	BB	BB	BB	BB	BB	BB	BB	BB	BB	BB	BB	BB	BB	BB	BB	BB	BB	BB	BB	BB	BB	BB	BB	BB	BB	BB	BB
wsnp_JD_c23373_19987039	6B	12.4812	0.0677083	0.932292	0.126248	BB	BB	BB	BB	BB	BB	BB	BB	BB	BB	AA	BB	BB	BB	BB	BB	BB	BB	BB	BB	BB	BB	BB	BB	BB	BB	BB	BB	BB	BB	BB	BB	BB	BB	BB	BB	BB	BB	BB	BB	BB	BB	BB	BB
wsnp_CAP8_rep_c9647_4198594	7D	12.5908	0.3125	0.671875	0.450928	AA	AA	BB	BB	AA	BB	BB	BB	BB	BB	AA	BB	BB	?:?	BB	BB	BB	BB	AA	AA	BB	BB	BB	AA	BB	BB	BB	BB	BB	BB	AA	BB	AA	AA	AA	AA	AA	BB	BB	BB	AA	BB	AA	BB
wsnp_Ex_c1857_3498746	5B	12.6791	0.322917	0.666667	0.45128	AA	AA	BB	AA	AA	AA	AA	BB	AA	AA	BB	BB	BB	?:?	AA	AA	BB	AA	BB	AA	AA	AA	BB	AA	AA	BB	AA	AA	BB	AA	AA	AA	AA	BB	BB	BB	AA	BB	BB	AA	AA	BB	AA	AA
wsnp_Ex_c16045_24471413	5B	12.6791	0.338542	0.640625	0.474989	BB	BB	AA	AA	AA	BB	AA	BB	BB	BB	AA	AA	AA	BB	AA	BB	AA	BB	BB	BB	AA	AA	AA	BB	AA	AA	AA	BB	AA	BB	AA	BB	BB	AA	AA	AA	BB	AA	BB	BB	BB	BB	AA	BB
wsnp_Ex_rep_c66476_64726880	7A	12.6843	0.09375	0.90625	0.169922	BB	BB	BB	BB	BB	BB	BB	BB	BB	BB	AA	BB	BB	BB	BB	BB	BB	BB	AA	AA	BB	BB	BB	BB	BB	BB	BB	BB	BB	BB	BB	BB	BB	BB	BB	BB	BB	BB	BB	BB	BB	AA	BB	BB
wsnp_Ex_c13170_20800656	7A	12.6843	0.1875	0.8125	0.304688	AA	AA	AA	BB	AA	AA	BB	AA	AA	AA	AA	AA	AA	AA	AA	AA	AA	AA	AA	AA	BB	AA	AA	AA	AA	AA	AA	AA	AA	AA	AA	AA	BB	AA	AA	AA	AA	AA	AA	AA	BB	AA	AA	AA
wsnp_Ex_rep_c106111_90308719	1A	12.734	0.234375	0.71875	0.428467	AA	BB	AA	AA	AA	BB	AA	AA	AA	BB	AA	AA	AA	AA	AA	?:?	AA	BB	AA	BB	AA	AA	AA	AA	AA	AA	AA	BB	AA	BB	BB	AA	AA	AA	AA	AA	BB	AA	AA	BB	AA	AA	BB	AA
wsnp_CAP11_rep_c4157_1965583	3A	12.8468	0.0572917	0.916667	0.15644	BB	BB	BB	BB	BB	BB	BB	BB	BB	BB	BB	BB	BB	BB	BB	BB	BB	BB	BB	BB	BB	?:?	?:?	BB	BB	BB	BB	BB	BB	BB	BB	BB	BB	BB	BB	BB	BB	BB	BB	BB	BB	BB	BB	BB
wsnp_Ex_c7451_12757458	3D	12.9429	0.09375	0.895833	0.188694	BB	BB	BB	BB	BB	BB	BB	BB	BB	BB	AA	BB	BB	BB	BB	BB	BB	BB	BB	AA	BB	BB	BB	BB	BB	BB	BB	BB	BB	BB	BB	BB	BB	BB	BB	BB	BB	BB	BB	BB	BB	BB	BB	BB
wsnp_Ex_c12424_19815550	3D	12.9429	0.239583	0.739583	0.395616	BB	AA	BB	BB	BB	BB	BB	BB	BB	BB	AA	BB	BB	?:?	BB	BB	BB	BB	BB	AA	BB	BB	AA	AA	BB	BB	BB	BB	BB	BB	BB	BB	BB	AA	AA	AA	AA	BB	BB	BB	BB	BB	BB	BB
wsnp_JD_c2722_3653988	3A	13.1876	0.338542	0.604167	0.520372	BB	AA	BB	AA	BB	BB	AA	AA	AA	AA	BB	BB	BB	BB	BB	?:?	AA	BB	BB	BB	AA	?:?	BB	BB	BB	BB	BB	?:?	BB	BB	BB	AA	AA	BB	BB	BB	AA	AA	AA	AA	AA	AA	BB	AA
wsnp_Ex_c1137_2183723	1B	13.2751	0.369792	0.619792	0.479112	AA	BB	AA	BB	BB	AA	AA	BB	AA	AA	AA	BB	AA	BB	AA	AA	BB	AA	BB	BB	BB	BB	BB	BB	BB	AA	BB	AA	BB	BB	BB	AA	BB	BB	BB	BB	BB	AA	BB	AA	BB	BB	BB	AA
wsnp_Ra_c7174_12417331	3D	13.4627	0.239583	0.744792	0.387885	BB	AA	BB	BB	BB	BB	BB	BB	BB	BB	AA	BB	BB	AA	BB	BB	BB	BB	BB	AA	BB	BB	BB	AA	BB	BB	BB	BB	BB	BB	BB	BB	BB	AA	AA	AA	AA	BB	BB	BB	BB	BB	BB	BB
wsnp_Ex_rep_c103892_88739043	3B	13.8225	0.078125	0.885417	0.209934	AA	AA	AA	AA	AA	AA	AA	AA	AA	AA	BB	AA	AA	AA	?:?	AA	AA	AA	AA	AA	AA	?:?	AA	AA	BB	AA	?:?	AA	AA	AA	AA	AA	AA	AA	AA	AA	AA	AA	AA	AA	AA	AA	AA	AA
wsnp_Ex_c13953_21831752	4A	13.8942	0.0520833	0.9375	0.118381	BB	BB	BB	BB	AA	BB	BB	BB	BB	BB	BB	BB	BB	BB	BB	BB	BB	BB	BB	BB	BB	BB	BB	BB	BB	BB	BB	BB	BB	BB	BB	BB	BB	BB	BB	BB	BB	BB	BB	BB	BB	BB	BB	BB
wsnp_Ex_c1675_3183614	4A	13.8942	0.109375	0.713542	0.478895	AA	AA	BB	BB	AA	?:?	?:?	?:?	AA	BB	BB	BB	BB	?:?	BB	BB	AA	?:?	?:?	AA	?:?	BB	BB	AA	BB	BB	BB	BB	BB	?:?	BB	?:?	?:?	BB	BB	BB	AA	BB	?:?	?:?	BB	AA	BB	BB
wsnp_Ex_c1668_3168723	2D	14.1751	0.364583	0.619792	0.482937	AA	AA	AA	BB	AA	BB	AA	BB	AA	BB	AA	BB	AA	AA	AA	AA	BB	BB	BB	AA	BB	BB	AA	AA	AA	AA	AA	BB	BB	BB	AA	AA	BB	AA	AA	AA	AA	AA	BB	AA	BB	AA	AA	AA
wsnp_Ex_c17884_26647833	1D	14.4861	0.0572917	0.9375	0.117811	BB	BB	BB	BB	BB	BB	BB	BB	BB	BB	BB	BB	BB	BB	BB	BB	BB	BB	BB	AA	BB	BB	BB	BB	BB	BB	BB	BB	BB	BB	BB	BB	BB	BB	BB	BB	BB	BB	BB	BB	BB	BB	BB	BB
wsnp_Ex_rep_c66766_65123941	3B	14.4931	0.0625	0.927083	0.13661	BB	BB	BB	BB	BB	BB	BB	BB	BB	BB	AA	BB	BB	BB	BB	BB	BB	BB	BB	BB	BB	BB	BB	BB	BB	BB	BB	BB	BB	BB	BB	BB	BB	BB	BB	BB	BB	BB	BB	BB	BB	BB	BB	BB
wsnp_Ex_c8386_14127329	3B	14.4931	0.0729167	0.911458	0.163927	AA	AA	AA	AA	AA	AA	AA	AA	AA	AA	BB	AA	AA	AA	AA	AA	AA	AA	AA	AA	AA	AA	AA	AA	BB	AA	AA	AA	AA	AA	AA	AA	AA	AA	AA	AA	AA	AA	AA	AA	AA	AA	AA	AA
wsnp_CAP7_c1339_673581	6A	14.4958	0.104167	0.84375	0.277235	BB	BB	BB	BB	AA	BB	BB	?:?	BB	BB	BB	BB	BB	BB	BB	BB	BB	BB	BB	AA	BB	AA	BB	BB	BB	BB	BB	BB	BB	BB	AA	BB	BB	BB	BB	?:?	BB	?:?	BB	BB	BB	BB	AA	BB
wsnp_CAP11_c2142_1128735	6A	14.4958	0.114583	0.885417	0.202908	AA	AA	AA	AA	BB	AA	AA	AA	AA	AA	AA	AA	AA	AA	AA	AA	AA	AA	AA	BB	AA	BB	AA	AA	AA	AA	AA	AA	AA	AA	BB	AA	AA	AA	AA	AA	AA	AA	AA	AA	AA	AA	BB	AA
wsnp_Ex_c14481_22485922	6B	14.5447	0.0625	0.9375	0.117188	AA	AA	AA	AA	AA	AA	AA	AA	AA	AA	BB	AA	AA	AA	AA	AA	AA	AA	AA	AA	AA	AA	AA	AA	AA	AA	AA	AA	AA	AA	AA	AA	AA	AA	AA	AA	AA	AA	AA	AA	AA	AA	AA	AA
wsnp_Ex_c702_1382859	6B	14.5447	0.307292	0.666667	0.461127	BB	BB	AA	AA	BB	BB	AA	BB	BB	BB	BB	AA	AA	?:?	AA	AA	BB	BB	BB	BB	BB	AA	BB	BB	AA	AA	AA	AA	AA	BB	BB	BB	BB	AA	AA	AA	BB	AA	BB	BB	AA	BB	BB	BB
wsnp_Ex_c12369_19730765	3D	14.6347	0.104167	0.880208	0.214383	AA	AA	AA	AA	BB	AA	AA	AA	AA	AA	AA	AA	AA	AA	AA	AA	AA	AA	AA	BB	AA	AA	BB	AA	AA	AA	AA	AA	AA	AA	AA	AA	AA	AA	AA	AA	AA	AA	AA	AA	AA	AA	AA	AA
wsnp_Ra_c10712_17572884	2B	14.7379	0.140625	0.838542	0.277072	AA	AA	AA	AA	BB	AA	AA	AA	AA	AA	BB	AA	AA	AA	BB	AA	AA	AA	AA	BB	AA	BB	AA	AA	AA	AA	BB	AA	AA	AA	AA	AA	AA	AA	AA	AA	AA	AA	AA	AA	AA	AA	AA	AA
wsnp_JD_c5919_7081809	3D	14.7672	0.0677083	0.927083	0.135932	BB	BB	BB	BB	BB	BB	BB	BB	BB	BB	AA	BB	BB	BB	BB	BB	BB	BB	BB	AA	BB	BB	BB	BB	BB	BB	BB	BB	BB	BB	BB	BB	BB	BB	BB	BB	BB	BB	BB	BB	BB	BB	BB	BB
wsnp_Ra_c9755_16199734	4B	14.7999	0.0677083	0.901042	0.183539	BB	BB	BB	BB	BB	BB	BB	AA	BB	AA	BB	BB	BB	BB	BB	BB	BB	BB	BB	AA	BB	BB	BB	BB	BB	BB	BB	BB	BB	BB	BB	BB	BB	BB	BB	BB	BB	BB	BB	BB	BB	BB	BB	BB
wsnp_Ex_c18318_27140346	4B	14.7999	0.0677083	0.916667	0.155138	BB	BB	BB	BB	BB	BB	BB	AA	BB	AA	BB	BB	BB	BB	BB	BB	BB	BB	BB	AA	BB	BB	BB	BB	BB	BB	BB	BB	BB	BB	BB	BB	BB	BB	BB	BB	BB	BB	BB	BB	BB	BB	BB	BB
wsnp_Ex_c12963_20529801	3D	15.2054	0.114583	0.854167	0.25727	AA	AA	AA	AA	AA	AA	AA	AA	AA	AA	?:?	AA	AA	AA	AA	BB	BB	AA	AA	BB	AA	AA	AA	AA	AA	AA	AA	AA	AA	AA	AA	AA	AA	AA	AA	AA	AA	AA	AA	AA	AA	AA	AA	AA
wsnp_Ex_c12963_20529964	3D	15.2054	0.46875	0.510417	0.519748	AA	BB	AA	AA	AA	AA	AA	BB	BB	AA	BB	BB	AA	BB	BB	BB	BB	AA	AA	BB	AA	BB	BB	BB	AA	AA	AA	BB	BB	BB	AA	AA	AA	BB	BB	BB	BB	AA	BB	AA	AA	BB	AA	AA
wsnp_Ku_c3682_6786230	1D	15.5444	0.421875	0.546875	0.518528	BB	AA	BB	BB	BB	AA	BB	BB	BB	AA	BB	AA	BB	BB	AA	BB	AA	AA	AA	AA	BB	AA	AA	AA	BB	BB	BB	BB	AA	AA	BB	BB	AA	AA	AA	AA	AA	BB	BB	AA	AA	AA	BB	BB
wsnp_Ra_c38406_46321726	3D	15.5723	0.203125	0.770833	0.364556	AA	AA	?:?	AA	AA	BB	BB	AA	BB	AA	BB	BB	BB	AA	AA	AA	BB	BB	AA	AA	AA	BB	AA	AA	AA	BB	AA	AA	AA	BB	BB	BB	BB	AA	AA	AA	AA	BB	AA	AA	AA	AA	BB	BB
wsnp_Ex_rep_c66380_64574083	3D	15.5723	0.244792	0.734375	0.40077	AA	BB	AA	AA	BB	AA	AA	AA	AA	AA	AA	AA	AA	BB	AA	AA	AA	AA	AA	BB	AA	AA	AA	BB	AA	AA	AA	AA	AA	AA	AA	AA	AA	BB	BB	BB	BB	AA	AA	AA	AA	AA	AA	AA
wsnp_Ex_c1599_3050573	5D	15.6004	0.286458	0.703125	0.423557	AA	AA	AA	AA	AA	AA	AA	BB	AA	AA	BB	BB	AA	AA	BB	AA	AA	AA	BB	BB	AA	BB	AA	AA	AA	AA	AA	AA	AA	BB	BB	AA	AA	AA	AA	AA	AA	AA	BB	AA	BB	AA	BB	AA
wsnp_Ra_c17636_26538543	3D	15.664	0.0625	0.932292	0.126926	BB	BB	BB	BB	BB	BB	BB	BB	BB	BB	AA	BB	BB	BB	BB	BB	BB	BB	BB	AA	BB	BB	BB	BB	BB	BB	BB	BB	BB	BB	BB	BB	BB	BB	BB	BB	BB	BB	BB	BB	BB	BB	BB	BB
wsnp_Ra_c30621_39857295	6B	15.7301	0.369792	0.614583	0.485541	BB	BB	AA	AA	BB	BB	AA	BB	BB	BB	AA	AA	AA	BB	AA	AA	BB	BB	BB	BB	BB	AA	BB	BB	AA	AA	AA	AA	AA	BB	BB	BB	BB	AA	AA	AA	BB	AA	BB	BB	AA	BB	BB	BB
wsnp_Ku_c7153_12360198	4B	15.7596	0.260417	0.703125	0.437798	AA	BB	AA	AA	AA	BB	AA	BB	AA	AA	AA	AA	AA	AA	BB	AA	AA	BB	AA	BB	AA	BB	BB	AA	AA	AA	BB	AA	AA	AA	AA	AA	AA	AA	AA	AA	BB	AA	AA	AA	AA	AA	AA	AA
wsnp_Ex_c4548_8166555	3A	15.8774	0.151042	0.833333	0.282742	AA	AA	AA	AA	AA	AA	AA	AA	AA	AA	AA	AA	AA	AA	BB	AA	AA	AA	AA	BB	AA	BB	AA	AA	AA	AA	BB	AA	AA	AA	AA	AA	AA	AA	AA	AA	AA	AA	AA	AA	AA	AA	AA	AA
wsnp_Ex_c6604_11441822	6A	16.1684	0.0677083	0.921875	0.145562	BB	BB	BB	BB	BB	BB	BB	BB	BB	BB	BB	BB	BB	BB	BB	BB	BB	BB	BB	BB	BB	AA	BB	BB	BB	BB	BB	BB	BB	BB	AA	BB	BB	BB	BB	BB	BB	BB	BB	BB	BB	BB	AA	BB
wsnp_Ra_c28858_38278180	3D	16.571	0.140625	0.723958	0.456109	?:?	?:?	AA	AA	AA	AA	AA	AA	AA	AA	BB	AA	AA	?:?	AA	?:?	BB	AA	AA	BB	AA	AA	AA	?:?	AA	AA	AA	AA	AA	AA	AA	AA	AA	?:?	AA	?:?	?:?	AA	AA	AA	AA	AA	AA	AA
wsnp_Ex_c37502_45236634	4B	16.7431	0.244792	0.734375	0.40077	BB	BB	BB	BB	BB	BB	BB	BB	AA	BB	BB	BB	BB	BB	AA	BB	AA	BB	BB	AA	BB	AA	BB	BB	AA	BB	AA	BB	BB	BB	AA	AA	BB	BB	BB	BB	BB	BB	BB	BB	AA	BB	AA	AA
wsnp_Ex_c24376_33619527	7B	17.0715	0.463542	0.494792	0.535455	BB	BB	AA	BB	AA	AA	BB	AA	AA	AA	AA	AA	AA	BB	AA	BB	AA	AA	AA	BB	BB	AA	AA	AA	AA	AA	AA	BB	AA	BB	AA	AA	AA	AA	AA	AA	BB	AA	AA	BB	BB	AA	AA	AA
wsnp_Ex_c24376_33618864	7B	17.0715	0.473958	0.5	0.525363	AA	AA	BB	AA	BB	BB	AA	BB	BB	BB	BB	BB	BB	AA	BB	AA	BB	BB	BB	AA	AA	BB	BB	BB	BB	BB	BB	AA	BB	AA	BB	BB	BB	BB	BB	BB	AA	BB	BB	AA	AA	BB	BB	BB
wsnp_Ku_c13229_21141117	1D	17.0941	0.0572917	0.942708	0.108019	BB	BB	BB	BB	BB	BB	BB	BB	BB	BB	AA	BB	BB	BB	BB	BB	BB	BB	BB	BB	BB	BB	BB	BB	BB	BB	BB	BB	BB	BB	AA	BB	BB	BB	BB	BB	BB	BB	BB	BB	BB	BB	AA	BB
wsnp_Ku_c13229_21141168	1D	17.0941	0.0572917	0.9375	0.117811	AA	AA	AA	AA	AA	AA	AA	AA	AA	AA	BB	AA	AA	AA	AA	AA	AA	AA	AA	AA	AA	AA	AA	AA	AA	AA	AA	AA	AA	AA	BB	AA	AA	AA	AA	AA	AA	AA	AA	AA	AA	AA	BB	AA
wsnp_Ex_c1969_3705930	1D	17.0941	0.239583	0.708333	0.440864	BB	BB	BB	BB	BB	BB	BB	BB	BB	AA	AA	AA	BB	BB	BB	BB	AA	BB	AA	BB	BB	AA	BB	BB	BB	BB	BB	BB	?:?	AA	AA	BB	BB	AA	BB	BB	BB	BB	BB	BB	?:?	BB	AA	BB
wsnp_Ex_c23795_33033959	5A	17.2252	0.0625	0.932292	0.126926	BB	BB	BB	BB	BB	BB	BB	BB	BB	BB	BB	BB	BB	BB	BB	BB	BB	BB	BB	AA	BB	BB	BB	BB	BB	BB	BB	BB	BB	BB	BB	BB	BB	BB	BB	BB	BB	BB	BB	BB	BB	BB	BB	BB
wsnp_Ex_c23795_33034037	5A	17.2252	0.0729167	0.927083	0.1352	BB	BB	BB	BB	BB	BB	BB	BB	BB	BB	BB	BB	BB	BB	BB	BB	BB	BB	BB	AA	BB	BB	BB	BB	BB	BB	BB	BB	BB	BB	BB	BB	BB	BB	BB	BB	BB	BB	BB	BB	BB	BB	BB	BB
wsnp_Ex_c7280_12498193	4A	17.939	0.203125	0.796875	0.32373	AA	BB	BB	BB	BB	BB	BB	BB	BB	BB	BB	BB	BB	AA	BB	BB	BB	BB	BB	BB	BB	BB	BB	BB	BB	BB	BB	AA	BB	BB	BB	BB	BB	BB	BB	BB	BB	BB	BB	BB	BB	BB	BB	BB
wsnp_Ku_c55961_59662821	5D	17.9941	0.270833	0.713542	0.417508	BB	BB	BB	BB	AA	AA	BB	AA	BB	BB	BB	BB	BB	BB	BB	BB	BB	AA	AA	AA	BB	BB	BB	BB	BB	BB	BB	BB	AA	BB	BB	BB	AA	BB	BB	BB	BB	BB	AA	BB	AA	?:?	BB	BB
wsnp_Ex_c2117_3976893	1B	18.4185	0.0729167	0.90625	0.173394	AA	AA	AA	AA	AA	AA	AA	AA	AA	BB	AA	AA	AA	AA	AA	AA	AA	AA	AA	AA	AA	AA	AA	AA	AA	AA	AA	AA	AA	AA	AA	AA	AA	AA	AA	AA	AA	AA	AA	AA	AA	AA	AA	AA
wsnp_RFL_Contig4080_4587633	1B	18.6558	0.109375	0.875	0.222412	BB	BB	BB	BB	AA	BB	BB	BB	BB	AA	BB	BB	BB	BB	BB	BB	BB	BB	BB	BB	BB	BB	BB	BB	BB	BB	BB	BB	BB	BB	BB	BB	BB	BB	BB	BB	BB	BB	BB	BB	BB	BB	BB	BB
wsnp_CAP8_rep_c3687_1819173	7B	18.6575	0.109375	0.885417	0.204074	BB	BB	BB	BB	AA	BB	BB	BB	BB	AA	AA	BB	BB	BB	BB	BB	BB	BB	BB	AA	BB	BB	BB	BB	BB	BB	BB	BB	BB	BB	BB	BB	BB	BB	BB	BB	BB	BB	BB	BB	BB	BB	BB	BB
wsnp_Ex_c55051_57706127	3A	18.7559	0.1875	0.776042	0.362603	AA	AA	AA	AA	AA	AA	AA	AA	AA	AA	AA	AA	AA	AA	BB	AA	AA	AA	BB	AA	AA	BB	?:?	AA	AA	AA	BB	?:?	AA	AA	AA	AA	AA	AA	AA	AA	AA	AA	AA	BB	AA	AA	AA	AA
wsnp_Ex_rep_c102110_87348288	3A	19.0602	0.182292	0.791667	0.340034	BB	BB	BB	BB	BB	BB	BB	BB	BB	BB	BB	BB	BB	BB	AA	BB	BB	BB	AA	BB	BB	AA	BB	BB	BB	BB	AA	AA	BB	BB	BB	BB	BB	BB	BB	BB	BB	BB	BB	AA	BB	BB	BB	BB
wsnp_BG313770A_Ta_2_1	7A	19.6564	0.0572917	0.927083	0.137234	BB	BB	BB	BB	BB	BB	BB	BB	BB	BB	AA	BB	BB	BB	BB	BB	BB	BB	BB	BB	BB	BB	BB	BB	BB	BB	BB	BB	BB	BB	BB	BB	BB	BB	BB	BB	BB	BB	BB	BB	BB	BB	BB	BB
wsnp_Ex_c9813_16193645	7B	19.7641	0.0572917	0.942708	0.108019	BB	BB	BB	BB	BB	BB	BB	BB	BB	BB	AA	BB	BB	BB	BB	BB	BB	BB	BB	BB	BB	BB	BB	BB	BB	BB	BB	BB	BB	BB	BB	BB	BB	BB	BB	BB	BB	BB	BB	BB	BB	BB	BB	BB
wsnp_Ex_c9813_16193780	7B	19.7641	0.0572917	0.942708	0.108019	BB	BB	BB	BB	BB	BB	BB	BB	BB	BB	AA	BB	BB	BB	BB	BB	BB	BB	BB	BB	BB	BB	BB	BB	BB	BB	BB	BB	BB	BB	BB	BB	BB	BB	BB	BB	BB	BB	BB	BB	BB	BB	BB	BB
wsnp_Ra_c1654_3265291	7B	19.7641	0.0572917	0.942708	0.108019	BB	BB	BB	BB	BB	BB	BB	BB	BB	BB	AA	BB	BB	BB	BB	BB	BB	BB	BB	BB	BB	BB	BB	BB	BB	BB	BB	BB	BB	BB	BB	BB	BB	BB	BB	BB	BB	BB	BB	BB	BB	BB	BB	BB
wsnp_Ex_c11106_18003332	7B	19.7641	0.0989583	0.885417	0.206245	BB	BB	BB	BB	AA	BB	BB	BB	BB	AA	AA	BB	BB	BB	BB	BB	BB	BB	BB	BB	BB	BB	BB	BB	BB	BB	BB	BB	BB	BB	BB	BB	BB	BB	BB	BB	BB	BB	BB	BB	BB	BB	BB	BB
wsnp_Ex_rep_c67369_65940601	7B	19.7641	0.442708	0.526042	0.522651	BB	BB	AA	AA	BB	AA	AA	AA	AA	BB	AA	AA	AA	BB	AA	BB	AA	AA	AA	BB	AA	AA	AA	AA	AA	AA	AA	?:?	AA	AA	AA	AA	AA	AA	AA	AA	BB	AA	AA	AA	AA	AA	AA	AA
wsnp_Ex_c10342_16938528	7B	20.6063	0.0989583	0.890625	0.196994	AA	AA	AA	AA	BB	AA	AA	AA	AA	BB	BB	AA	AA	AA	AA	AA	AA	AA	AA	AA	AA	AA	AA	AA	AA	AA	AA	AA	AA	AA	AA	AA	AA	AA	AA	AA	AA	AA	AA	AA	AA	AA	AA	AA
wsnp_Ex_c6739_11646407	4B	20.6374	0.286458	0.697917	0.430854	AA	AA	AA	AA	AA	AA	AA	AA	BB	BB	AA	AA	AA	AA	AA	AA	BB	AA	BB	AA	BB	AA	AA	AA	AA	AA	AA	AA	BB	AA	AA	BB	AA	AA	AA	AA	AA	AA	AA	AA	BB	AA	AA	BB
wsnp_Ex_c5061_8986366	3D	20.6985	0.385417	0.588542	0.505073	BB	BB	BB	AA	BB	AA	BB	BB	BB	AA	AA	BB	BB	BB	BB	?:?	AA	AA	BB	AA	AA	BB	BB	BB	BB	BB	AA	BB	AA	BB	AA	BB	AA	BB	BB	BB	BB	BB	BB	AA	BB	BB	AA	BB
wsnp_Ku_rep_c87658_81274182	3D	20.6985	0.427083	0.520833	0.546332	AA	BB	AA	BB	AA	BB	AA	AA	AA	BB	BB	AA	AA	?:?	AA	?:?	BB	BB	AA	BB	BB	AA	AA	BB	AA	AA	BB	?:?	BB	AA	BB	AA	BB	BB	BB	BB	BB	AA	AA	BB	AA	AA	BB	AA
wsnp_Ex_c13230_20872924	6A	21.4903	0.0520833	0.9375	0.118381	BB	BB	BB	BB	BB	BB	BB	BB	BB	BB	AA	BB	BB	BB	BB	BB	BB	BB	BB	AA	BB	AA	BB	BB	BB	BB	BB	BB	BB	BB	BB	BB	BB	BB	BB	BB	BB	BB	BB	BB	BB	BB	BB	BB
wsnp_Ra_c20409_29673950	6B	21.7637	0.125	0.848958	0.263645	BB	BB	BB	AA	AA	BB	AA	BB	BB	BB	BB	BB	BB	BB	BB	BB	BB	BB	BB	BB	BB	BB	BB	BB	BB	BB	BB	AA	BB	BB	BB	BB	BB	BB	BB	BB	BB	?:?	BB	AA	AA	BB	BB	BB
wsnp_Ex_c31383_40178958	7A	21.8173	0.078125	0.911458	0.16314	AA	AA	AA	AA	AA	AA	AA	AA	AA	AA	AA	AA	AA	AA	AA	AA	AA	AA	AA	AA	AA	AA	AA	AA	AA	AA	AA	AA	AA	AA	BB	AA	AA	AA	AA	AA	AA	AA	AA	AA	AA	AA	BB	AA
wsnp_Ra_c19335_28504388	1B	21.9008	0.291667	0.666667	0.470486	BB	AA	BB	BB	BB	AA	BB	BB	BB	BB	BB	BB	BB	BB	AA	AA	AA	AA	BB	BB	AA	?:?	BB	BB	BB	BB	?:?	BB	BB	AA	AA	BB	BB	BB	BB	BB	AA	BB	BB	BB	BB	BB	AA	BB
wsnp_CAP12_c179_101756	7A	22.1502	0.338542	0.630208	0.488227	AA	BB	BB	BB	BB	BB	BB	?:?	BB	AA	BB	BB	BB	AA	AA	BB	AA	BB	AA	AA	BB	AA	AA	AA	BB	BB	AA	AA	BB	AA	AA	AA	BB	BB	BB	BB	BB	BB	BB	AA	BB	AA	AA	AA
wsnp_CAP11_rep_c4066_1921894	7A	22.1502	0.34375	0.630208	0.484673	AA	BB	BB	BB	BB	BB	BB	?:?	BB	AA	BB	BB	BB	AA	AA	BB	AA	BB	AA	AA	BB	AA	AA	AA	BB	BB	AA	AA	BB	AA	AA	AA	BB	BB	BB	BB	BB	BB	BB	AA	BB	AA	AA	AA
wsnp_Ex_c19993_29024127	3B	22.6121	0.0572917	0.942708	0.108019	BB	BB	BB	BB	BB	BB	BB	BB	BB	BB	BB	BB	BB	BB	BB	BB	BB	BB	BB	BB	BB	BB	BB	BB	BB	BB	BB	BB	BB	BB	BB	BB	BB	BB	BB	BB	BB	BB	BB	BB	BB	BB	BB	BB
wsnp_Ex_c9779_16145653	6A	22.7659	0.348958	0.609375	0.50689	BB	BB	AA	BB	BB	BB	AA	BB	AA	BB	BB	AA	AA	BB	BB	BB	AA	BB	AA	BB	AA	BB	AA	BB	AA	AA	BB	AA	AA	BB	BB	AA	BB	AA	AA	?:?	BB	?:?	BB	BB	BB	BB	BB	AA
wsnp_Ku_rep_c70742_70379526	1B	22.9333	0.0625	0.911458	0.165337	BB	BB	BB	BB	BB	BB	BB	BB	BB	BB	BB	BB	BB	BB	BB	BB	BB	BB	BB	BB	BB	BB	BB	BB	BB	BB	BB	BB	BB	BB	BB	BB	BB	BB	BB	BB	BB	BB	BB	BB	BB	BB	BB	BB
wsnp_Ex_c14832_22953906	1B	22.9333	0.114583	0.864583	0.239366	BB	AA	BB	BB	BB	AA	BB	BB	BB	BB	BB	BB	BB	BB	BB	BB	BB	AA	BB	BB	BB	BB	BB	BB	BB	BB	BB	BB	BB	AA	BB	BB	BB	BB	BB	BB	AA	BB	BB	BB	BB	BB	BB	BB
wsnp_Ex_c33654_42106735	1B	22.9333	0.114583	0.859375	0.248345	AA	BB	AA	AA	AA	BB	AA	AA	AA	AA	AA	AA	AA	AA	AA	AA	AA	BB	AA	AA	AA	AA	AA	AA	AA	AA	AA	AA	AA	BB	AA	AA	AA	AA	AA	AA	BB	AA	AA	AA	AA	AA	AA	AA
wsnp_Ku_c13622_21660346	1D	23.0756	0.135417	0.848958	0.259494	BB	AA	AA	AA	AA	AA	BB	AA	AA	AA	AA	AA	AA	AA	AA	AA	AA	AA	AA	AA	AA	BB	AA	AA	AA	AA	AA	BB	AA	AA	AA	AA	AA	AA	AA	AA	AA	AA	AA	AA	AA	AA	AA	AA
wsnp_BE495175A_Ta_1_1	3A	23.2776	0.208333	0.744792	0.401883	BB	BB	AA	BB	BB	BB	BB	BB	BB	BB	AA	AA	AA	BB	AA	BB	BB	BB	BB	BB	BB	?:?	?:?	BB	AA	AA	AA	BB	BB	BB	BB	BB	BB	AA	AA	AA	BB	BB	BB	BB	BB	BB	BB	BB
wsnp_Ku_c16572_25480808	6A	23.6697	0.380208	0.583333	0.515164	BB	BB	AA	BB	BB	BB	AA	BB	AA	BB	BB	AA	AA	BB	BB	BB	AA	BB	AA	BB	AA	BB	AA	BB	AA	AA	BB	AA	AA	BB	BB	AA	BB	AA	AA	AA	BB	AA	BB	BB	BB	BB	BB	AA
wsnp_Ex_rep_c105401_89840110	2B	23.8813	0.0729167	0.885417	0.21072	AA	?:?	AA	AA	?:?	AA	AA	AA	AA	AA	AA	AA	AA	AA	AA	AA	AA	AA	AA	AA	AA	AA	AA	AA	AA	AA	AA	AA	AA	AA	AA	AA	AA	AA	AA	?:?	AA	AA	AA	AA	AA	AA	AA	AA
wsnp_Ex_c7252_12452995	1A	23.9177	0.265625	0.692708	0.449599	AA	AA	BB	BB	BB	AA	BB	BB	AA	AA	BB	BB	BB	?:?	AA	AA	AA	AA	AA	AA	BB	AA	AA	BB	BB	BB	AA	AA	AA	AA	AA	AA	AA	BB	BB	BB	AA	?:?	BB	AA	BB	BB	AA	AA
wsnp_Ex_c26406_35653828	2A	24.0589	0.0677083	0.921875	0.145562	BB	BB	BB	BB	AA	BB	BB	BB	BB	BB	AA	BB	BB	BB	BB	BB	BB	BB	BB	BB	BB	BB	BB	BB	BB	BB	BB	BB	BB	BB	BB	BB	BB	BB	BB	BB	BB	BB	BB	BB	BB	BB	BB	BB
wsnp_Ex_rep_c67198_65703538	1D	24.0678	0.0833333	0.90625	0.171766	BB	AA	BB	BB	BB	BB	BB	BB	BB	BB	BB	BB	BB	BB	BB	BB	BB	BB	BB	BB	BB	BB	BB	BB	BB	BB	BB	BB	BB	BB	BB	BB	BB	AA	BB	AA	BB	BB	BB	BB	BB	BB	BB	BB
wsnp_JD_c11061_11602784	6A	24.354	0.0885417	0.90625	0.170871	BB	BB	BB	BB	BB	BB	BB	BB	BB	BB	BB	BB	BB	BB	AA	BB	BB	BB	BB	BB	BB	AA	BB	BB	BB	BB	AA	BB	BB	BB	BB	BB	BB	BB	BB	BB	BB	BB	BB	BB	BB	BB	BB	BB
wsnp_Ex_c23755_32994701	7B	24.6943	0.479167	0.5	0.520399	AA	BB	BB	AA	BB	AA	BB	BB	AA	AA	BB	BB	BB	AA	BB	?:?	AA	AA	BB	AA	BB	BB	AA	BB	BB	BB	BB	BB	AA	AA	AA	AA	BB	BB	BB	BB	BB	BB	BB	BB	BB	BB	AA	AA
wsnp_Ex_rep_c68815_67688157	7B	24.6943	0.479167	0.505208	0.515164	AA	BB	BB	AA	BB	AA	BB	BB	AA	AA	BB	BB	BB	AA	BB	?:?	AA	AA	BB	AA	BB	BB	AA	BB	BB	BB	BB	BB	AA	AA	AA	AA	BB	BB	BB	BB	BB	BB	BB	BB	BB	BB	AA	AA
wsnp_Ex_rep_c68815_67687712	7B	24.6943	0.484375	0.484375	0.530762	AA	BB	BB	AA	BB	?:?	BB	BB	AA	AA	BB	BB	BB	AA	BB	?:?	AA	AA	BB	AA	BB	BB	AA	BB	BB	BB	BB	BB	AA	AA	AA	AA	BB	BB	BB	BB	BB	BB	BB	BB	BB	BB	AA	AA
wsnp_CAP8_c7723_3536264	5A	24.9661	0.328125	0.645833	0.475233	BB	BB	AA	BB	BB	BB	BB	AA	AA	BB	AA	AA	AA	?:?	BB	BB	AA	BB	BB	BB	BB	BB	AA	BB	AA	AA	BB	BB	AA	BB	BB	AA	BB	AA	AA	AA	BB	BB	BB	BB	BB	BB	AA	AA
wsnp_Ex_c46061_51675853	7B	25.0017	0.4375	0.515625	0.542725	AA	BB	BB	AA	BB	AA	BB	BB	AA	AA	BB	BB	BB	AA	BB	?:?	AA	AA	BB	AA	BB	BB	AA	BB	BB	BB	BB	BB	AA	AA	AA	AA	BB	BB	BB	BB	BB	?:?	BB	BB	BB	BB	AA	AA
wsnp_Ex_c46061_51675763	7B	25.0017	0.463542	0.5	0.535129	AA	BB	BB	AA	BB	AA	BB	BB	AA	AA	BB	BB	BB	AA	BB	?:?	AA	AA	BB	AA	BB	BB	AA	BB	BB	BB	BB	BB	AA	AA	AA	AA	BB	BB	BB	BB	BB	?:?	BB	BB	BB	BB	AA	AA
wsnp_Ex_rep_c67783_66469848	5B	25.0898	0.0572917	0.932292	0.12755	BB	BB	BB	BB	AA	BB	BB	BB	BB	BB	BB	BB	BB	BB	BB	BB	BB	BB	BB	BB	BB	BB	BB	BB	BB	BB	BB	BB	BB	BB	BB	BB	BB	BB	BB	BB	BB	BB	BB	BB	BB	BB	BB	BB
wsnp_Ex_c7911_13433794	5B	25.0898	0.0625	0.9375	0.117188	AA	AA	AA	AA	BB	AA	AA	AA	AA	AA	AA	AA	AA	AA	AA	AA	AA	AA	AA	AA	AA	AA	AA	AA	AA	AA	AA	AA	AA	AA	AA	AA	AA	AA	AA	AA	AA	AA	AA	AA	AA	AA	AA	AA
wsnp_Ku_c17320_26385567	7D	25.4639	0.0677083	0.927083	0.135932	BB	BB	BB	BB	BB	BB	BB	BB	BB	BB	BB	BB	BB	BB	BB	BB	BB	BB	BB	BB	BB	BB	BB	BB	BB	BB	BB	BB	BB	BB	BB	BB	BB	BB	BB	BB	BB	BB	BB	BB	BB	BB	AA	BB
wsnp_Ex_rep_c68165_66935148	6A	25.4691	0.307292	0.630208	0.508409	BB	BB	AA	BB	BB	BB	AA	BB	AA	BB	BB	AA	AA	BB	BB	BB	AA	BB	AA	BB	AA	BB	AA	BB	AA	AA	BB	AA	AA	BB	BB	AA	BB	AA	AA	AA	BB	?:?	BB	BB	BB	BB	BB	AA
wsnp_Ex_c7362_12622736	4B	25.6024	0.234375	0.729167	0.413384	AA	AA	AA	AA	AA	AA	AA	AA	BB	AA	AA	AA	AA	AA	AA	AA	BB	AA	AA	AA	AA	AA	BB	AA	AA	AA	AA	AA	BB	AA	AA	BB	AA	AA	AA	AA	AA	AA	AA	AA	AA	AA	AA	BB
wsnp_Ex_c57450_59156677	3B	25.7754	0.135417	0.848958	0.260932	BB	BB	BB	BB	BB	BB	BB	BB	BB	BB	BB	BB	BB	BB	BB	BB	BB	BB	BB	BB	BB	BB	BB	AA	BB	BB	BB	BB	BB	BB	AA	BB	BB	BB	BB	BB	AA	BB	BB	BB	BB	AA	AA	BB
wsnp_Ku_c25614_35580998	3B	25.7754	0.401042	0.583333	0.498888	AA	AA	AA	BB	AA	AA	BB	BB	BB	BB	AA	AA	AA	BB	AA	AA	BB	AA	BB	BB	BB	BB	AA	BB	AA	AA	AA	BB	AA	AA	BB	AA	BB	AA	AA	AA	AA	AA	BB	BB	BB	BB	BB	AA
wsnp_CAP11_c1103_647926	4B	26.3955	0.0572917	0.932292	0.12755	AA	AA	AA	AA	AA	AA	AA	AA	AA	AA	AA	AA	AA	AA	BB	AA	AA	AA	AA	AA	AA	BB	AA	AA	AA	AA	BB	AA	AA	AA	AA	AA	AA	AA	AA	AA	AA	AA	AA	AA	AA	AA	AA	AA
wsnp_Ku_c20949_30631900	4A	26.9391	0.151042	0.817708	0.308539	AA	AA	AA	AA	AA	AA	AA	AA	AA	AA	AA	AA	AA	AA	AA	AA	AA	AA	BB	AA	AA	BB	AA	BB	AA	AA	AA	AA	AA	AA	AA	AA	AA	AA	AA	AA	AA	AA	AA	BB	AA	AA	AA	AA
wsnp_Ku_c8075_13785546	4B	27.1966	0.109375	0.885417	0.204074	AA	AA	AA	AA	AA	AA	AA	AA	AA	AA	AA	AA	AA	AA	AA	AA	AA	AA	BB	AA	BB	AA	AA	AA	AA	AA	AA	AA	BB	AA	AA	AA	AA	AA	AA	AA	AA	AA	AA	AA	BB	AA	AA	AA
wsnp_Ex_rep_c80588_75758453	2D	27.223	0.411458	0.5625	0.509983	BB	AA	BB	AA	BB	AA	BB	AA	BB	AA	BB	AA	BB	?:?	AA	BB	AA	AA	BB	AA	AA	AA	AA	AA	AA	BB	AA	?:?	AA	AA	BB	BB	AA	AA	AA	AA	AA	BB	AA	BB	BB	AA	BB	BB
wsnp_Ex_c27136_36355033	1B	27.3648	0.333333	0.536458	0.601101	BB	AA	BB	BB	?:?	AA	BB	BB	BB	AA	BB	?:?	BB	AA	BB	BB	?:?	AA	?:?	BB	BB	BB	BB	BB	BB	BB	BB	BB	?:?	AA	BB	BB	BB	BB	BB	BB	AA	?:?	BB	BB	?:?	BB	BB	BB
wsnp_Ex_c33778_42210283	4A	27.4382	0.0520833	0.9375	0.118381	BB	BB	BB	BB	AA	BB	BB	BB	BB	BB	BB	BB	BB	BB	BB	BB	BB	BB	BB	BB	BB	BB	BB	BB	BB	BB	BB	BB	BB	BB	BB	BB	BB	BB	BB	BB	BB	BB	BB	BB	BB	BB	BB	BB
wsnp_Ex_c15674_24004810	3A	27.5497	0.291667	0.697917	0.427843	AA	BB	AA	AA	AA	BB	AA	AA	AA	AA	AA	AA	AA	BB	AA	AA	AA	BB	AA	AA	AA	AA	AA	AA	BB	AA	AA	AA	AA	BB	BB	AA	AA	AA	AA	AA	BB	BB	AA	AA	AA	AA	BB	AA
wsnp_Ex_c19873_28889591	6B	27.7785	0.078125	0.911458	0.16314	BB	BB	BB	BB	BB	BB	BB	AA	BB	BB	BB	BB	BB	BB	AA	BB	BB	BB	BB	BB	BB	BB	BB	BB	BB	BB	AA	BB	BB	BB	BB	BB	BB	BB	BB	BB	BB	?:?	AA	BB	BB	BB	BB	BB
wsnp_Ex_c14031_21934513	6B	27.7785	0.104167	0.875	0.223524	AA	AA	AA	AA	AA	AA	AA	BB	AA	AA	AA	AA	AA	?:?	BB	AA	AA	AA	AA	AA	AA	AA	AA	AA	AA	AA	BB	?:?	AA	AA	AA	AA	AA	AA	AA	AA	AA	BB	BB	AA	AA	AA	AA	AA
wsnp_Ex_c40044_47184747	6B	27.7785	0.114583	0.880208	0.212104	BB	BB	BB	AA	AA	BB	BB	BB	BB	BB	AA	BB	BB	BB	BB	BB	BB	BB	AA	BB	BB	BB	BB	BB	BB	BB	BB	AA	BB	BB	BB	BB	BB	BB	BB	BB	BB	BB	BB	AA	BB	BB	BB	BB
wsnp_Ex_rep_c107017_90850230	5A	27.837	0.0520833	0.942708	0.108588	AA	AA	AA	AA	AA	AA	AA	AA	AA	AA	AA	AA	AA	AA	AA	AA	AA	AA	AA	BB	AA	AA	AA	AA	AA	AA	AA	AA	AA	AA	AA	AA	AA	AA	AA	AA	AA	AA	AA	AA	AA	AA	AA	AA
wsnp_JD_rep_c63739_40660910	3A	27.8418	0.0729167	0.8125	0.334527	AA	AA	AA	AA	AA	AA	AA	AA	AA	AA	AA	?:?	AA	AA	AA	AA	AA	AA	AA	AA	AA	AA	?:?	AA	AA	AA	AA	AA	AA	AA	BB	AA	AA	AA	AA	?:?	AA	?:?	AA	?:?	?:?	AA	BB	BB
wsnp_Ex_c410_808635	4A	27.9985	0.25	0.697917	0.450412	AA	?:?	BB	BB	BB	BB	BB	BB	BB	BB	BB	BB	BB	AA	BB	BB	BB	BB	BB	AA	BB	BB	BB	AA	BB	BB	BB	BB	BB	BB	BB	BB	BB	AA	AA	AA	AA	BB	BB	BB	BB	AA	BB	BB
wsnp_Ex_c15674_24004513	3A	28.0426	0.286458	0.677083	0.4595	BB	AA	BB	BB	BB	AA	BB	BB	BB	BB	BB	BB	BB	AA	BB	BB	BB	AA	BB	BB	BB	?:?	BB	BB	AA	BB	BB	BB	BB	AA	AA	BB	BB	BB	BB	BB	AA	AA	BB	BB	BB	BB	AA	BB
wsnp_Ex_c51156_55193734	1B	28.0574	0.328125	0.661458	0.454807	BB	AA	BB	BB	BB	AA	BB	BB	BB	AA	BB	BB	BB	AA	BB	BB	BB	AA	BB	BB	BB	BB	BB	BB	BB	BB	BB	BB	BB	AA	BB	BB	BB	BB	BB	BB	AA	BB	BB	BB	BB	BB	BB	BB
wsnp_Ex_c16581_25100502	1B	28.1921	0.0885417	0.895833	0.189643	AA	AA	AA	AA	AA	AA	AA	AA	AA	BB	AA	AA	AA	AA	AA	AA	AA	AA	AA	AA	AA	AA	AA	AA	AA	AA	AA	AA	AA	AA	AA	AA	AA	AA	AA	AA	AA	AA	AA	AA	AA	AA	AA	AA
wsnp_Ex_c20320_29384395	7D	28.4111	0.130208	0.864583	0.235541	AA	AA	AA	AA	BB	AA	AA	BB	BB	AA	BB	BB	AA	AA	AA	AA	BB	AA	AA	AA	AA	BB	AA	AA	AA	AA	AA	AA	BB	BB	AA	AA	AA	AA	AA	AA	AA	AA	AA	AA	AA	AA	BB	AA
wsnp_Ra_c13568_21427471	7D	28.4111	0.130208	0.864583	0.235541	AA	AA	AA	AA	BB	AA	AA	BB	BB	AA	BB	BB	AA	AA	AA	AA	BB	AA	AA	AA	AA	BB	AA	AA	AA	AA	AA	AA	BB	BB	AA	AA	AA	AA	AA	AA	AA	AA	AA	AA	AA	AA	BB	AA
wsnp_Ex_c20320_29383285	7D	28.4111	0.479167	0.489583	0.530707	AA	AA	BB	BB	AA	BB	BB	AA	AA	AA	AA	AA	BB	AA	AA	?:?	AA	BB	BB	AA	BB	AA	AA	AA	BB	BB	BB	AA	AA	AA	AA	BB	BB	AA	AA	AA	AA	BB	BB	AA	BB	AA	AA	BB
wsnp_CAP7_c1340_673935	4A	29.3818	0.094	0.723958	0.456109	AB	AB	AA	AA	AA	AA	AA	AA	AA	AA	AA	AA	AA	?:?	AA	AA	AA	AA	BB	?:?	AA	BB	AA	BB	AA	AA	AA	AB	AA	AA	AA	AA	AA	AB	AA	AB	AB	AA	AA	BB	AA	AB	AA	AA
wsnp_CAP11_c802_502739	7B	29.6799	0.0677083	0.90625	0.174127	AA	AA	AA	AA	AA	AA	AA	AA	AA	BB	AA	AA	AA	AA	AA	AA	AA	AA	AA	BB	AA	AA	AA	AA	AA	AA	AA	AA	AA	AA	AA	AA	AA	AA	AA	AA	AA	AA	AA	AA	AA	AA	AA	AA
wsnp_Ku_c7102_12271432	4A	29.8283	0.177083	0.8125	0.308485	BB	BB	BB	BB	BB	BB	BB	BB	BB	AA	BB	BB	BB	BB	BB	BB	BB	BB	AA	BB	BB	AA	BB	AA	BB	BB	BB	BB	BB	BB	BB	BB	BB	BB	BB	BB	BB	BB	BB	AA	BB	BB	BB	BB
wsnp_Ex_c3501_6407678	7B	29.9873	0.40625	0.567708	0.512668	AA	BB	BB	BB	AA	BB	BB	BB	BB	BB	BB	BB	BB	AA	BB	?:?	BB	BB	AA	BB	BB	BB	BB	AA	BB	BB	BB	?:?	BB	BB	BB	BB	BB	BB	BB	BB	BB	BB	BB	BB	BB	BB	BB	BB
wsnp_Ku_rep_c71900_71624324	1B	30.1481	0.0520833	0.9375	0.118381	AA	AA	AA	AA	AA	AA	AA	AA	AA	AA	AA	AA	AA	AA	AA	AA	AA	AA	AA	AA	AA	AA	AA	AA	AA	AA	AA	AA	AA	AA	AA	AA	AA	AA	AA	AA	AA	AA	AA	AA	AA	AA	AA	AA
wsnp_JD_rep_c62985_40164465	1B	30.4687	0.0833333	0.901042	0.181179	AA	AA	AA	AA	AA	AA	AA	AA	AA	BB	AA	AA	AA	AA	AA	AA	AA	AA	AA	AA	AA	AA	AA	AA	AA	AA	AA	AA	AA	AA	AA	AA	AA	AA	AA	AA	AA	AA	AA	AA	AA	AA	AA	AA
wsnp_BE444846B_Ta_2_1	1B	30.4687	0.09375	0.895833	0.188694	BB	BB	BB	BB	BB	BB	BB	BB	BB	AA	BB	BB	BB	BB	BB	BB	BB	BB	BB	BB	BB	BB	BB	BB	BB	BB	BB	BB	BB	BB	BB	BB	BB	BB	BB	BB	BB	BB	BB	BB	BB	BB	BB	BB
wsnp_Ex_c2936_5416717	6B	30.6824	0.411458	0.557292	0.520128	?:?	BB	AA	BB	BB	BB	BB	?:?	BB	AA	BB	AA	AA	AA	BB	AA	AA	BB	BB	AA	AA	AA	AA	AA	AA	AA	BB	BB	AA	BB	AA	BB	BB	AA	AA	AA	BB	BB	AA	BB	BB	BB	AA	BB
wsnp_Ku_c665_1371121	7B	30.6881	0.385417	0.598958	0.488661	BB	AA	AA	AA	AA	AA	AA	AA	AA	AA	AA	AA	AA	BB	AA	?:?	AA	AA	BB	AA	AA	AA	AA	BB	AA	AA	AA	AA	AA	AA	AA	AA	AA	AA	AA	AA	AA	AA	AA	AA	AA	AA	AA	AA
wsnp_Ku_c7102_12271493	4A	30.7038	0.177083	0.8125	0.308485	AA	AA	AA	AA	AA	AA	AA	AA	AA	BB	AA	AA	AA	AA	AA	AA	AA	AA	BB	AA	AA	BB	AA	BB	AA	AA	AA	AA	AA	AA	AA	AA	AA	AA	AA	AA	AA	AA	AA	BB	AA	AA	AA	AA
wsnp_Ra_rep_c117300_96881829	2B	30.7594	0.333333	0.666667	0.444444	BB	AA	BB	AA	BB	AA	AA	BB	AA	BB	BB	BB	BB	BB	AA	BB	AA	AA	AA	BB	AA	AA	AA	BB	BB	BB	AA	BB	AA	AA	BB	AA	AA	BB	BB	BB	AA	BB	AA	BB	BB	AA	BB	AA
wsnp_Ku_rep_c69924_69422461	6A	31.0021	0.375	0.588542	0.512994	AA	AA	BB	AA	AA	AA	BB	AA	BB	AA	AA	BB	BB	AA	AA	AA	BB	AA	BB	AA	BB	AA	BB	AA	BB	BB	AA	BB	BB	AA	AA	BB	AA	BB	BB	BB	AA	BB	AA	AA	AA	AA	AA	BB
wsnp_BE446509B_Ta_2_1	5B	31.0265	0.171875	0.822917	0.293267	AA	BB	AA	AA	AA	AA	AA	AA	AA	AA	AA	AA	AA	BB	AA	AA	AA	AA	AA	AA	AA	AA	BB	BB	AA	AA	AA	AA	AA	AA	AA	AA	AA	BB	BB	BB	BB	AA	AA	AA	AA	AA	AA	AA
wsnp_Ex_c8011_13585237	6B	31.2093	0.0572917	0.921875	0.146864	AA	AA	AA	AA	AA	AA	AA	AA	AA	BB	AA	AA	AA	AA	AA	AA	AA	AA	AA	AA	AA	AA	AA	AA	AA	AA	AA	AA	AA	AA	AA	AA	AA	AA	AA	AA	AA	AA	AA	AA	AA	AA	AA	AA
wsnp_Ex_c8011_13584847	6B	31.2093	0.0572917	0.9375	0.117811	AA	AA	AA	AA	AA	AA	AA	AA	AA	BB	AA	AA	AA	AA	AA	AA	AA	AA	AA	AA	AA	AA	AA	AA	AA	AA	AA	AA	AA	AA	AA	AA	AA	AA	AA	AA	AA	AA	AA	AA	AA	AA	AA	AA
wsnp_Ex_c13352_21044607	6B	31.2093	0.0625	0.9375	0.117188	AA	AA	AA	AA	AA	AA	AA	AA	AA	BB	AA	AA	AA	AA	AA	AA	AA	AA	AA	AA	AA	AA	AA	AA	AA	AA	AA	AA	AA	AA	AA	AA	AA	AA	AA	AA	AA	AA	AA	AA	AA	AA	AA	AA
wsnp_Ku_c8497_14429303	7B	31.5795	0.0677083	0.927083	0.135932	BB	BB	BB	BB	BB	BB	BB	BB	BB	AA	BB	BB	BB	BB	BB	BB	BB	BB	BB	AA	BB	BB	BB	BB	BB	BB	BB	BB	BB	BB	BB	BB	BB	BB	BB	BB	BB	BB	BB	BB	BB	BB	BB	BB
wsnp_JD_c4444_5575748	1B	31.7577	0.0572917	0.9375	0.117811	AA	AA	AA	AA	AA	AA	AA	AA	AA	BB	AA	AA	AA	AA	AA	AA	AA	AA	AA	AA	AA	AA	AA	AA	AA	AA	AA	AA	AA	AA	AA	AA	AA	AA	AA	AA	AA	AA	AA	AA	AA	AA	AA	AA
wsnp_be496863B_Ta_2_2	7B	31.8869	0.0729167	0.921875	0.14483	AA	AA	AA	AA	AA	AA	AA	AA	AA	BB	AA	AA	AA	AA	AA	AA	AA	AA	AA	AA	AA	AA	AA	AA	AA	AA	AA	AA	AA	AA	AA	AA	AA	AA	AA	AA	AA	AA	AA	AA	AA	AA	AA	AA
wsnp_BF474552B_Ta_1_1	7B	31.8869	0.078125	0.921875	0.144043	AA	AA	AA	AA	AA	AA	AA	AA	AA	BB	AA	AA	AA	AA	AA	AA	AA	AA	AA	AA	AA	AA	AA	AA	AA	AA	AA	AA	AA	AA	AA	AA	AA	AA	AA	AA	AA	AA	AA	AA	AA	AA	AA	AA
wsnp_RFL_Contig2402_1924907	5D	32.0415	0.119792	0.880208	0.210883	BB	BB	BB	BB	BB	BB	BB	BB	BB	BB	AA	BB	BB	BB	BB	BB	BB	BB	BB	AA	BB	BB	BB	BB	BB	BB	BB	BB	BB	BB	BB	BB	BB	BB	BB	BB	BB	BB	BB	BB	BB	BB	BB	BB
wsnp_RFL_Contig4475_5295587	4A	32.4811	0.177083	0.817708	0.299995	AA	BB	BB	BB	BB	BB	BB	BB	BB	BB	BB	BB	BB	AA	BB	BB	BB	BB	BB	BB	BB	BB	BB	BB	BB	BB	BB	AA	BB	BB	BB	BB	BB	BB	BB	BB	BB	BB	BB	BB	BB	BB	BB	BB
wsnp_Ex_c19082_27999258	6B	32.5954	0.328125	0.625	0.501709	AA	BB	AA	BB	AA	BB	AA	AA	AA	BB	BB	AA	AA	AA	BB	AA	AA	BB	BB	AA	AA	AA	BB	AA	AA	AA	BB	AA	AA	BB	AA	AA	BB	AA	AA	?:?	BB	AA	AA	AA	AA	AA	AA	AA
wsnp_RFL_Contig4025_4499792	1D	32.7897	0.395833	0.59375	0.490777	BB	AA	BB	BB	BB	AA	BB	AA	BB	BB	BB	BB	BB	AA	BB	BB	BB	AA	AA	BB	BB	BB	AA	AA	BB	BB	BB	BB	BB	BB	BB	BB	AA	AA	AA	AA	AA	BB	BB	BB	AA	BB	BB	BB
wsnp_Ku_c20866_30535750	6A	33.1055	0.0833333	0.916667	0.152778	BB	BB	BB	BB	AA	BB	BB	BB	BB	BB	BB	BB	BB	BB	AA	BB	BB	BB	BB	BB	BB	BB	BB	BB	BB	BB	AA	BB	BB	BB	BB	BB	BB	BB	BB	BB	BB	BB	BB	BB	BB	BB	BB	BB
wsnp_Ex_c55514_57990612	6A	33.1055	0.119792	0.84375	0.273736	AA	AA	AA	AA	AA	AA	AA	AA	AA	AA	BB	AA	AA	AA	AA	AA	AA	AA	AA	BB	AA	BB	AA	AA	AA	AA	AA	AA	AA	AA	BB	AA	AA	AA	AA	?:?	AA	AA	AA	AA	AA	AA	BB	AA
wsnp_Ex_rep_c68175_66950387	6A	33.1055	0.463542	0.505208	0.529894	AA	AA	BB	AA	BB	AA	BB	AA	BB	AA	AA	BB	BB	AA	BB	AA	BB	AA	BB	AA	BB	AA	BB	AA	BB	BB	BB	BB	BB	AA	AA	BB	AA	BB	BB	BB	AA	BB	AA	AA	AA	AA	AA	BB
wsnp_Ex_c29130_38196906	5B	33.1095	0.0677083	0.927083	0.135932	BB	BB	BB	BB	BB	BB	AA	BB	BB	BB	AA	BB	BB	BB	BB	BB	BB	BB	BB	BB	AA	BB	BB	?:?	BB	BB	BB	BB	BB	BB	BB	BB	BB	BB	BB	BB	BB	BB	BB	BB	BB	BB	BB	BB
wsnp_Ex_c4710_8412517	5B	33.1095	0.0677083	0.927083	0.135932	AA	AA	AA	AA	AA	AA	BB	AA	AA	AA	BB	AA	AA	AA	AA	AA	AA	AA	AA	AA	BB	AA	AA	?:?	AA	AA	AA	AA	AA	AA	AA	AA	AA	AA	AA	AA	AA	AA	AA	AA	AA	AA	AA	AA
wsnp_CAP12_c680_363345	3B	33.2475	0.161458	0.822917	0.296739	BB	AA	BB	BB	BB	AA	BB	BB	BB	BB	BB	BB	BB	BB	AA	BB	BB	AA	BB	BB	BB	BB	BB	BB	BB	BB	AA	BB	BB	AA	AA	AA	BB	BB	BB	BB	AA	BB	BB	BB	BB	AA	AA	AA
wsnp_Ex_c37635_45347415	1B	33.3931	0.104167	0.864583	0.241645	AA	AA	AA	AA	AA	AA	AA	AA	AA	BB	AA	AA	AA	AA	AA	AA	AA	AA	AA	AA	AA	AA	AA	AA	AA	AA	AA	AA	AA	AA	AA	AA	AA	AA	AA	AA	AA	AA	AA	AA	AA	AA	AA	AA
wsnp_Ku_c20866_30535489	6A	33.4012	0.0885417	0.911458	0.161404	BB	BB	BB	BB	AA	BB	BB	BB	BB	BB	BB	BB	BB	BB	AA	BB	BB	BB	BB	BB	BB	BB	BB	BB	BB	BB	AA	BB	BB	BB	BB	BB	BB	BB	BB	BB	BB	BB	BB	BB	BB	BB	BB	BB
wsnp_Ex_rep_c93362_82371808	2A	33.4322	0.104167	0.880208	0.214383	BB	BB	BB	BB	AA	BB	BB	BB	BB	BB	AA	BB	BB	BB	BB	BB	BB	BB	BB	BB	BB	BB	BB	BB	BB	BB	BB	BB	BB	BB	BB	BB	BB	BB	BB	BB	BB	BB	BB	BB	BB	BB	BB	BB
wsnp_Ex_rep_c93362_82371838	2A	33.4322	0.109375	0.854167	0.258436	BB	BB	BB	BB	AA	BB	BB	BB	BB	BB	AA	BB	BB	BB	BB	BB	BB	BB	BB	BB	BB	BB	BB	BB	BB	BB	BB	BB	BB	BB	BB	BB	BB	BB	BB	BB	BB	?:?	BB	BB	BB	BB	BB	BB
wsnp_RFL_Contig366_3864231	2A	33.8275	0.114583	0.833333	0.292426	BB	BB	BB	BB	AA	BB	BB	BB	BB	BB	AA	BB	BB	BB	BB	BB	BB	BB	BB	BB	BB	BB	BB	BB	BB	BB	AA	BB	BB	BB	BB	BB	BB	BB	BB	BB	BB	?:?	BB	BB	BB	BB	BB	?:?
wsnp_RFL_Contig4726_5654774	1B	33.9574	0.0729167	0.921875	0.14483	BB	BB	BB	BB	BB	BB	BB	BB	BB	AA	BB	BB	BB	BB	BB	BB	BB	BB	BB	BB	BB	BB	BB	BB	BB	BB	BB	BB	BB	BB	BB	BB	BB	BB	BB	BB	BB	BB	BB	BB	BB	BB	BB	BB
wsnp_RFL_Contig2794_2564017	1B	33.9574	0.0885417	0.901042	0.180284	AA	AA	AA	AA	AA	AA	AA	AA	AA	BB	AA	AA	AA	AA	AA	AA	AA	AA	AA	AA	AA	AA	AA	AA	AA	AA	AA	AA	AA	AA	AA	AA	AA	AA	AA	AA	AA	AA	AA	AA	AA	AA	AA	AA
wsnp_BE497109B_Ta_2_5	1B	33.9574	0.369792	0.609375	0.491916	AA	BB	AA	BB	AA	BB	BB	AA	AA	BB	AA	AA	AA	BB	BB	BB	BB	BB	BB	AA	BB	BB	AA	BB	AA	AA	BB	AA	AA	BB	BB	AA	BB	AA	AA	AA	BB	AA	AA	AA	BB	AA	BB	AA
wsnp_Ku_c27286_37236472	7D	34.125	0.447917	0.520833	0.52341	BB	BB	BB	AA	BB	AA	BB	BB	BB	AA	BB	AA	BB	BB	AA	?:?	AA	AA	AA	BB	AA	AA	AA	BB	BB	BB	AA	AA	AA	AA	AA	BB	AA	BB	BB	BB	BB	BB	AA	AA	AA	BB	BB	BB
wsnp_Ex_rep_c69123_68034403	7A	34.26	0.078125	0.921875	0.144043	BB	BB	BB	BB	BB	BB	BB	BB	BB	BB	BB	BB	BB	BB	BB	BB	BB	BB	BB	BB	BB	BB	BB	BB	BB	BB	BB	BB	BB	BB	BB	BB	BB	BB	BB	BB	BB	BB	BB	BB	BB	BB	BB	BB
wsnp_RFL_Contig3557_3736656	7D	34.7799	0.390625	0.583333	0.503038	BB	BB	BB	AA	BB	AA	BB	AA	BB	AA	BB	AA	BB	BB	AA	?:?	AA	AA	AA	BB	AA	AA	AA	BB	AA	BB	AA	AA	AA	AA	AA	BB	AA	BB	BB	BB	BB	BB	AA	AA	AA	BB	BB	BB
wsnp_Ex_rep_c68623_67474885	2B	34.8369	0.063	0.744792	0.410129	BB	AB	BB	AA	BB	AA	AA	BB	BB	BB	AB	BB	BB	BB	BB	BB	BB	AA	BB	AB	AA	BB	BB	BB	BB	BB	BB	BB	BB	AA	BB	BB	AA	BB	BB	BB	AB	BB	AA	BB	BB	AB	BB	BB
wsnp_RFL_Contig2449_2013497	1B	34.8425	0.354167	0.635417	0.470812	AA	AA	AA	BB	AA	AA	BB	AA	AA	BB	AA	AA	AA	AA	BB	BB	BB	AA	BB	AA	BB	BB	AA	BB	AA	AA	BB	AA	AA	AA	BB	AA	AA	AA	AA	AA	AA	AA	AA	AA	BB	AA	BB	AA
wsnp_CAP8_rep_c9132_3977980	2A	35.1631	0.119792	0.854167	0.256049	BB	BB	BB	BB	AA	BB	BB	BB	BB	BB	AA	BB	BB	BB	BB	BB	BB	BB	BB	BB	BB	BB	BB	BB	BB	BB	BB	BB	BB	BB	BB	BB	BB	BB	BB	BB	BB	BB	BB	BB	BB	AA	BB	BB
wsnp_CAP11_rep_c4118_1946999	2A	35.1631	0.135417	0.859375	0.243137	AA	AA	AA	AA	BB	AA	AA	AA	AA	AA	BB	AA	AA	AA	AA	AA	AA	AA	AA	AA	AA	AA	AA	AA	AA	AA	AA	AA	AA	AA	AA	AA	AA	AA	AA	AA	AA	AA	AA	AA	AA	BB	AA	AA
wsnp_Ex_c14_27570	1B	35.2914	0.354167	0.619792	0.490424	BB	BB	BB	AA	BB	BB	AA	BB	BB	AA	BB	BB	BB	BB	AA	AA	AA	BB	AA	BB	AA	AA	BB	AA	BB	BB	AA	?:?	BB	BB	AA	BB	BB	BB	BB	BB	BB	BB	BB	BB	AA	BB	AA	BB
wsnp_Ex_c11177_18096010	1B	35.2914	0.359375	0.630208	0.473687	BB	BB	BB	AA	BB	BB	AA	BB	BB	AA	BB	BB	BB	BB	AA	AA	AA	BB	AA	BB	AA	AA	BB	AA	BB	BB	AA	?:?	BB	BB	AA	BB	BB	BB	BB	BB	BB	BB	BB	BB	AA	BB	AA	BB
wsnp_Ku_c62848_63784645	1B	35.5094	0.364583	0.588542	0.520698	AA	AA	AA	BB	AA	AA	BB	AA	AA	BB	AA	AA	AA	AA	BB	BB	BB	AA	BB	AA	BB	BB	AA	BB	AA	AA	BB	?:?	AA	AA	BB	AA	AA	AA	AA	AA	AA	AA	AA	AA	BB	AA	BB	?:?
wsnp_Ku_c67375_66441929	6B	35.631	0.416667	0.546875	0.527317	BB	BB	BB	BB	BB	BB	AA	BB	AA	AA	BB	BB	BB	BB	BB	BB	BB	BB	AA	AA	AA	AA	AA	AA	BB	BB	BB	AA	BB	BB	AA	AA	BB	BB	BB	BB	BB	AA	BB	AA	AA	BB	AA	AA
wsnp_Ku_c2115_4089288	1B	35.9327	0.21875	0.755208	0.381809	AA	AA	AA	AA	AA	AA	AA	BB	BB	BB	AA	AA	AA	AA	AA	AA	AA	AA	AA	BB	AA	AA	AA	BB	AA	AA	AA	BB	AA	AA	AA	BB	AA	AA	AA	AA	AA	AA	BB	BB	AA	BB	AA	BB
wsnp_Ra_c22075_31509915	6B	36.3209	0.109375	0.880208	0.21327	BB	BB	BB	BB	BB	BB	BB	BB	BB	AA	BB	BB	BB	BB	?:?	BB	BB	BB	BB	BB	BB	BB	BB	BB	BB	BB	BB	BB	BB	BB	BB	BB	BB	BB	BB	BB	BB	BB	BB	BB	BB	BB	BB	BB
wsnp_CAP11_rep_c4300_2030142	6B	36.3209	0.411458	0.572917	0.502469	BB	BB	BB	BB	BB	BB	AA	BB	AA	AA	BB	BB	BB	?:?	BB	BB	BB	BB	AA	AA	AA	AA	AA	AA	BB	BB	BB	AA	BB	BB	AA	AA	BB	BB	BB	BB	BB	BB	BB	AA	AA	BB	AA	AA
wsnp_CAP11_rep_c4300_2030261	6B	36.3209	0.416667	0.5625	0.509983	AA	AA	AA	AA	AA	AA	BB	AA	BB	BB	AA	AA	AA	BB	AA	AA	AA	AA	BB	BB	BB	BB	BB	BB	AA	AA	AA	BB	AA	AA	BB	BB	AA	AA	AA	AA	AA	AA	AA	BB	BB	AA	BB	BB
wsnp_CAP11_rep_c4122_1949294	6B	36.3209	0.421875	0.567708	0.499729	BB	BB	BB	BB	BB	BB	AA	BB	AA	AA	BB	BB	BB	?:?	BB	BB	BB	BB	AA	AA	AA	AA	AA	AA	BB	BB	BB	AA	BB	BB	AA	AA	BB	BB	BB	BB	BB	BB	BB	AA	AA	BB	AA	AA
wsnp_Ex_c61879_61748626	2A	36.325	0.109375	0.880208	0.21327	BB	BB	BB	BB	AA	BB	BB	BB	BB	BB	AA	BB	BB	BB	BB	BB	BB	BB	BB	BB	BB	BB	BB	BB	BB	BB	BB	BB	BB	BB	BB	BB	BB	BB	BB	BB	BB	BB	BB	BB	BB	BB	BB	BB
wsnp_Ku_c9872_16447091	6B	36.6847	0.0625	0.932292	0.126926	BB	BB	BB	BB	BB	BB	BB	BB	BB	BB	BB	BB	BB	BB	BB	BB	BB	BB	BB	BB	BB	BB	BB	BB	BB	BB	BB	BB	BB	BB	BB	BB	BB	BB	BB	BB	BB	BB	BB	BB	BB	BB	BB	BB
wsnp_Ex_c6057_10611952	6B	36.6847	0.0677083	0.927083	0.135932	AA	AA	AA	AA	AA	AA	AA	AA	AA	AA	AA	AA	AA	AA	AA	AA	AA	AA	AA	AA	AA	AA	AA	AA	AA	AA	AA	AA	AA	AA	AA	AA	AA	AA	AA	AA	AA	AA	AA	AA	AA	AA	AA	AA
wsnp_Ku_c10377_17181816	6A	36.7464	0.109375	0.84375	0.276123	AA	AA	AA	AA	BB	AA	BB	BB	AA	AA	AA	AA	AA	?:?	AA	AA	AA	AA	AA	AA	AA	AA	AA	BB	AA	AA	AA	?:?	AA	AA	AA	AA	AA	AA	AA	AA	AA	BB	AA	BB	AA	AA	AA	AA
wsnp_Ku_rep_c101175_88380491	1A	36.808	0.0572917	0.932292	0.12755	AA	AA	AA	AA	AA	AA	AA	AA	AA	BB	AA	AA	AA	AA	AA	AA	AA	AA	AA	AA	AA	AA	AA	AA	AA	AA	AA	AA	AA	AA	BB	AA	AA	AA	AA	AA	AA	AA	AA	AA	AA	AA	BB	AA
wsnp_RFL_Contig2738_2459768	6B	37.1614	0.104167	0.854167	0.259549	AA	AA	AA	AA	AA	AA	AA	?:?	AA	BB	BB	AA	AA	AA	AA	AA	AA	AA	AA	AA	AA	AA	AA	AA	AA	AA	AA	AA	AA	AA	AA	AA	AA	AA	AA	AA	AA	AA	AA	AA	AA	AA	AA	AA
wsnp_Ra_c49942_54740532	1B	37.1897	0.0729167	0.927083	0.1352	BB	BB	BB	BB	BB	BB	BB	BB	BB	AA	BB	BB	BB	BB	BB	BB	BB	BB	BB	BB	BB	BB	BB	BB	BB	BB	BB	BB	BB	BB	BB	BB	BB	BB	BB	BB	BB	BB	BB	BB	BB	BB	BB	BB
wsnp_Ku_c30982_40765254	1B	37.1897	0.09375	0.895833	0.188694	BB	BB	BB	BB	BB	BB	BB	BB	BB	AA	BB	BB	BB	BB	BB	BB	BB	BB	BB	BB	BB	BB	BB	BB	BB	BB	BB	BB	BB	BB	BB	BB	BB	BB	BB	BB	BB	BB	BB	BB	BB	BB	BB	BB
wsnp_Ex_c38116_45719983	1B	37.1897	0.09375	0.890625	0.197998	AA	AA	AA	AA	AA	AA	AA	AA	AA	BB	AA	AA	AA	AA	AA	AA	AA	AA	AA	AA	AA	AA	AA	AA	AA	AA	AA	AA	AA	AA	AA	AA	AA	AA	AA	AA	AA	AA	AA	AA	AA	AA	AA	AA
wsnp_Ku_c1772_3465811	1B	37.1897	0.109375	0.880208	0.21327	BB	BB	BB	BB	BB	BB	BB	BB	BB	AA	BB	BB	BB	BB	BB	BB	BB	BB	BB	BB	BB	BB	BB	BB	BB	BB	BB	BB	BB	BB	BB	BB	BB	BB	BB	BB	BB	BB	BB	BB	BB	BB	BB	BB
wsnp_RFL_Contig2177_1500201	3B	37.218	0.161458	0.822917	0.296739	AA	AA	AA	BB	AA	AA	AA	AA	AA	AA	AA	AA	AA	AA	AA	AA	AA	AA	BB	BB	AA	AA	AA	BB	AA	AA	AA	AA	AA	AA	AA	AA	BB	AA	AA	AA	AA	AA	AA	BB	BB	AA	AA	AA
wsnp_Ex_c3267_6026545	6B	37.5377	0.463542	0.494792	0.54031	BB	BB	BB	BB	BB	BB	BB	BB	AA	BB	AA	BB	BB	?:?	BB	AA	AA	BB	AA	BB	BB	AA	BB	AA	BB	BB	BB	AA	BB	BB	AA	AA	BB	BB	BB	BB	BB	BB	BB	AA	AA	BB	AA	AA
wsnp_Ex_c3267_6026676	6B	37.5377	0.473958	0.494792	0.530545	AA	AA	AA	AA	AA	AA	AA	AA	BB	AA	BB	AA	AA	BB	AA	BB	BB	AA	BB	AA	AA	BB	AA	?:?	AA	AA	AA	BB	AA	AA	BB	BB	AA	AA	AA	AA	AA	AA	AA	BB	BB	AA	BB	BB
wsnp_RFL_Contig2446_2008649	1B	37.6129	0.395833	0.588542	0.496935	BB	BB	BB	AA	BB	BB	AA	AA	AA	BB	BB	BB	BB	BB	AA	AA	AA	BB	AA	AA	AA	AA	BB	AA	BB	BB	AA	AA	BB	BB	AA	AA	BB	BB	BB	BB	BB	BB	AA	AA	AA	AA	AA	AA
wsnp_Ex_c7629_13033231	1B	37.6129	0.395833	0.598958	0.484565	AA	AA	AA	BB	AA	AA	BB	BB	BB	AA	AA	AA	AA	AA	BB	BB	BB	AA	BB	BB	BB	BB	AA	BB	AA	AA	BB	BB	AA	AA	BB	BB	AA	AA	AA	AA	AA	AA	BB	BB	BB	BB	BB	BB
wsnp_Ku_c16117_24917524	1B	37.7604	0.0677083	0.927083	0.135932	BB	BB	BB	BB	BB	BB	BB	BB	BB	AA	BB	BB	BB	BB	BB	BB	BB	BB	BB	BB	BB	BB	BB	BB	BB	BB	BB	BB	BB	BB	BB	BB	BB	BB	BB	BB	BB	BB	BB	BB	BB	BB	BB	BB
wsnp_Ex_c26419_35667216	1B	37.7604	0.0729167	0.927083	0.1352	AA	AA	AA	AA	AA	AA	AA	AA	AA	BB	AA	AA	AA	AA	AA	AA	AA	AA	AA	AA	AA	AA	AA	AA	AA	AA	AA	AA	AA	AA	AA	AA	AA	AA	AA	AA	AA	AA	AA	AA	AA	AA	AA	AA
wsnp_Ex_c12618_20079758	6B	37.8513	0.0833333	0.911458	0.162299	AA	AA	AA	AA	AA	AA	AA	AA	AA	BB	AA	AA	AA	AA	AA	AA	AA	AA	AA	AA	AA	AA	AA	AA	AA	AA	AA	AA	AA	AA	AA	AA	AA	AA	AA	AA	AA	AA	AA	AA	AA	AA	AA	AA
wsnp_Ku_c13325_21275440	6B	37.8513	0.25	0.723958	0.413384	AA	BB	AA	BB	AA	BB	BB	?:?	AA	AA	BB	AA	AA	AA	BB	AA	AA	BB	AA	BB	BB	AA	AA	AA	AA	AA	BB	AA	AA	BB	AA	AA	BB	AA	AA	AA	BB	BB	AA	AA	AA	BB	AA	AA
wsnp_Ex_c19602_28584250	6B	37.8513	0.276042	0.671875	0.472385	AA	AA	BB	AA	BB	AA	AA	BB	BB	BB	AA	BB	AA	?:?	AA	?:?	BB	AA	BB	AA	AA	BB	BB	BB	AA	AA	AA	BB	BB	AA	BB	BB	AA	BB	BB	BB	AA	AA	BB	BB	BB	AA	BB	?:?
wsnp_Ra_c2730_5189836	6B	37.8513	0.463542	0.5	0.535129	AA	AA	AA	AA	AA	AA	AA	AA	BB	BB	BB	AA	AA	?:?	AA	?:?	BB	AA	BB	AA	AA	BB	AA	BB	AA	AA	AA	BB	AA	AA	BB	BB	AA	AA	AA	AA	AA	AA	AA	BB	BB	AA	BB	BB
wsnp_Ex_rep_c102159_87386822	6B	37.8513	0.473958	0.505208	0.520128	AA	AA	AA	AA	AA	AA	AA	AA	BB	BB	BB	AA	AA	BB	AA	?:?	BB	AA	BB	AA	AA	BB	AA	BB	AA	AA	AA	BB	AA	AA	BB	BB	AA	AA	AA	AA	AA	AA	AA	BB	BB	AA	BB	BB
wsnp_Ex_rep_c102159_87387134	6B	37.8513	0.473958	0.505208	0.520128	AA	AA	AA	AA	AA	AA	AA	AA	BB	BB	BB	AA	AA	BB	AA	?:?	BB	AA	BB	AA	AA	BB	AA	BB	AA	AA	AA	BB	AA	AA	BB	BB	AA	AA	AA	AA	AA	AA	AA	BB	BB	AA	BB	BB
wsnp_Ex_c52615_56152839	6B	37.8513	0.479167	0.505208	0.515164	AA	AA	AA	AA	AA	AA	AA	AA	BB	BB	BB	AA	AA	BB	AA	BB	BB	AA	BB	AA	AA	BB	AA	BB	AA	AA	AA	BB	AA	AA	BB	BB	AA	AA	AA	AA	AA	AA	AA	BB	BB	AA	BB	BB
wsnp_Ra_c2730_5190076	6B	37.8513	0.479167	0.494792	0.525581	AA	AA	AA	AA	AA	AA	AA	?:?	BB	BB	BB	AA	AA	BB	AA	?:?	BB	AA	BB	AA	AA	BB	AA	BB	AA	AA	AA	BB	AA	AA	BB	BB	AA	AA	AA	AA	AA	AA	AA	BB	BB	AA	BB	BB
wsnp_Ex_c30852_39719473	6B	37.8513	0.479167	0.505208	0.515164	AA	AA	AA	AA	AA	AA	AA	AA	BB	BB	BB	AA	AA	BB	AA	?:?	BB	AA	BB	AA	AA	BB	AA	BB	AA	AA	AA	BB	AA	AA	BB	BB	AA	AA	AA	AA	AA	AA	AA	BB	BB	AA	BB	BB
wsnp_RFL_Contig3316_3390729	7B	37.9667	0.0989583	0.895833	0.18769	BB	BB	BB	BB	AA	BB	BB	BB	BB	BB	AA	BB	BB	BB	BB	BB	BB	BB	BB	AA	BB	BB	BB	BB	BB	BB	BB	BB	BB	BB	BB	BB	BB	BB	BB	BB	BB	BB	BB	BB	BB	BB	BB	BB
wsnp_Ex_c23968_33209733	5A	38.1209	0.0625	0.927083	0.13661	AA	AA	AA	AA	AA	AA	AA	AA	AA	AA	AA	AA	AA	AA	AA	AA	AA	AA	AA	BB	AA	AA	AA	AA	AA	AA	AA	AA	AA	AA	AA	AA	AA	AA	AA	AA	AA	AA	AA	AA	AA	AA	AA	AA
wsnp_Ex_c54655_57455110	5A	38.1209	0.078125	0.911458	0.16314	BB	BB	BB	AA	BB	BB	BB	BB	BB	BB	BB	BB	BB	BB	BB	BB	BB	BB	BB	AA	BB	BB	BB	BB	BB	BB	BB	BB	BB	BB	BB	BB	BB	BB	BB	BB	BB	BB	BB	BB	BB	BB	BB	BB
wsnp_Ex_rep_c66802_65172754	1B	38.1516	0.0729167	0.90625	0.173394	AA	AA	AA	AA	AA	AA	AA	AA	AA	BB	AA	AA	AA	AA	AA	AA	AA	AA	AA	AA	AA	AA	AA	AA	AA	AA	AA	AA	AA	AA	AA	AA	AA	AA	AA	AA	AA	AA	AA	AA	AA	AA	AA	AA
wsnp_be443797B_Ta_2_1	1B	38.1516	0.104167	0.885417	0.205187	BB	BB	BB	BB	BB	BB	BB	BB	BB	AA	BB	BB	BB	BB	BB	BB	BB	BB	BB	BB	BB	BB	BB	AA	BB	BB	BB	BB	BB	BB	BB	BB	BB	BB	BB	BB	BB	BB	BB	BB	AA	BB	BB	BB
wsnp_Ex_c6022_10552811	1B	38.1516	0.114583	0.864583	0.239366	BB	BB	BB	BB	BB	BB	BB	BB	BB	AA	BB	BB	BB	BB	BB	BB	BB	BB	BB	BB	BB	BB	BB	AA	BB	BB	BB	BB	BB	BB	BB	BB	BB	BB	BB	BB	BB	BB	BB	BB	AA	BB	BB	BB
wsnp_Ex_c15934_24341135	1B	38.1516	0.125	0.869792	0.227837	BB	BB	BB	BB	BB	BB	BB	BB	BB	AA	BB	BB	BB	BB	BB	BB	BB	BB	BB	BB	BB	BB	BB	AA	BB	BB	BB	BB	BB	BB	BB	BB	BB	BB	BB	BB	BB	BB	BB	BB	AA	BB	BB	BB
wsnp_Ex_c14530_22548314	6B	38.1962	0.489583	0.494792	0.515489	AA	AA	AA	AA	AA	AA	AA	?:?	BB	BB	BB	AA	AA	BB	AA	?:?	BB	AA	BB	AA	AA	BB	AA	BB	AA	AA	AA	BB	AA	AA	BB	BB	AA	AA	AA	AA	AA	AA	AA	BB	BB	AA	BB	BB
wsnp_Ku_c9014_15193623	1B	38.3633	0.0833333	0.90625	0.171766	BB	BB	BB	BB	BB	BB	BB	BB	BB	AA	BB	BB	BB	BB	BB	BB	BB	BB	BB	BB	BB	BB	BB	BB	BB	BB	BB	BB	BB	BB	BB	BB	BB	BB	BB	BB	BB	BB	BB	BB	BB	BB	BB	BB
wsnp_Ex_c24301_33540742	6B	38.5098	0.265625	0.697917	0.442356	AA	AA	BB	AA	BB	AA	AA	BB	BB	AA	BB	BB	AA	?:?	AA	?:?	BB	AA	BB	AA	AA	BB	BB	BB	AA	AA	AA	BB	BB	AA	BB	BB	AA	BB	BB	BB	AA	AA	BB	BB	BB	AA	BB	BB
wsnp_Ku_rep_c104307_90809337	2A	38.8225	0.0677083	0.927083	0.135932	BB	BB	BB	BB	AA	BB	BB	BB	BB	BB	AA	BB	BB	BB	BB	BB	BB	BB	BB	BB	BB	BB	BB	BB	BB	BB	BB	BB	BB	BB	BB	BB	BB	BB	BB	BB	BB	BB	BB	BB	BB	BB	BB	BB
wsnp_Ex_c22202_31392780	2A	38.8225	0.0677083	0.916667	0.155138	AA	AA	AA	AA	BB	AA	AA	AA	AA	AA	BB	AA	AA	AA	AA	AA	AA	AA	AA	AA	AA	AA	AA	AA	AA	AA	AA	AA	AA	AA	AA	AA	AA	AA	AA	AA	AA	AA	AA	AA	AA	AA	AA	AA
wsnp_BE591501B_Ta_2_1	1B	38.825	0.229167	0.703125	0.453098	AA	AA	AA	AA	AA	AA	AA	BB	BB	BB	AA	AA	AA	AA	AA	AA	AA	AA	BB	BB	AA	AA	AA	AA	AA	AA	AA	BB	AA	AA	AA	BB	AA	AA	AA	AA	AA	AA	BB	BB	AA	BB	AA	BB
wsnp_BG604493B_Ta_1_1	4B	38.9588	0.197917	0.791667	0.334093	AA	AA	AA	AA	AA	AA	AA	AA	AA	BB	AA	AA	AA	AA	AA	AA	AA	AA	BB	BB	BB	AA	BB	BB	AA	AA	AA	AA	AA	AA	AA	AA	AA	AA	AA	AA	AA	AA	AA	AA	BB	AA	AA	AA
wsnp_Ex_c14026_21924297	4B	39.1888	0.0885417	0.885417	0.208198	BB	BB	BB	BB	BB	BB	BB	BB	BB	BB	BB	BB	BB	BB	BB	BB	BB	BB	BB	AA	BB	BB	BB	BB	BB	BB	BB	BB	BB	BB	BB	BB	BB	BB	BB	BB	BB	?:?	BB	BB	BB	BB	BB	BB
wsnp_Ku_c28756_38667953	4B	39.1888	0.109375	0.880208	0.21327	BB	BB	BB	BB	BB	BB	BB	BB	BB	AA	BB	BB	BB	BB	BB	BB	BB	BB	AA	BB	AA	BB	AA	AA	BB	BB	BB	BB	BB	BB	BB	BB	BB	BB	BB	BB	BB	BB	BB	BB	AA	AA	BB	BB
wsnp_Ra_rep_c111777_93910754	1B	39.4727	0.0520833	0.947917	0.0987413	BB	BB	BB	BB	BB	BB	BB	BB	BB	AA	BB	BB	BB	BB	BB	BB	BB	BB	BB	BB	BB	BB	BB	BB	BB	BB	BB	BB	BB	BB	BB	BB	BB	BB	BB	BB	BB	BB	BB	BB	BB	BB	BB	BB
wsnp_Ex_rep_c107796_91279476	7B	39.8724	0.078125	0.890625	0.200684	AA	BB	AA	AA	AA	BB	AA	AA	AA	AA	AA	AA	AA	AA	AA	AA	AA	BB	AA	AA	AA	AA	AA	AA	AA	AA	AA	AA	AA	BB	AA	AA	AA	AA	AA	AA	BB	AA	AA	AA	AA	AA	AA	AA
wsnp_Ra_c12688_20260063	7B	40.2105	0.078125	0.90625	0.172607	BB	AA	BB	BB	BB	AA	BB	BB	BB	BB	BB	BB	BB	BB	BB	BB	BB	AA	BB	BB	BB	BB	BB	BB	BB	BB	BB	BB	BB	AA	BB	BB	BB	BB	BB	BB	AA	BB	BB	BB	BB	BB	BB	BB
wsnp_Ku_c11987_19473636	1B	40.4219	0.354167	0.614583	0.496853	BB	AA	BB	BB	BB	AA	BB	BB	AA	BB	BB	BB	BB	BB	AA	AA	AA	AA	BB	BB	AA	AA	BB	BB	BB	BB	AA	BB	BB	AA	AA	AA	BB	BB	BB	BB	AA	BB	BB	BB	BB	BB	AA	AA
wsnp_Ku_c11987_19472688	1B	40.4219	0.359375	0.614583	0.493137	BB	AA	BB	BB	BB	AA	BB	BB	AA	BB	BB	BB	BB	BB	AA	AA	AA	AA	BB	BB	AA	AA	BB	BB	BB	BB	AA	BB	BB	AA	AA	AA	BB	BB	BB	BB	AA	BB	BB	BB	BB	BB	AA	AA
wsnp_Ex_c6417_11155739	1B	40.4219	0.375	0.567708	0.537082	BB	AA	BB	BB	BB	AA	BB	BB	AA	BB	BB	BB	BB	BB	AA	AA	AA	AA	BB	BB	AA	AA	BB	BB	BB	BB	AA	BB	BB	AA	AA	AA	BB	BB	BB	BB	AA	BB	BB	BB	BB	BB	AA	AA
wsnp_Ku_c11987_19473555	1B	40.4219	0.375	0.609375	0.488037	BB	AA	BB	BB	BB	AA	BB	BB	AA	BB	BB	BB	BB	BB	AA	AA	AA	AA	BB	BB	AA	AA	BB	BB	BB	BB	AA	BB	BB	AA	AA	AA	BB	BB	BB	BB	AA	BB	BB	BB	BB	BB	AA	AA
wsnp_Ku_c3953_7233359	5A	40.44	0.0572917	0.932292	0.12755	AA	AA	AA	AA	AA	AA	AA	AA	AA	AA	AA	AA	AA	AA	AA	AA	AA	AA	AA	BB	AA	AA	AA	AA	AA	AA	AA	AA	AA	AA	AA	AA	AA	AA	AA	AA	AA	AA	AA	AA	AA	AA	AA	AA
wsnp_JD_c646_966400	7B	40.6224	0.0833333	0.901042	0.181179	BB	BB	BB	BB	AA	BB	BB	BB	BB	BB	AA	BB	BB	BB	BB	BB	BB	BB	BB	AA	BB	BB	BB	BB	BB	BB	BB	BB	BB	BB	BB	BB	BB	BB	BB	BB	BB	BB	BB	BB	BB	BB	BB	BB
wsnp_CAP7_c90_52035	7B	40.6224	0.0833333	0.895833	0.190538	AA	AA	AA	AA	BB	AA	AA	AA	AA	AA	BB	AA	AA	AA	AA	AA	AA	AA	AA	BB	AA	AA	AA	AA	AA	AA	AA	AA	AA	AA	AA	AA	AA	AA	AA	AA	AA	AA	AA	AA	AA	AA	AA	AA
wsnp_Ex_c742_1458033	3A	40.8529	0.0625	0.927083	0.13661	AA	AA	?:?	AA	AA	AA	AA	AA	AA	AA	AA	AA	AA	AA	AA	AA	AA	AA	AA	BB	AA	AA	BB	AA	AA	AA	AA	AA	AA	AA	AA	AA	AA	AA	AA	AA	AA	AA	AA	AA	AA	AA	AA	AA
wsnp_RFL_Contig2789_2553657	7A	41.0428	0.375	0.572917	0.531141	BB	BB	BB	AA	BB	AA	AA	BB	BB	BB	BB	BB	BB	AA	BB	BB	BB	AA	AA	BB	AA	BB	BB	AA	BB	BB	BB	BB	BB	BB	BB	BB	AA	BB	BB	BB	BB	BB	AA	BB	BB	BB	BB	BB
wsnp_Ex_c22383_31576342	7A	41.3301	0.182292	0.786458	0.348253	BB	BB	BB	AA	BB	AA	AA	BB	BB	BB	BB	BB	BB	BB	BB	BB	BB	AA	BB	BB	BB	BB	BB	BB	BB	BB	BB	BB	BB	BB	BB	BB	AA	BB	BB	BB	BB	?:?	AA	BB	BB	BB	BB	?:?
wsnp_Ex_c8913_14881924	4B	41.4096	0.125	0.875	0.21875	BB	BB	BB	BB	BB	BB	BB	BB	BB	AA	BB	BB	BB	BB	BB	BB	BB	BB	AA	BB	AA	BB	AA	BB	BB	BB	BB	BB	BB	BB	BB	BB	BB	BB	BB	BB	BB	BB	BB	BB	AA	AA	BB	BB
wsnp_Ku_c11060_18147688	7B	41.5753	0.203125	0.765625	0.372559	AA	AA	BB	AA	AA	AA	AA	AA	AA	AA	AA	BB	BB	?:?	AA	AA	AA	AA	AA	BB	AA	AA	BB	?:?	BB	BB	AA	AA	AA	AA	AA	AA	AA	BB	BB	BB	AA	BB	AA	AA	AA	AA	AA	AA
wsnp_Ex_c31983_40710608	1A	41.8104	0.25	0.723958	0.413384	AA	AA	AA	AA	AA	AA	AA	AA	AA	BB	AA	AA	AA	BB	AA	AA	AA	AA	AA	AA	AA	AA	AA	BB	AA	AA	AA	?:?	AA	AA	AA	AA	AA	AA	AA	AA	AA	BB	AA	AA	AA	AA	AA	AA
wsnp_RFL_Contig4601_5473822	6A	41.8487	0.130208	0.833333	0.288601	BB	BB	BB	BB	AA	BB	BB	AA	BB	BB	AA	BB	BB	BB	BB	BB	BB	BB	BB	BB	BB	BB	BB	?:?	BB	BB	BB	?:?	BB	BB	BB	BB	BB	BB	BB	?:?	BB	AA	BB	AA	BB	BB	BB	BB
wsnp_Ku_c5938_10491311	7A	42.0482	0.1875	0.8125	0.304688	BB	BB	BB	BB	BB	BB	BB	BB	BB	BB	BB	BB	BB	AA	BB	BB	BB	BB	BB	BB	BB	BB	BB	BB	BB	BB	BB	BB	BB	BB	BB	BB	BB	BB	BB	BB	BB	BB	BB	BB	BB	BB	BB	BB
wsnp_Ex_c38995_46393506	7B	42.1962	0.276042	0.708333	0.422065	BB	AA	BB	BB	BB	AA	BB	BB	BB	AA	AA	BB	BB	BB	BB	?:?	BB	AA	BB	AA	BB	BB	BB	BB	BB	BB	BB	BB	BB	AA	BB	BB	BB	BB	BB	BB	AA	BB	BB	BB	BB	BB	BB	BB
wsnp_Ra_c31237_40393880	7A	42.4791	0.203125	0.791667	0.332004	AA	AA	AA	AA	AA	AA	AA	AA	AA	AA	AA	AA	AA	BB	AA	AA	AA	AA	AA	AA	AA	AA	AA	AA	AA	AA	AA	AA	AA	AA	AA	AA	AA	AA	AA	AA	AA	AA	AA	AA	AA	AA	AA	AA
wsnp_Ex_c1402_2686072	7A	42.4791	0.203125	0.796875	0.32373	AA	AA	AA	AA	AA	AA	AA	AA	AA	AA	AA	AA	AA	BB	AA	AA	AA	AA	AA	AA	AA	AA	AA	AA	AA	AA	AA	AA	AA	AA	AA	AA	AA	AA	AA	AA	AA	AA	AA	AA	AA	AA	AA	AA
wsnp_RFL_Contig3792_4086706	4D	42.5489	0.109375	0.880208	0.21327	BB	BB	BB	BB	BB	BB	BB	BB	BB	BB	AA	BB	BB	BB	BB	BB	BB	BB	BB	AA	BB	BB	BB	BB	BB	BB	BB	BB	BB	BB	BB	BB	BB	BB	BB	BB	BB	BB	BB	BB	BB	BB	BB	BB
wsnp_RFL_Contig1210_295012	7B	42.8171	0.130208	0.859375	0.24452	AA	AA	AA	AA	BB	AA	AA	AA	AA	AA	BB	AA	AA	AA	AA	AA	AA	AA	BB	BB	AA	AA	AA	AA	AA	AA	AA	AA	AA	AA	AA	AA	AA	AA	AA	AA	AA	AA	AA	AA	AA	AA	AA	AA
wsnp_Ex_c27666_36847022	7B	42.8171	0.296875	0.682292	0.446343	BB	AA	BB	BB	AA	AA	BB	BB	BB	AA	AA	BB	BB	BB	BB	BB	BB	AA	BB	AA	BB	BB	BB	BB	BB	BB	BB	BB	BB	AA	BB	BB	BB	BB	BB	BB	AA	BB	BB	BB	BB	BB	BB	BB
wsnp_Ra_c29350_38734189	7B	42.8171	0.296875	0.677083	0.453423	AA	BB	AA	AA	BB	BB	AA	AA	AA	BB	BB	AA	AA	AA	AA	?:?	AA	BB	AA	BB	AA	AA	AA	AA	AA	AA	AA	AA	AA	BB	AA	AA	AA	AA	AA	AA	BB	AA	AA	AA	AA	AA	AA	AA
wsnp_Ku_c52464_57427549	1A	42.9372	0.197917	0.796875	0.325819	BB	BB	BB	BB	BB	BB	BB	BB	BB	AA	BB	BB	BB	?:?	BB	BB	BB	BB	BB	BB	BB	BB	BB	BB	BB	BB	BB	BB	BB	BB	BB	BB	BB	BB	BB	BB	BB	BB	BB	BB	BB	BB	BB	BB
wsnp_Ex_c7907_13427724	6B	43.2326	0.458333	0.494792	0.54031	BB	BB	BB	BB	BB	BB	AA	?:?	AA	AA	BB	BB	BB	AA	BB	BB	BB	BB	AA	AA	AA	AA	AA	AA	BB	BB	BB	AA	BB	BB	AA	AA	BB	BB	BB	BB	BB	BB	BB	AA	AA	BB	AA	AA
wsnp_Ex_c8019_13598142	5B	43.2775	0.0520833	0.942708	0.108588	AA	AA	AA	AA	AA	AA	AA	AA	AA	AA	AA	AA	AA	AA	AA	AA	AA	AA	AA	BB	AA	AA	AA	AA	AA	AA	AA	AA	AA	AA	AA	AA	AA	AA	AA	AA	AA	AA	AA	AA	AA	AA	AA	AA
wsnp_BE422566B_Ta_1_2	4B	43.2973	0.182292	0.791667	0.340034	BB	BB	BB	BB	AA	BB	BB	BB	BB	AA	BB	BB	BB	BB	BB	BB	BB	BB	AA	AA	BB	BB	AA	BB	BB	BB	BB	BB	BB	BB	BB	BB	BB	BB	BB	BB	BB	BB	BB	BB	AA	AA	BB	BB
wsnp_BF293573B_Ta_1_1	4B	43.7414	0.151042	0.817708	0.308539	BB	BB	BB	BB	AA	BB	BB	BB	BB	AA	BB	BB	BB	BB	BB	BB	BB	BB	AA	AA	BB	BB	BB	BB	BB	BB	BB	BB	BB	BB	BB	BB	BB	BB	BB	BB	BB	BB	BB	BB	AA	AA	BB	BB
wsnp_Ex_c16814_25373602	4A	43.7925	0.0572917	0.927083	0.137234	AA	AA	AA	AA	BB	AA	AA	AA	AA	BB	AA	AA	AA	AA	AA	AA	AA	AA	AA	AA	AA	AA	AA	AA	AA	AA	AA	AA	AA	AA	AA	AA	AA	AA	AA	AA	AA	AA	AA	AA	AA	AA	AA	AA
wsnp_be352570B_Ta_2_1	7B	43.8437	0.078125	0.911458	0.16314	AA	AA	AA	AA	AA	AA	AA	AA	AA	AA	BB	AA	AA	AA	AA	AA	AA	AA	AA	BB	AA	AA	AA	AA	AA	AA	AA	AA	AA	AA	AA	AA	AA	AA	AA	AA	AA	AA	AA	AA	AA	AA	AA	AA
wsnp_Ex_c14711_22788586	2B	43.994	0.0625	0.932292	0.126926	BB	BB	BB	BB	BB	BB	BB	BB	BB	BB	AA	BB	BB	BB	BB	BB	BB	BB	BB	BB	BB	BB	BB	BB	BB	BB	BB	BB	BB	BB	BB	BB	BB	BB	BB	BB	BB	BB	BB	BB	BB	BB	BB	BB
wsnp_Ex_c2017_3787478	7A	44.1372	0.203125	0.791667	0.332004	AA	AA	AA	AA	AA	AA	AA	AA	AA	AA	AA	AA	AA	BB	AA	AA	AA	AA	AA	AA	AA	AA	AA	AA	AA	AA	AA	AA	AA	AA	AA	AA	AA	AA	AA	AA	AA	AA	AA	AA	AA	AA	AA	AA
wsnp_Ku_c6762_11762520	5D	44.3808	0.0625	0.9375	0.117188	BB	BB	BB	BB	BB	BB	BB	BB	BB	BB	BB	BB	BB	BB	BB	BB	BB	BB	BB	BB	BB	BB	BB	BB	BB	BB	BB	BB	BB	BB	BB	BB	BB	BB	BB	BB	BB	BB	BB	BB	BB	BB	BB	BB
wsnp_BQ168298B_Ta_1_6	7B	44.4338	0.166667	0.770833	0.378038	AA	AA	BB	AA	AA	AA	BB	AA	AA	AA	AA	BB	BB	AA	AA	AA	AA	AA	AA	AA	BB	AA	BB	AA	BB	BB	AA	AA	AA	AA	AA	AA	AA	BB	?:?	?:?	AA	BB	AA	AA	AA	AA	AA	AA
wsnp_Ra_c13949_21928888	6B	44.4996	0.4375	0.53125	0.526367	BB	BB	BB	BB	BB	BB	BB	BB	AA	BB	AA	BB	BB	?:?	BB	?:?	AA	BB	AA	BB	BB	AA	BB	AA	BB	BB	BB	AA	BB	BB	AA	AA	BB	BB	BB	BB	BB	BB	BB	AA	AA	BB	AA	AA
wsnp_Ex_c21217_30347572	4B	44.717	0.104167	0.885417	0.205187	BB	BB	BB	BB	AA	BB	BB	BB	BB	AA	BB	BB	BB	BB	BB	BB	BB	BB	BB	AA	BB	BB	BB	BB	BB	BB	BB	BB	BB	BB	BB	BB	BB	BB	BB	BB	BB	BB	BB	BB	BB	BB	BB	BB
wsnp_CAP11_c631_419930	1B	45.0585	0.0677083	0.90625	0.174127	BB	BB	BB	BB	BB	BB	BB	BB	BB	AA	BB	BB	BB	BB	BB	BB	BB	BB	BB	BB	BB	BB	BB	BB	BB	BB	BB	BB	BB	BB	BB	BB	BB	BB	BB	BB	BB	BB	BB	BB	BB	BB	BB	BB
wsnp_BE489692B_Ta_2_2	1B	45.0585	0.21875	0.760417	0.373915	BB	BB	BB	BB	BB	BB	BB	AA	AA	AA	BB	BB	BB	BB	BB	BB	BB	BB	AA	AA	BB	BB	BB	BB	BB	BB	BB	AA	BB	BB	BB	AA	BB	BB	BB	BB	BB	BB	AA	AA	BB	AA	BB	AA
wsnp_Ex_c11860_19030807	7B	45.2514	0.0677083	0.921875	0.145562	BB	BB	BB	BB	AA	BB	BB	BB	BB	BB	AA	BB	BB	BB	BB	BB	BB	BB	BB	AA	BB	BB	BB	BB	BB	BB	BB	BB	BB	BB	BB	BB	BB	BB	BB	BB	BB	BB	BB	BB	BB	BB	BB	BB
wsnp_Ku_c57198_60433631	7A	45.4494	0.260417	0.734375	0.392877	BB	BB	BB	BB	BB	BB	BB	BB	BB	BB	BB	BB	BB	AA	BB	BB	BB	BB	BB	BB	BB	BB	BB	BB	BB	BB	BB	BB	BB	BB	BB	BB	BB	BB	BB	BB	BB	BB	BB	BB	BB	BB	BB	BB
wsnp_RFL_Contig4752_5707729	3A	45.4658	0.0833333	0.895833	0.190538	BB	BB	BB	BB	BB	BB	BB	BB	BB	BB	BB	BB	BB	BB	BB	BB	BB	BB	BB	AA	BB	?:?	BB	BB	BB	BB	BB	BB	BB	BB	BB	BB	BB	BB	BB	BB	BB	BB	BB	BB	BB	BB	BB	BB
wsnp_Ra_c2730_5190002	6B	45.478	0.416667	0.536458	0.538601	BB	BB	BB	BB	BB	BB	BB	BB	AA	BB	AA	BB	BB	?:?	BB	?:?	AA	BB	AA	BB	BB	AA	BB	AA	BB	BB	BB	AA	BB	BB	AA	AA	BB	BB	BB	BB	BB	BB	BB	AA	AA	BB	AA	AA
wsnp_Ex_c27914_37075168	7B	45.5588	0.21875	0.765625	0.365967	BB	BB	BB	BB	BB	AA	BB	BB	BB	AA	BB	BB	BB	BB	AA	?:?	BB	AA	BB	BB	BB	AA	BB	BB	BB	BB	AA	BB	BB	AA	BB	BB	BB	BB	BB	BB	BB	BB	BB	BB	BB	BB	BB	BB
wsnp_CAP8_c2589_1356390	5D	45.73	0.0625	0.9375	0.117188	AA	AA	AA	AA	AA	AA	AA	AA	AA	AA	AA	AA	AA	AA	AA	AA	AA	AA	AA	AA	AA	AA	AA	AA	AA	AA	AA	AA	AA	AA	AA	AA	AA	AA	AA	AA	AA	AA	AA	AA	AA	AA	AA	AA
wsnp_CAP11_c1114_653767	6A	45.7345	0.0520833	0.9375	0.118381	AA	AA	AA	AA	BB	AA	AA	AA	AA	AA	AA	AA	AA	AA	AA	AA	AA	AA	AA	AA	AA	AA	AA	AA	AA	AA	AA	AA	AA	AA	AA	AA	AA	AA	AA	AA	AA	AA	AA	AA	AA	AA	AA	AA
wsnp_Ex_c1011_1931956	6A	45.7345	0.161458	0.8125	0.313775	?:?	BB	AA	AA	BB	BB	AA	AA	AA	AA	AA	AA	AA	AA	AA	AA	AA	BB	AA	AA	AA	AA	AA	AA	AA	AA	AA	AA	AA	BB	AA	AA	AA	AA	AA	AA	BB	BB	AA	AA	AA	AA	AA	AA
wsnp_Ex_c1050_2009301	6A	45.7345	0.1875	0.802083	0.321506	AA	AA	AA	AA	BB	AA	AA	AA	AA	AA	AA	AA	AA	AA	AA	AA	AA	AA	AA	AA	AA	AA	AA	AA	AA	AA	AA	BB	AA	AA	AA	AA	AA	AA	AA	AA	AA	AA	AA	AA	AA	AA	AA	AA
wsnp_Ex_c19556_28530231	2A	45.7641	0.229167	0.739583	0.400499	AA	AA	AA	AA	BB	AA	AA	AA	AA	AA	BB	AA	AA	AA	BB	AA	AA	AA	AA	AA	BB	BB	AA	BB	AA	AA	BB	BB	AA	AA	AA	AA	AA	AA	AA	AA	AA	AA	AA	AA	AA	AA	AA	AA
wsnp_Ex_c2857_5275817	7B	45.8662	0.0885417	0.901042	0.180284	BB	BB	BB	BB	AA	BB	BB	BB	BB	BB	AA	BB	BB	BB	BB	BB	BB	BB	BB	AA	BB	BB	BB	BB	BB	BB	BB	BB	BB	BB	BB	BB	BB	BB	BB	BB	BB	BB	BB	BB	BB	BB	BB	BB
wsnp_Ex_c2033_3814035	2A	46.1055	0.151042	0.828125	0.291395	BB	BB	BB	BB	AA	BB	BB	BB	BB	BB	AA	BB	BB	BB	BB	BB	BB	BB	BB	BB	BB	BB	BB	AA	BB	BB	BB	AA	BB	BB	BB	BB	BB	BB	BB	BB	BB	BB	BB	BB	BB	BB	BB	BB
wsnp_Ex_rep_c67036_65492436	1B	46.245	0.161458	0.802083	0.330594	BB	BB	BB	BB	BB	BB	BB	AA	AA	AA	BB	BB	BB	BB	BB	BB	BB	BB	AA	AA	BB	BB	BB	BB	BB	BB	BB	AA	BB	BB	BB	AA	BB	BB	BB	BB	BB	BB	AA	AA	BB	BB	BB	?:?
wsnp_Ex_c1032_1972537	6A	46.2667	0.270833	0.697917	0.439562	BB	BB	BB	BB	BB	BB	BB	AA	BB	BB	AA	AA	BB	BB	BB	BB	BB	BB	BB	BB	BB	AA	BB	?:?	BB	BB	BB	?:?	BB	AA	BB	BB	AA	BB	BB	BB	BB	AA	AA	AA	BB	BB	BB	BB
wsnp_Ex_c4476_8050484	7B	46.4871	0.3125	0.682292	0.436822	BB	AA	AA	BB	BB	BB	BB	BB	BB	BB	BB	AA	AA	BB	BB	BB	BB	BB	BB	BB	BB	BB	AA	BB	AA	AA	BB	BB	BB	AA	BB	BB	BB	AA	AA	AA	AA	AA	BB	BB	BB	BB	BB	BB
wsnp_Ex_c4476_8050574	7B	46.4871	0.3125	0.682292	0.436822	BB	AA	AA	BB	BB	BB	BB	BB	BB	BB	BB	AA	AA	BB	BB	BB	BB	BB	BB	BB	BB	BB	AA	BB	AA	AA	BB	BB	BB	AA	BB	BB	BB	AA	AA	AA	AA	AA	BB	BB	BB	BB	BB	BB
wsnp_Ex_c1819_3430060	7B	46.8006	0.0572917	0.942708	0.108019	AA	AA	AA	AA	AA	AA	AA	AA	AA	AA	AA	AA	AA	AA	AA	AA	AA	AA	AA	AA	AA	AA	AA	AA	AA	AA	AA	AA	AA	AA	AA	AA	AA	AA	AA	AA	AA	AA	AA	AA	AA	AA	AA	AA
wsnp_BE424826B_Ta_1_1	7B	46.8006	0.208333	0.765625	0.370416	AA	AA	BB	AA	AA	AA	BB	AA	AA	AA	AA	BB	BB	?:?	AA	AA	AA	AA	AA	AA	BB	AA	BB	AA	BB	BB	AA	AA	AA	AA	AA	AA	AA	BB	BB	BB	AA	BB	AA	AA	AA	AA	AA	AA
wsnp_Ku_c42833_50483239	4A	46.848	0.0520833	0.895833	0.19477	BB	BB	BB	BB	BB	BB	BB	BB	BB	BB	BB	BB	BB	BB	BB	BB	BB	BB	BB	BB	BB	BB	BB	BB	BB	BB	BB	BB	BB	BB	BB	BB	BB	BB	BB	BB	BB	AA	BB	BB	BB	BB	BB	?:?
wsnp_Ex_c6094_10663424	4A	46.848	0.0520833	0.947917	0.0987413	BB	BB	BB	BB	BB	BB	BB	BB	BB	BB	BB	BB	BB	BB	BB	BB	BB	BB	BB	BB	BB	BB	BB	BB	BB	BB	BB	BB	BB	BB	BB	BB	BB	BB	BB	BB	BB	BB	BB	BB	BB	BB	BB	BB
wsnp_Ex_c34966_43196962	1B	46.8927	0.15625	0.822917	0.298394	BB	BB	BB	BB	BB	BB	BB	AA	BB	AA	BB	BB	BB	BB	BB	BB	BB	BB	AA	AA	BB	BB	BB	BB	BB	BB	BB	AA	BB	BB	BB	BB	BB	BB	BB	BB	BB	BB	AA	AA	BB	BB	BB	BB
wsnp_Ku_c9971_16598986	1B	46.8927	0.171875	0.822917	0.293267	BB	BB	BB	BB	BB	BB	BB	AA	BB	AA	BB	BB	BB	BB	BB	BB	BB	BB	AA	AA	BB	BB	BB	BB	BB	BB	BB	AA	BB	BB	BB	BB	BB	BB	BB	BB	BB	BB	AA	AA	BB	BB	BB	BB
wsnp_Ku_c7052_12196253	7B	47.108	0.3125	0.677083	0.443902	AA	BB	BB	AA	AA	AA	AA	AA	AA	AA	AA	BB	BB	AA	AA	AA	AA	AA	AA	AA	AA	AA	BB	AA	BB	BB	AA	AA	AA	BB	AA	AA	AA	BB	BB	BB	BB	BB	AA	AA	AA	AA	AA	AA
wsnp_Ex_c16715_25264080	5A	47.1173	0.0572917	0.942708	0.108019	AA	AA	AA	AA	AA	AA	AA	AA	AA	AA	AA	AA	AA	AA	AA	AA	AA	AA	AA	AA	AA	AA	AA	AA	AA	AA	AA	AA	AA	AA	AA	AA	AA	AA	AA	AA	AA	AA	AA	AA	AA	AA	AA	AA
wsnp_JD_c4372_5494161	5B	47.2329	0.197917	0.770833	0.366645	AA	AA	AA	AA	BB	AA	AA	AA	AA	AA	BB	AA	AA	AA	BB	AA	AA	AA	BB	BB	AA	BB	AA	BB	AA	AA	BB	AA	AA	AA	AA	AA	AA	AA	AA	AA	?:?	?:?	AA	AA	AA	AA	AA	AA
wsnp_Ex_c10565_17249813	7B	47.4154	0.0572917	0.942708	0.108019	BB	BB	BB	BB	BB	BB	BB	BB	BB	BB	BB	BB	BB	BB	BB	BB	BB	BB	BB	BB	BB	BB	BB	BB	BB	BB	BB	BB	BB	BB	BB	BB	BB	BB	BB	BB	BB	BB	BB	BB	BB	BB	BB	BB
wsnp_Ex_rep_c101445_86808057	5D	47.6398	0.0625	0.9375	0.117188	BB	BB	BB	BB	BB	BB	BB	BB	BB	BB	BB	BB	BB	BB	BB	BB	BB	BB	BB	BB	BB	BB	BB	BB	BB	BB	BB	BB	BB	BB	BB	BB	BB	BB	BB	BB	BB	BB	BB	BB	BB	BB	BB	BB
wsnp_Ex_c40686_47690710	7B	47.7227	0.0572917	0.9375	0.117811	AA	AA	AA	AA	AA	AA	AA	AA	AA	AA	AA	AA	AA	AA	AA	AA	AA	AA	AA	AA	AA	AA	AA	AA	AA	AA	AA	AA	AA	AA	AA	AA	AA	AA	AA	AA	AA	AA	AA	AA	AA	AA	AA	AA
wsnp_Ku_c11769_19153951	1A	47.7572	0.0520833	0.9375	0.118381	AA	AA	AA	AA	AA	AA	AA	AA	AA	BB	BB	AA	AA	AA	AA	AA	AA	AA	AA	AA	AA	AA	AA	AA	AA	AA	AA	AA	AA	AA	AA	AA	AA	AA	AA	AA	AA	AA	AA	AA	AA	AA	AA	AA
wsnp_Ex_c31672_40435001	5A	47.7651	0.0729167	0.921875	0.14483	BB	BB	BB	BB	BB	BB	BB	BB	BB	BB	BB	BB	BB	BB	BB	BB	BB	BB	BB	AA	BB	BB	BB	BB	BB	BB	BB	BB	BB	BB	AA	BB	BB	BB	BB	BB	BB	BB	BB	BB	BB	BB	AA	BB
wsnp_Ex_rep_c68712_67571580	1B	47.8611	0.161458	0.828125	0.28814	BB	BB	BB	BB	BB	BB	BB	AA	BB	AA	BB	BB	BB	BB	BB	BB	BB	BB	AA	AA	BB	BB	BB	BB	BB	BB	BB	AA	BB	BB	BB	BB	BB	BB	BB	BB	BB	BB	AA	AA	BB	BB	BB	BB
wsnp_Ex_c56027_58308093	2B	47.9479	0.0520833	0.932292	0.12812	BB	BB	BB	BB	BB	BB	BB	BB	BB	BB	AA	BB	BB	BB	BB	BB	BB	BB	BB	BB	BB	BB	BB	BB	BB	BB	?:?	BB	BB	BB	BB	BB	BB	BB	BB	BB	BB	BB	BB	BB	BB	BB	BB	BB
wsnp_Ku_c12701_20446367	7A	48.0019	0.0625	0.927083	0.13661	AA	AA	AA	AA	AA	AA	AA	AA	AA	AA	AA	AA	AA	AA	AA	AA	AA	AA	AA	AA	AA	AA	AA	AA	BB	AA	AA	AA	AA	AA	AA	AA	AA	AA	AA	AA	AA	AA	AA	AA	AA	AA	AA	AA
wsnp_RFL_Contig3854_4205716	7B	48.0362	0.0885417	0.895833	0.189643	BB	BB	BB	BB	BB	BB	BB	BB	BB	BB	AA	BB	BB	BB	BB	BB	BB	BB	BB	AA	BB	BB	BB	BB	BB	BB	BB	BB	BB	BB	BB	BB	BB	BB	BB	BB	BB	BB	BB	BB	BB	BB	BB	BB
wsnp_Ex_rep_c69986_68942866	1B	48.2202	0.0572917	0.932292	0.12755	BB	BB	BB	BB	BB	BB	BB	BB	BB	AA	BB	BB	BB	BB	BB	BB	BB	BB	BB	BB	BB	BB	BB	BB	BB	BB	BB	BB	BB	BB	BB	BB	BB	BB	BB	BB	BB	BB	BB	BB	BB	BB	BB	BB
wsnp_Ex_rep_c69986_68942834	1B	48.2202	0.0572917	0.927083	0.137234	AA	AA	AA	AA	AA	AA	AA	AA	AA	BB	AA	AA	AA	AA	AA	AA	AA	AA	AA	AA	AA	AA	AA	AA	AA	AA	AA	AA	AA	AA	AA	AA	AA	AA	AA	AA	AA	AA	AA	AA	AA	AA	AA	AA
wsnp_Ex_c852_1657319	1B	48.2202	0.0625	0.932292	0.126926	BB	BB	BB	BB	BB	BB	BB	BB	BB	AA	BB	BB	BB	BB	BB	BB	BB	BB	BB	BB	BB	BB	BB	BB	BB	BB	BB	BB	BB	BB	BB	BB	BB	BB	BB	BB	BB	BB	BB	BB	BB	BB	BB	BB
wsnp_Ex_c2025_3799847	1B	48.2202	0.15625	0.828125	0.289795	AA	AA	AA	AA	AA	AA	AA	BB	AA	BB	AA	AA	AA	AA	AA	AA	AA	AA	BB	BB	AA	AA	AA	AA	AA	AA	AA	BB	AA	AA	AA	AA	AA	AA	AA	AA	AA	AA	BB	BB	AA	AA	AA	AA
wsnp_Ex_c6657_11523455	5D	48.4008	0.161458	0.833333	0.279487	BB	BB	BB	BB	AA	BB	BB	BB	BB	BB	AA	BB	BB	BB	BB	BB	BB	BB	BB	BB	BB	BB	BB	BB	BB	BB	BB	AA	BB	BB	BB	BB	BB	BB	BB	BB	BB	BB	BB	BB	BB	BB	BB	BB
wsnp_Ex_c11055_17927932	5D	48.4008	0.239583	0.75	0.3801	BB	BB	BB	BB	BB	BB	BB	BB	AA	AA	AA	BB	BB	BB	BB	BB	BB	BB	BB	AA	BB	BB	BB	BB	BB	BB	BB	BB	AA	BB	BB	BB	BB	BB	BB	BB	BB	BB	BB	BB	BB	AA	BB	BB
wsnp_Ex_c5185_9189184	5D	48.4008	0.255208	0.723958	0.410753	AA	AA	AA	AA	AA	AA	AA	AA	BB	BB	AA	BB	AA	AA	BB	AA	AA	AA	AA	AA	AA	BB	AA	AA	AA	AA	AA	AA	AA	BB	BB	AA	AA	AA	AA	AA	AA	AA	AA	BB	AA	AA	BB	AA
wsnp_CAP8_c7510_3461645	6B	48.4572	0.276042	0.6875	0.451145	BB	BB	BB	BB	BB	BB	BB	BB	AA	AA	AA	BB	BB	BB	BB	?:?	AA	BB	BB	BB	BB	AA	AA	BB	BB	BB	BB	BB	BB	BB	AA	BB	BB	BB	BB	BB	BB	BB	BB	BB	BB	BB	AA	BB
wsnp_Ex_c7783_13260929	7B	48.4789	0.0729167	0.90625	0.173394	AA	AA	AA	AA	AA	AA	AA	AA	AA	AA	BB	AA	AA	AA	AA	AA	AA	AA	AA	BB	AA	AA	AA	AA	AA	AA	AA	AA	AA	AA	AA	AA	AA	AA	AA	AA	AA	AA	AA	AA	AA	AA	AA	AA
wsnp_Ku_c4900_8778960	1A	48.5454	0.104167	0.880208	0.214383	BB	BB	BB	BB	BB	BB	BB	BB	BB	BB	BB	BB	BB	BB	BB	BB	BB	BB	BB	AA	BB	AA	BB	AA	BB	BB	BB	BB	BB	BB	AA	BB	BB	BB	BB	BB	BB	AA	AA	BB	BB	AA	AA	BB
wsnp_Ku_c26530_36497050	7A	48.5633	0.21875	0.78125	0.341797	BB	BB	BB	BB	BB	BB	BB	BB	BB	BB	BB	BB	BB	AA	BB	BB	BB	BB	BB	BB	BB	BB	BB	BB	BB	BB	BB	BB	BB	BB	BB	BB	BB	BB	BB	BB	BB	BB	BB	BB	BB	BB	BB	BB
wsnp_Ex_c61210_61355280	7A	48.5633	0.21875	0.776042	0.349908	AA	AA	AA	AA	AA	AA	AA	AA	AA	AA	AA	AA	AA	BB	AA	AA	AA	AA	AA	AA	AA	AA	AA	AA	AA	AA	AA	AA	AA	AA	AA	AA	AA	AA	AA	AA	AA	AA	AA	AA	AA	AA	AA	AA
wsnp_Ra_c18735_27835674	6B	48.8021	0.354167	0.583333	0.530572	BB	AA	BB	AA	BB	AA	AA	BB	AA	AA	BB	BB	BB	?:?	BB	?:?	AA	AA	BB	BB	BB	AA	AA	BB	BB	BB	BB	AA	BB	AA	AA	AA	AA	BB	BB	BB	AA	AA	BB	AA	AA	BB	AA	AA
wsnp_Ex_c12117_19381492	1A	48.871	0.145833	0.84375	0.266819	BB	BB	BB	BB	BB	BB	BB	BB	BB	BB	BB	BB	BB	AA	BB	BB	BB	BB	BB	BB	BB	BB	BB	BB	BB	BB	BB	BB	BB	BB	BB	BB	BB	BB	BB	BB	BB	BB	BB	BB	BB	BB	BB	BB
wsnp_Ex_c12117_19381493	1A	48.871	0.145833	0.84375	0.266819	BB	BB	BB	BB	BB	BB	BB	BB	BB	BB	BB	BB	BB	AA	BB	BB	BB	BB	BB	BB	BB	BB	BB	BB	BB	BB	BB	BB	BB	BB	BB	BB	BB	BB	BB	BB	BB	BB	BB	BB	BB	BB	BB	BB
wsnp_Ex_c2043_3829362	7A	48.8963	0.0625	0.916667	0.155816	BB	BB	BB	BB	BB	BB	BB	BB	BB	BB	BB	BB	BB	BB	BB	BB	BB	BB	BB	BB	BB	BB	BB	BB	AA	BB	BB	BB	BB	BB	BB	BB	BB	BB	BB	BB	BB	BB	BB	BB	BB	BB	BB	BB
wsnp_Ku_c12701_20446223	7A	48.8963	0.0625	0.911458	0.165337	AA	AA	AA	AA	AA	AA	AA	AA	AA	AA	AA	AA	AA	AA	AA	AA	AA	AA	AA	AA	AA	AA	AA	AA	BB	AA	AA	AA	AA	AA	AA	AA	AA	AA	AA	AA	AA	AA	AA	AA	AA	AA	AA	AA
wsnp_Ex_c10567_17253901	7A	48.8963	0.0625	0.927083	0.13661	AA	AA	AA	AA	AA	AA	AA	AA	AA	AA	AA	AA	AA	AA	AA	AA	AA	AA	AA	AA	AA	AA	AA	AA	BB	AA	AA	AA	AA	AA	AA	AA	AA	AA	AA	AA	AA	AA	AA	AA	AA	AA	AA	AA
wsnp_Ex_c24963_34217997	6B	49.1533	0.276042	0.703125	0.429416	AA	AA	AA	AA	AA	AA	AA	AA	BB	BB	BB	AA	AA	AA	AA	BB	BB	AA	AA	AA	AA	BB	BB	AA	AA	AA	AA	AA	AA	AA	BB	AA	AA	AA	AA	AA	AA	AA	AA	AA	AA	AA	BB	AA
wsnp_cd373508D_Ta_1_1	7D	49.1549	0.479167	0.510417	0.509874	BB	BB	AA	BB	BB	BB	AA	AA	BB	AA	BB	AA	AA	BB	AA	AA	AA	BB	AA	AA	BB	AA	BB	BB	BB	AA	BB	AA	AA	AA	AA	AA	BB	BB	BB	BB	BB	AA	AA	BB	AA	AA	AA	AA
wsnp_CAP12_c633_339740	1D	49.2602	0.296875	0.692708	0.43202	BB	AA	BB	BB	AA	BB	BB	AA	BB	BB	BB	BB	BB	?:?	BB	BB	BB	BB	AA	AA	BB	BB	AA	AA	BB	BB	BB	BB	BB	BB	BB	BB	BB	AA	AA	AA	AA	BB	BB	BB	AA	BB	BB	BB
wsnp_BE443930B_Ta_2_2	1B	49.3361	0.0677083	0.90625	0.174127	AA	AA	AA	AA	AA	AA	AA	AA	AA	BB	AA	AA	AA	AA	AA	AA	AA	AA	AA	AA	AA	AA	AA	AA	AA	AA	AA	AA	AA	AA	AA	AA	AA	AA	AA	AA	AA	AA	AA	AA	AA	AA	AA	AA
wsnp_Ex_rep_c69954_68912773	7B	49.6346	0.276042	0.703125	0.429416	BB	AA	BB	BB	BB	AA	BB	BB	BB	AA	AA	BB	BB	BB	BB	?:?	BB	AA	BB	AA	BB	BB	BB	BB	BB	BB	BB	BB	BB	AA	BB	BB	BB	BB	BB	BB	AA	BB	BB	BB	BB	BB	BB	BB
wsnp_Ku_c26213_36167499	7B	49.6346	0.28125	0.703125	0.426514	BB	AA	BB	BB	BB	AA	BB	BB	BB	AA	AA	BB	BB	BB	BB	?:?	BB	AA	BB	AA	BB	BB	BB	BB	BB	BB	BB	BB	BB	AA	BB	BB	BB	BB	BB	BB	AA	BB	BB	BB	BB	BB	BB	BB
wsnp_Ra_rep_c69620_67130107	7A	49.8755	0.25	0.744792	0.382785	AA	AA	AA	AA	AA	AA	AA	AA	AA	AA	AA	AA	AA	BB	AA	AA	AA	AA	AA	AA	AA	AA	AA	AA	AA	AA	AA	AA	AA	AA	AA	AA	AA	AA	AA	AA	AA	AA	AA	AA	AA	AA	AA	AA
wsnp_Ex_c26747_35976442	7B	50.0157	0.0520833	0.932292	0.12812	BB	BB	BB	BB	BB	BB	BB	BB	BB	BB	AA	BB	BB	BB	BB	BB	BB	BB	BB	BB	BB	BB	BB	BB	BB	BB	BB	BB	BB	BB	BB	BB	BB	BB	BB	BB	BB	BB	BB	BB	BB	BB	BB	BB
wsnp_Ex_c26747_35974837	7B	50.0157	0.0520833	0.932292	0.12812	AA	AA	AA	AA	AA	AA	AA	AA	AA	AA	BB	AA	AA	AA	AA	AA	AA	AA	AA	AA	AA	AA	AA	AA	AA	AA	AA	AA	AA	AA	AA	AA	AA	AA	AA	AA	AA	AA	AA	AA	AA	AA	AA	AA
wsnp_Ex_c3772_6866645	5A	50.0762	0.3125	0.671875	0.450928	BB	BB	BB	BB	BB	BB	BB	BB	AA	BB	BB	BB	BB	AA	AA	BB	AA	BB	BB	BB	BB	AA	BB	BB	BB	BB	AA	BB	BB	BB	AA	AA	BB	BB	BB	BB	BB	BB	BB	BB	BB	BB	AA	AA
wsnp_Ex_c14182_22122844	5D	50.0816	0.0520833	0.947917	0.0987413	BB	BB	BB	BB	BB	BB	BB	BB	BB	BB	BB	BB	BB	BB	BB	BB	BB	BB	BB	BB	BB	BB	BB	BB	BB	BB	BB	BB	BB	BB	BB	BB	BB	BB	BB	BB	BB	BB	BB	BB	BB	BB	BB	BB
wsnp_Ex_c1790_3378771	7B	50.2186	0.0520833	0.927083	0.137804	AA	AA	AA	AA	AA	AA	AA	AA	AA	AA	BB	AA	AA	AA	AA	AA	AA	AA	AA	AA	AA	AA	AA	AA	AA	AA	AA	AA	AA	AA	AA	AA	AA	AA	AA	AA	AA	AA	AA	AA	AA	AA	AA	AA
wsnp_Ex_c32488_41134388	5B	50.2739	0.119792	0.875	0.220025	BB	BB	BB	BB	AA	BB	BB	AA	BB	BB	BB	BB	BB	BB	BB	BB	BB	BB	AA	BB	BB	BB	BB	BB	BB	BB	BB	BB	BB	BB	BB	BB	BB	BB	BB	BB	BB	BB	BB	AA	BB	BB	BB	BB
wsnp_Ra_c25242_34807178	7D	50.4535	0.390625	0.59375	0.494873	BB	BB	BB	BB	BB	BB	BB	BB	BB	BB	BB	AA	BB	BB	AA	BB	AA	BB	AA	AA	BB	AA	BB	BB	BB	BB	BB	AA	AA	AA	AA	BB	BB	BB	BB	BB	BB	BB	AA	BB	AA	BB	AA	BB
wsnp_BE443332B_Ta_2_2	1B	50.4776	0.166667	0.807292	0.320502	BB	BB	BB	BB	BB	BB	BB	AA	BB	AA	BB	BB	BB	BB	BB	BB	BB	BB	AA	AA	BB	BB	BB	BB	BB	BB	BB	AA	BB	BB	BB	BB	BB	BB	BB	BB	BB	BB	AA	AA	BB	BB	BB	BB
wsnp_Ex_c25755_35018040	7B	50.526	0.0572917	0.942708	0.108019	BB	BB	BB	BB	AA	BB	BB	BB	BB	BB	BB	BB	BB	BB	BB	BB	BB	BB	BB	BB	BB	BB	BB	BB	BB	BB	BB	BB	BB	BB	BB	BB	BB	BB	BB	BB	BB	BB	BB	BB	BB	BB	BB	BB
wsnp_Ra_c48052_53424490	5B	50.6368	0.161458	0.822917	0.296739	BB	BB	BB	BB	AA	BB	BB	?:?	BB	BB	AA	BB	BB	BB	AA	BB	BB	BB	AA	BB	BB	AA	BB	BB	BB	BB	AA	BB	BB	BB	BB	BB	BB	BB	BB	BB	BB	BB	BB	AA	BB	BB	BB	BB
wsnp_Ex_c1925_3632756	5B	50.6368	0.171875	0.822917	0.293267	BB	BB	BB	BB	AA	BB	BB	AA	BB	BB	AA	BB	BB	BB	AA	BB	BB	BB	AA	BB	BB	AA	BB	BB	BB	BB	AA	BB	BB	BB	BB	BB	BB	BB	BB	BB	BB	BB	BB	AA	BB	BB	BB	BB
wsnp_Ra_c12489_19996904	5B	50.6368	0.171875	0.828125	0.284668	BB	BB	BB	BB	AA	BB	BB	AA	BB	BB	AA	BB	BB	BB	AA	BB	BB	BB	AA	BB	BB	AA	BB	BB	BB	BB	AA	BB	BB	BB	BB	BB	BB	BB	BB	BB	BB	BB	BB	AA	BB	BB	BB	BB
wsnp_Ra_c48052_53424445	5B	50.6368	0.171875	0.828125	0.284668	AA	AA	AA	AA	BB	AA	AA	BB	AA	AA	BB	AA	AA	AA	BB	AA	AA	AA	BB	AA	AA	BB	AA	AA	AA	AA	BB	AA	AA	AA	AA	AA	AA	AA	AA	AA	AA	AA	AA	BB	AA	AA	AA	AA
wsnp_Ex_c5356_9470772	7B	50.6858	0.0572917	0.9375	0.117811	AA	AA	AA	AA	BB	AA	AA	AA	AA	AA	AA	AA	AA	AA	AA	AA	AA	AA	AA	AA	AA	AA	AA	AA	AA	AA	AA	AA	AA	AA	AA	AA	AA	AA	AA	AA	AA	AA	AA	AA	AA	AA	AA	AA
wsnp_Ex_c5388_9527189	1B	50.6957	0.0520833	0.942708	0.108588	BB	BB	BB	BB	BB	BB	BB	BB	BB	BB	BB	BB	BB	BB	BB	BB	BB	BB	BB	BB	BB	BB	BB	BB	BB	BB	BB	BB	BB	BB	BB	BB	BB	BB	BB	BB	BB	BB	BB	BB	BB	BB	BB	BB
wsnp_BE446240B_Ta_2_3	1B	50.6957	0.15625	0.828125	0.289795	BB	AA	BB	BB	BB	BB	BB	BB	BB	AA	BB	BB	BB	BB	BB	BB	BB	BB	BB	BB	BB	BB	BB	BB	BB	BB	BB	BB	BB	AA	BB	BB	BB	BB	BB	BB	AA	BB	BB	BB	BB	BB	BB	BB
wsnp_Ex_c25505_34772008	6B	50.759	0.0572917	0.911458	0.165961	BB	BB	BB	BB	BB	BB	BB	?:?	BB	BB	BB	BB	BB	BB	AA	BB	BB	BB	AA	BB	BB	BB	BB	BB	BB	BB	AA	BB	BB	BB	BB	BB	BB	BB	BB	BB	BB	BB	BB	BB	BB	BB	BB	BB
wsnp_CAP11_c1506_840951	5A	50.9558	0.0520833	0.947917	0.0987413	AA	AA	AA	AA	AA	AA	AA	AA	AA	AA	AA	AA	AA	AA	AA	AA	AA	AA	AA	AA	AA	AA	AA	AA	AA	AA	AA	AA	AA	AA	AA	AA	AA	AA	AA	AA	AA	AA	AA	AA	AA	AA	AA	AA
wsnp_BG607308A_Ta_2_1	5A	50.9558	0.317708	0.645833	0.481961	AA	AA	AA	AA	AA	AA	AA	AA	BB	AA	AA	AA	AA	BB	AA	AA	BB	AA	AA	AA	AA	AA	AA	AA	AA	AA	AA	AA	AA	AA	BB	BB	AA	AA	AA	AA	AA	AA	AA	AA	AA	AA	BB	BB
wsnp_Ex_c2539_4733110	7B	50.9932	0.0572917	0.942708	0.108019	BB	BB	BB	BB	AA	BB	BB	BB	BB	BB	BB	BB	BB	BB	BB	BB	BB	BB	BB	BB	BB	BB	BB	BB	BB	BB	BB	BB	BB	BB	BB	BB	BB	BB	BB	BB	BB	BB	BB	BB	BB	BB	BB	BB
wsnp_BF482891A_Ta_2_2	1A	51.1247	0.166667	0.817708	0.303575	BB	BB	BB	BB	BB	BB	BB	BB	BB	BB	BB	BB	BB	AA	BB	BB	BB	BB	BB	BB	BB	BB	BB	BB	BB	BB	BB	BB	BB	BB	BB	BB	BB	BB	BB	BB	BB	BB	BB	BB	BB	BB	BB	BB
wsnp_Ex_c2840_5247386	1A	51.1247	0.166667	0.8125	0.312066	AA	AA	AA	AA	AA	AA	AA	AA	AA	AA	AA	AA	AA	BB	AA	AA	AA	AA	AA	AA	AA	AA	AA	AA	AA	AA	AA	AA	AA	AA	AA	AA	AA	AA	AA	AA	AA	AA	AA	AA	AA	AA	AA	AA
wsnp_Ex_c2814_5203467	1A	51.1247	0.442708	0.520833	0.532742	AA	BB	AA	AA	AA	BB	AA	BB	BB	BB	BB	AA	AA	AA	BB	BB	BB	BB	AA	BB	AA	AA	AA	BB	AA	AA	BB	BB	BB	BB	BB	BB	BB	AA	AA	AA	BB	AA	AA	BB	BB	BB	BB	BB
wsnp_Ex_c22435_31629303	3A	51.2776	0.0677083	0.916667	0.155138	BB	BB	BB	BB	BB	BB	BB	BB	BB	BB	BB	BB	BB	BB	BB	BB	BB	BB	BB	AA	BB	BB	BB	BB	BB	BB	BB	BB	BB	BB	BB	BB	BB	BB	BB	BB	BB	BB	BB	BB	BB	BB	BB	BB
wsnp_CAP8_c458_368155	1D	51.2918	0.197917	0.802083	0.317491	AA	BB	AA	AA	AA	AA	AA	AA	AA	AA	AA	AA	AA	BB	AA	AA	AA	AA	AA	BB	AA	AA	BB	BB	AA	AA	AA	AA	AA	AA	AA	AA	AA	BB	BB	BB	BB	AA	AA	AA	AA	AA	AA	AA
wsnp_RFL_Contig3054_2955094	7B	51.3067	0.0520833	0.932292	0.12812	BB	BB	BB	BB	BB	BB	BB	BB	BB	BB	AA	BB	BB	BB	BB	BB	BB	BB	BB	BB	BB	BB	BB	BB	BB	BB	BB	BB	BB	BB	BB	BB	BB	BB	BB	BB	BB	BB	BB	BB	BB	BB	BB	BB
wsnp_Ex_c14248_22204549	7B	51.3067	0.0520833	0.927083	0.137804	AA	AA	AA	AA	AA	AA	AA	AA	AA	AA	BB	AA	AA	AA	AA	AA	AA	AA	AA	AA	AA	AA	AA	AA	AA	AA	AA	?:?	AA	AA	AA	AA	AA	AA	AA	AA	AA	AA	AA	AA	AA	AA	AA	AA
wsnp_Ex_c1790_3378220	7B	51.3067	0.0677083	0.932292	0.126248	BB	BB	BB	BB	BB	BB	BB	BB	BB	BB	AA	BB	BB	BB	BB	BB	BB	BB	BB	BB	BB	BB	BB	BB	BB	BB	BB	BB	BB	BB	BB	BB	BB	BB	BB	BB	BB	BB	BB	BB	BB	BB	BB	BB
wsnp_Ex_c18382_27210656	6B	51.3862	0.260417	0.713542	0.423041	AA	BB	AA	BB	AA	BB	BB	?:?	BB	BB	BB	AA	AA	BB	BB	?:?	BB	BB	BB	AA	AA	BB	BB	BB	AA	AA	BB	BB	AA	BB	BB	BB	BB	AA	AA	AA	BB	BB	AA	BB	BB	AA	BB	BB
wsnp_Ra_c3766_6947263	6B	51.3862	0.307292	0.671875	0.454156	BB	BB	BB	AA	BB	BB	AA	BB	BB	BB	AA	BB	BB	?:?	BB	BB	BB	BB	BB	BB	BB	BB	BB	AA	BB	BB	BB	AA	BB	BB	BB	AA	AA	BB	BB	BB	BB	AA	BB	AA	AA	BB	BB	AA
wsnp_Ex_c33113_41653134	6B	51.3862	0.348958	0.609375	0.503228	BB	AA	BB	AA	BB	AA	AA	?:?	AA	BB	AA	BB	BB	AA	BB	?:?	AA	AA	BB	BB	BB	AA	AA	AA	BB	BB	BB	AA	BB	AA	AA	AA	AA	BB	BB	BB	AA	AA	BB	AA	AA	BB	AA	AA
wsnp_Ex_c26747_35976174	7B	51.6141	0.0572917	0.942708	0.108019	AA	AA	AA	AA	BB	AA	AA	AA	AA	AA	AA	AA	AA	AA	AA	AA	AA	AA	AA	AA	AA	AA	AA	AA	AA	AA	AA	AA	AA	AA	AA	AA	AA	AA	AA	AA	AA	AA	AA	AA	AA	AA	AA	AA
wsnp_Ku_c47983_54292296	7B	51.9153	0.078125	0.911458	0.16314	AA	AA	AA	AA	BB	AA	AA	AA	AA	AA	AA	AA	AA	AA	AA	AA	AA	AA	AA	AA	AA	AA	AA	AA	AA	AA	AA	AA	AA	AA	AA	AA	AA	AA	AA	AA	AA	AA	AA	AA	AA	AA	AA	AA
wsnp_BE591739D_Ta_2_3	4D	52.051	0.140625	0.854167	0.250624	BB	BB	BB	BB	BB	BB	BB	BB	BB	BB	AA	BB	BB	BB	BB	BB	BB	BB	BB	AA	BB	BB	BB	BB	BB	BB	BB	BB	BB	BB	BB	BB	BB	BB	BB	BB	BB	BB	BB	BB	BB	BB	AA	BB
wsnp_Ex_c40019_47166980	5A	52.0594	0.260417	0.703125	0.437798	BB	BB	BB	BB	BB	BB	BB	BB	AA	BB	BB	BB	BB	?:?	BB	BB	AA	BB	BB	BB	BB	BB	BB	BB	BB	BB	BB	BB	BB	BB	AA	AA	BB	BB	BB	BB	BB	BB	BB	BB	BB	BB	AA	AA
wsnp_Ex_rep_c68671_67525179	7D	52.2151	0.09375	0.901042	0.179335	BB	BB	BB	BB	BB	BB	BB	BB	AA	AA	BB	BB	BB	BB	BB	BB	BB	BB	BB	BB	BB	BB	BB	BB	BB	BB	BB	BB	BB	BB	BB	BB	BB	BB	BB	BB	BB	BB	BB	AA	BB	BB	BB	BB
wsnp_cd454041D_Ta_2_1	7D	52.2151	0.447917	0.53125	0.517144	AA	AA	AA	BB	BB	BB	AA	AA	AA	AA	AA	BB	AA	AA	BB	AA	BB	BB	AA	BB	BB	BB	AA	AA	BB	AA	BB	BB	BB	BB	BB	AA	BB	AA	AA	AA	AA	AA	AA	AA	AA	AA	BB	AA
wsnp_RFL_Contig2167_1484520	7B	52.2227	0.411458	0.5625	0.514296	AA	AA	BB	AA	BB	AA	BB	AA	AA	AA	BB	BB	BB	AA	BB	AA	AA	AA	AA	AA	BB	BB	BB	AA	BB	BB	BB	AA	AA	AA	AA	AA	AA	BB	BB	BB	AA	BB	AA	AA	AA	AA	AA	AA
wsnp_Ku_c20139_29729256	1B	52.2477	0.0885417	0.890625	0.198947	AA	BB	AA	AA	AA	AA	AA	AA	AA	BB	AA	AA	AA	AA	AA	AA	AA	AA	AA	AA	AA	AA	AA	AA	AA	AA	AA	AA	AA	BB	AA	AA	AA	AA	AA	AA	BB	AA	AA	AA	AA	AA	AA	AA
wsnp_CAP8_c1141_707721	1A	52.2841	0.078125	0.911458	0.16314	AA	AA	AA	AA	AA	AA	AA	AA	AA	AA	BB	AA	AA	AA	AA	AA	AA	AA	AA	AA	AA	AA	AA	AA	AA	AA	AA	AA	AA	AA	AA	AA	AA	AA	AA	AA	AA	AA	AA	AA	AA	AA	AA	AA
wsnp_Ex_c5412_9564346	2A	52.4362	0.0729167	0.916667	0.154405	BB	BB	BB	BB	BB	BB	BB	BB	BB	BB	AA	BB	BB	BB	AA	BB	BB	BB	BB	BB	BB	AA	BB	BB	BB	BB	AA	BB	BB	BB	BB	BB	BB	BB	BB	BB	BB	BB	BB	BB	BB	BB	BB	BB
wsnp_CAP11_c847_522893	7B	52.5362	0.0989583	0.880208	0.215441	BB	BB	BB	BB	AA	BB	BB	BB	BB	BB	AA	BB	BB	BB	BB	BB	BB	BB	BB	AA	BB	BB	BB	BB	BB	BB	BB	BB	BB	BB	BB	BB	BB	BB	BB	BB	BB	BB	BB	BB	BB	BB	BB	BB
wsnp_Ex_rep_c67468_66069282	6A	52.5769	0.119792	0.859375	0.247125	AA	AA	AA	AA	AA	AA	AA	AA	AA	AA	AA	AA	AA	AA	AA	AA	AA	AA	AA	AA	AA	AA	AA	AA	AA	AA	AA	?:?	AA	AA	AA	AA	AA	AA	AA	AA	AA	AA	AA	AA	AA	BB	AA	AA
wsnp_BQ159493A_Ta_2_2	6A	52.5769	0.125	0.838542	0.281223	BB	BB	BB	BB	BB	BB	BB	BB	BB	BB	BB	BB	BB	BB	BB	BB	BB	BB	BB	BB	BB	BB	BB	BB	BB	BB	BB	AA	BB	BB	BB	BB	BB	BB	BB	BB	BB	BB	BB	BB	BB	AA	BB	BB
wsnp_Ex_c31149_39975883	6A	52.5769	0.125	0.838542	0.281223	BB	BB	BB	BB	BB	BB	BB	BB	BB	BB	BB	BB	BB	BB	BB	BB	BB	BB	BB	BB	BB	BB	BB	BB	BB	BB	BB	AA	BB	BB	BB	BB	BB	BB	BB	BB	BB	?:?	BB	BB	BB	AA	BB	BB
wsnp_Ex_c31149_39975724	6A	52.5769	0.125	0.869792	0.227837	BB	BB	BB	BB	BB	BB	BB	BB	BB	BB	BB	BB	BB	BB	BB	BB	BB	BB	BB	BB	BB	BB	BB	BB	BB	BB	BB	AA	BB	BB	BB	BB	BB	BB	BB	BB	BB	BB	BB	BB	BB	AA	BB	BB
wsnp_Ex_c5412_9564046	2A	52.7356	0.0729167	0.901042	0.182807	BB	BB	BB	BB	BB	BB	BB	BB	BB	BB	AA	BB	BB	BB	AA	BB	BB	BB	BB	BB	BB	AA	BB	BB	BB	BB	AA	BB	BB	BB	BB	BB	BB	BB	BB	BB	BB	BB	BB	BB	BB	BB	BB	BB
wsnp_Ex_c5412_9564478	2A	52.7356	0.0833333	0.890625	0.199843	BB	BB	BB	BB	BB	BB	BB	BB	BB	BB	AA	BB	BB	BB	AA	BB	BB	BB	BB	BB	BB	AA	BB	BB	BB	BB	AA	BB	BB	BB	BB	BB	BB	BB	BB	BB	BB	BB	BB	BB	BB	BB	BB	BB
wsnp_Ex_c53426_56666463	5B	52.7487	0.286458	0.697917	0.427843	BB	AA	AA	AA	AA	AA	BB	AA	AA	AA	AA	AA	AA	?:?	AA	AA	BB	AA	AA	BB	BB	AA	AA	BB	AA	AA	AA	AA	AA	AA	AA	BB	BB	AA	AA	AA	AA	AA	AA	AA	BB	AA	AA	BB
wsnp_Ex_c53426_56666788	5B	52.7487	0.296875	0.682292	0.443224	BB	AA	AA	AA	AA	AA	BB	AA	AA	AA	AA	AA	AA	BB	AA	AA	BB	AA	AA	BB	BB	AA	AA	BB	AA	AA	AA	AA	AA	AA	AA	BB	BB	AA	AA	AA	AA	AA	AA	AA	BB	AA	AA	BB
wsnp_Ex_c53426_56667282	5B	52.7487	0.296875	0.6875	0.436089	BB	AA	AA	AA	AA	AA	BB	AA	AA	AA	AA	AA	AA	BB	AA	AA	BB	AA	AA	BB	BB	AA	AA	BB	AA	AA	AA	AA	AA	AA	AA	BB	BB	AA	AA	AA	AA	AA	AA	AA	BB	AA	AA	BB
wsnp_Ku_rep_c102339_89347150	5B	52.7487	0.302083	0.666667	0.464301	AA	BB	BB	BB	BB	BB	AA	BB	BB	BB	BB	BB	BB	AA	BB	BB	AA	BB	BB	AA	AA	BB	BB	AA	BB	BB	BB	BB	BB	BB	BB	AA	AA	BB	BB	BB	BB	BB	BB	BB	AA	BB	BB	AA
wsnp_CAP11_c1591_881161	7A	52.885	0.166667	0.817708	0.303575	BB	BB	BB	BB	AA	BB	BB	BB	BB	BB	BB	BB	BB	BB	BB	BB	BB	BB	BB	BB	AA	AA	BB	BB	BB	BB	BB	?:?	BB	BB	AA	BB	BB	BB	BB	BB	BB	BB	BB	BB	BB	BB	AA	BB
wsnp_Ex_c10596_17293192	2B	53.0139	0.078125	0.916667	0.153619	BB	BB	BB	BB	BB	BB	BB	AA	BB	BB	BB	BB	BB	BB	BB	BB	BB	BB	BB	BB	BB	BB	BB	BB	BB	BB	BB	BB	BB	BB	BB	BB	BB	BB	BB	BB	BB	BB	BB	AA	BB	BB	BB	BB
wsnp_BF146221B_Ta_2_2	2B	53.0139	0.078125	0.921875	0.144043	BB	BB	BB	BB	BB	BB	BB	AA	BB	BB	BB	BB	BB	BB	BB	BB	BB	BB	BB	BB	BB	BB	BB	AA	BB	BB	BB	BB	BB	BB	BB	BB	BB	BB	BB	BB	BB	BB	BB	AA	BB	BB	BB	BB
wsnp_Ex_c10596_17293363	2B	53.0139	0.078125	0.90625	0.172607	AA	AA	AA	AA	AA	AA	AA	BB	AA	AA	AA	AA	AA	AA	AA	?:?	AA	AA	AA	AA	AA	AA	AA	AA	AA	AA	AA	?:?	AA	AA	AA	AA	AA	AA	AA	AA	AA	AA	AA	BB	AA	AA	AA	AA
wsnp_BQ167224A_Ta_2_1	6A	53.0246	0.114583	0.880208	0.212104	BB	BB	BB	BB	BB	BB	BB	BB	BB	BB	BB	BB	BB	BB	BB	BB	BB	BB	BB	BB	BB	BB	BB	BB	BB	BB	BB	AA	BB	BB	BB	BB	BB	BB	BB	BB	BB	BB	BB	BB	BB	AA	BB	BB
wsnp_Ex_c17575_26301455	6A	53.0246	0.114583	0.864583	0.239366	AA	AA	AA	AA	AA	AA	AA	AA	AA	AA	AA	AA	AA	AA	AA	AA	AA	AA	AA	AA	AA	AA	AA	AA	AA	AA	AA	BB	AA	AA	AA	AA	AA	AA	AA	AA	AA	AA	AA	AA	AA	BB	AA	AA
wsnp_Ex_c17575_26299925	6A	53.0246	0.125	0.864583	0.236871	AA	AA	AA	AA	AA	AA	AA	AA	AA	AA	AA	AA	AA	AA	AA	AA	AA	AA	AA	AA	AA	AA	AA	AA	AA	AA	AA	BB	AA	AA	AA	AA	AA	AA	AA	AA	AA	AA	AA	AA	AA	BB	AA	AA
wsnp_Ex_c17575_26300030	6A	53.0246	0.130208	0.859375	0.24452	AA	AA	AA	AA	AA	AA	AA	AA	AA	AA	AA	AA	AA	AA	AA	AA	AA	AA	AA	AA	AA	AA	AA	AA	AA	AA	AA	BB	AA	AA	AA	AA	AA	AA	AA	AA	AA	AA	AA	AA	AA	BB	AA	AA
wsnp_Ra_c407_862316	2B	53.1786	0.135417	0.859375	0.243137	BB	BB	BB	BB	AA	BB	BB	AA	BB	BB	AA	BB	BB	BB	BB	?:?	BB	BB	BB	BB	BB	BB	BB	BB	BB	BB	BB	BB	BB	BB	BB	BB	BB	BB	BB	BB	BB	BB	BB	AA	BB	BB	BB	BB
wsnp_CAP11_c203_195421	7B	53.4583	0.166667	0.807292	0.320502	AA	AA	AA	AA	BB	AA	AA	AA	AA	AA	BB	AA	AA	AA	AA	AA	AA	AA	AA	BB	AA	AA	AA	AA	AA	AA	AA	AA	AA	BB	AA	AA	AA	AA	AA	AA	AA	AA	AA	AA	AA	AA	AA	AA
wsnp_Ex_c9822_16203685	5D	53.5306	0.0520833	0.947917	0.0987413	BB	BB	BB	BB	BB	BB	BB	BB	BB	BB	BB	BB	BB	BB	BB	BB	BB	BB	BB	BB	BB	BB	BB	BB	BB	BB	BB	BB	BB	BB	BB	BB	BB	BB	BB	BB	BB	BB	BB	BB	BB	BB	BB	BB
wsnp_Ex_c23358_32602315	5D	53.5306	0.395833	0.572917	0.515082	BB	BB	AA	AA	BB	BB	AA	BB	AA	BB	BB	BB	AA	BB	BB	?:?	BB	BB	BB	BB	AA	BB	BB	BB	AA	AA	AA	AA	AA	BB	BB	AA	BB	BB	BB	BB	BB	AA	AA	BB	BB	BB	BB	AA
wsnp_Ex_c3253_5994376	1A	53.6194	0.0729167	0.921875	0.14483	BB	BB	BB	BB	BB	BB	BB	BB	BB	BB	AA	BB	BB	BB	BB	BB	BB	BB	BB	BB	BB	BB	BB	BB	BB	BB	BB	BB	BB	BB	BB	BB	BB	BB	BB	BB	BB	BB	BB	BB	BB	BB	BB	BB
wsnp_Ex_c5341_9442913	7A	53.6358	0.0520833	0.942708	0.108588	BB	BB	BB	BB	AA	BB	BB	BB	BB	BB	BB	BB	BB	BB	BB	BB	BB	BB	BB	BB	BB	BB	BB	BB	BB	BB	BB	BB	BB	BB	BB	BB	BB	BB	BB	BB	BB	BB	BB	BB	BB	BB	BB	BB
wsnp_JD_rep_c64852_41324093	7A	53.6358	0.0833333	0.916667	0.152778	BB	BB	BB	BB	AA	BB	BB	BB	BB	BB	BB	BB	BB	BB	BB	BB	BB	BB	BB	BB	BB	BB	BB	BB	BB	BB	BB	BB	BB	BB	BB	BB	BB	BB	BB	BB	BB	BB	BB	BB	BB	BB	BB	BB
wsnp_JD_c29939_23694256	5A	53.7067	0.119792	0.880208	0.210883	BB	BB	BB	BB	BB	BB	BB	BB	BB	BB	AA	BB	BB	BB	BB	BB	BB	BB	BB	BB	BB	BB	BB	BB	BB	BB	BB	BB	BB	BB	BB	BB	BB	BB	BB	BB	BB	BB	BB	BB	BB	BB	BB	BB
wsnp_Ex_c39221_46569987	7A	53.9426	0.0729167	0.927083	0.1352	AA	AA	AA	AA	BB	AA	AA	AA	AA	AA	AA	AA	AA	AA	AA	AA	AA	AA	AA	AA	AA	AA	AA	AA	AA	AA	AA	AA	AA	AA	AA	AA	AA	AA	AA	AA	AA	AA	AA	AA	AA	AA	AA	AA
wsnp_Ex_c33327_41834973	5D	54.0057	0.0625	0.9375	0.117188	AA	AA	AA	AA	AA	AA	AA	AA	AA	AA	AA	AA	AA	AA	AA	AA	AA	AA	AA	AA	AA	AA	AA	AA	AA	AA	AA	AA	AA	AA	AA	AA	AA	AA	AA	AA	AA	AA	AA	AA	AA	AA	AA	AA
wsnp_Ex_c3248_5987129	7B	54.0792	0.119792	0.864583	0.238146	BB	BB	BB	BB	AA	BB	BB	BB	BB	BB	AA	BB	BB	BB	BB	BB	BB	BB	BB	AA	BB	BB	BB	BB	BB	BB	BB	BB	BB	BB	BB	BB	BB	BB	BB	BB	BB	BB	BB	BB	BB	BB	BB	BB
wsnp_RFL_Contig1735_856501	7B	54.0792	0.119792	0.864583	0.238146	AA	AA	AA	AA	BB	AA	AA	AA	AA	AA	BB	AA	AA	AA	AA	AA	AA	AA	AA	BB	AA	AA	AA	AA	AA	AA	AA	AA	AA	AA	AA	AA	AA	AA	AA	AA	AA	AA	AA	AA	AA	AA	AA	AA
wsnp_RFL_Contig1548_762547	5B	54.4253	0.130208	0.869792	0.226508	AA	AA	AA	AA	AA	AA	AA	BB	AA	AA	BB	AA	AA	AA	BB	AA	AA	AA	BB	BB	AA	BB	AA	AA	AA	AA	BB	AA	AA	AA	AA	AA	AA	AA	AA	AA	AA	AA	AA	BB	AA	AA	AA	AA
wsnp_Ex_c11070_17950604	5B	54.4253	0.322917	0.666667	0.45128	AA	BB	BB	BB	AA	BB	AA	BB	BB	BB	BB	BB	BB	AA	BB	BB	AA	BB	BB	BB	AA	BB	BB	AA	BB	BB	BB	BB	BB	BB	BB	AA	AA	BB	BB	BB	BB	BB	BB	BB	AA	BB	BB	AA
wsnp_Ku_rep_c71565_71299655	5B	54.4253	0.458333	0.53125	0.507704	AA	BB	BB	BB	AA	BB	AA	AA	BB	BB	AA	BB	BB	AA	AA	BB	AA	BB	AA	AA	AA	AA	BB	AA	BB	BB	AA	BB	BB	BB	BB	AA	AA	BB	BB	BB	BB	BB	BB	AA	AA	BB	BB	AA
wsnp_Ex_c32872_41456586	5B	54.4253	0.473958	0.510417	0.514838	AA	BB	BB	BB	AA	BB	AA	AA	BB	BB	AA	BB	BB	AA	AA	BB	AA	BB	AA	AA	AA	AA	BB	AA	BB	BB	AA	BB	BB	BB	BB	AA	AA	BB	BB	BB	BB	BB	BB	AA	AA	BB	BB	AA
wsnp_BG607308B_Ta_2_1	5B	54.4253	0.479167	0.5	0.520399	AA	BB	BB	AA	AA	BB	AA	AA	BB	BB	AA	BB	BB	AA	AA	BB	AA	BB	AA	BB	BB	AA	BB	AA	AA	BB	AA	BB	BB	BB	AA	AA	AA	BB	BB	BB	BB	BB	AA	AA	AA	AA	AA	AA
wsnp_Ex_c39221_46569887	7A	54.7064	0.322917	0.645833	0.475233	BB	AA	BB	AA	AA	AA	AA	AA	AA	AA	BB	BB	BB	?:?	BB	?:?	AA	AA	AA	AA	BB	BB	BB	BB	BB	BB	BB	BB	BB	AA	AA	AA	AA	BB	BB	BB	AA	AA	AA	AA	AA	AA	AA	AA
wsnp_be496863A_Ta_2_3	7A	54.9218	0.0833333	0.916667	0.152778	BB	BB	BB	BB	AA	BB	BB	BB	BB	BB	BB	BB	BB	BB	BB	BB	BB	BB	BB	BB	BB	BB	BB	BB	BB	BB	BB	BB	BB	BB	BB	BB	BB	BB	BB	BB	BB	BB	BB	BB	BB	BB	BB	BB
wsnp_Ex_c12774_20272038	1B	54.9219	0.177083	0.8125	0.308485	BB	AA	BB	BB	BB	BB	BB	BB	BB	BB	BB	BB	BB	AA	BB	BB	BB	BB	BB	AA	BB	BB	AA	AA	BB	BB	BB	BB	BB	BB	BB	BB	BB	AA	AA	AA	AA	BB	BB	BB	BB	BB	BB	BB
wsnp_Ra_c16846_25598885	3A	54.9898	0.09375	0.901042	0.179335	AA	AA	AA	AA	AA	AA	AA	AA	AA	AA	AA	AA	AA	AA	AA	AA	AA	AA	AA	BB	AA	AA	AA	AA	AA	AA	AA	AA	AA	AA	AA	AA	AA	AA	AA	AA	AA	AA	AA	AA	AA	AA	AA	AA
wsnp_Ex_c4349_7841003	2B	55.2242	0.145833	0.828125	0.292942	BB	BB	BB	BB	AA	BB	BB	?:?	BB	BB	BB	BB	BB	BB	BB	BB	BB	BB	BB	BB	BB	BB	BB	BB	BB	BB	BB	AA	BB	BB	AA	BB	BB	BB	BB	BB	BB	BB	BB	BB	BB	AA	AA	BB
wsnp_JD_c6562_7716043	5B	55.3325	0.0677083	0.932292	0.126248	BB	BB	BB	BB	BB	BB	BB	BB	BB	BB	AA	BB	BB	BB	AA	BB	BB	BB	BB	BB	BB	AA	BB	BB	BB	BB	AA	BB	BB	BB	BB	BB	BB	BB	BB	BB	BB	BB	BB	BB	BB	BB	BB	BB
wsnp_RFL_Contig3057_2961708	7B	55.4685	0.114583	0.864583	0.239366	BB	BB	BB	BB	AA	BB	BB	BB	BB	BB	AA	BB	BB	BB	BB	BB	BB	BB	BB	AA	BB	BB	BB	BB	BB	BB	BB	BB	BB	BB	BB	BB	BB	BB	BB	BB	BB	BB	BB	BB	BB	BB	BB	BB
wsnp_BE403622B_Ta_1_1	7B	55.4685	0.119792	0.864583	0.238146	BB	BB	BB	BB	AA	BB	BB	BB	BB	BB	AA	BB	BB	BB	BB	BB	BB	BB	BB	AA	BB	BB	BB	BB	BB	BB	BB	BB	BB	BB	BB	BB	BB	BB	BB	BB	BB	BB	BB	BB	BB	BB	BB	BB
wsnp_RFL_Contig2509_2104592	7B	55.4685	0.177083	0.791667	0.341905	AA	AA	AA	AA	BB	AA	AA	AA	AA	AA	BB	AA	AA	AA	AA	AA	AA	AA	AA	BB	AA	AA	AA	AA	AA	AA	AA	AA	AA	BB	AA	AA	AA	AA	AA	AA	AA	AA	AA	AA	AA	AA	AA	AA
wsnp_Ex_rep_c67727_66398596	3A	56.0243	0.0520833	0.9375	0.118381	BB	BB	BB	BB	BB	BB	BB	BB	BB	BB	BB	BB	BB	BB	BB	BB	BB	BB	BB	BB	BB	BB	BB	BB	BB	BB	BB	BB	BB	BB	BB	BB	BB	BB	BB	BB	BB	BB	BB	BB	BB	BB	BB	BB
wsnp_Ex_c21092_30220702	2B	56.1715	0.078125	0.911458	0.16314	BB	BB	BB	BB	AA	BB	BB	AA	BB	BB	AA	BB	BB	BB	BB	BB	BB	BB	BB	BB	BB	BB	BB	BB	BB	BB	BB	BB	BB	BB	BB	BB	BB	BB	BB	BB	BB	BB	BB	BB	BB	BB	BB	BB
wsnp_RFL_Contig3941_4375401	7B	56.1939	0.125	0.859375	0.24585	BB	BB	BB	BB	AA	BB	BB	BB	BB	BB	AA	BB	BB	BB	BB	BB	BB	BB	BB	AA	BB	BB	BB	BB	BB	BB	BB	BB	BB	BB	BB	BB	BB	BB	BB	BB	BB	BB	BB	BB	BB	BB	BB	BB
wsnp_Ex_c2181_4089788	1A	56.2574	0.078125	0.916667	0.153619	BB	BB	BB	BB	BB	BB	BB	BB	BB	BB	AA	BB	BB	BB	BB	BB	BB	BB	BB	BB	BB	BB	BB	BB	BB	BB	BB	BB	BB	BB	BB	BB	BB	BB	BB	BB	BB	BB	BB	BB	BB	BB	BB	BB
wsnp_Ex_c24686_33941368	1A	56.2574	0.078125	0.916667	0.153619	BB	BB	BB	BB	BB	BB	BB	BB	BB	BB	AA	BB	BB	BB	BB	BB	BB	BB	BB	BB	BB	BB	BB	BB	BB	BB	BB	BB	BB	BB	BB	BB	BB	BB	BB	BB	BB	BB	BB	BB	BB	BB	BB	BB
wsnp_Ex_rep_c66540_64820281	7A	56.3841	0.0989583	0.890625	0.196994	BB	BB	BB	BB	AA	BB	BB	BB	BB	BB	BB	BB	BB	BB	BB	BB	BB	BB	BB	BB	BB	BB	BB	BB	BB	BB	BB	BB	BB	BB	BB	BB	BB	BB	BB	BB	BB	BB	BB	BB	BB	BB	BB	BB
wsnp_RFL_Contig2148_1449634	7B	56.5013	0.130208	0.859375	0.24452	AA	AA	AA	AA	BB	AA	AA	AA	AA	AA	BB	AA	AA	AA	AA	AA	AA	AA	AA	BB	AA	AA	AA	AA	AA	AA	AA	AA	AA	AA	AA	AA	AA	AA	AA	AA	AA	AA	AA	AA	AA	AA	AA	AA
wsnp_Ex_c31149_39976066	6A	56.6063	0.0885417	0.901042	0.180284	AA	AA	AA	AA	AA	AA	AA	AA	AA	AA	AA	AA	AA	AA	AA	AA	AA	AA	AA	AA	AA	AA	AA	AA	AA	AA	AA	BB	AA	AA	AA	AA	AA	AA	AA	AA	AA	AA	AA	AA	AA	BB	AA	AA
wsnp_Ku_c20660_30310678	4B	56.6457	0.354167	0.59375	0.522027	AA	BB	AA	BB	AA	BB	BB	?:?	AA	AA	AA	AA	AA	BB	BB	AA	AA	BB	BB	AA	BB	BB	BB	BB	AA	AA	BB	BB	BB	BB	BB	AA	BB	AA	AA	AA	BB	AA	BB	BB	BB	AA	BB	AA
wsnp_JD_c968_1427139	3A	56.7364	0.078125	0.901042	0.18202	BB	BB	BB	BB	BB	BB	BB	BB	BB	BB	BB	BB	BB	BB	BB	BB	BB	BB	BB	AA	BB	BB	BB	BB	BB	BB	BB	BB	BB	BB	BB	BB	BB	BB	BB	BB	BB	BB	BB	BB	BB	BB	BB	BB
wsnp_Ex_c28488_37616954	3A	56.7364	0.078125	0.901042	0.18202	AA	AA	AA	AA	AA	AA	AA	AA	AA	AA	AA	AA	AA	AA	AA	AA	AA	AA	AA	BB	AA	AA	AA	AA	AA	AA	AA	AA	AA	AA	AA	AA	AA	AA	AA	AA	AA	AA	AA	AA	AA	AA	AA	AA
wsnp_Ex_c13802_21639096	3A	56.7364	0.0833333	0.901042	0.181179	BB	BB	BB	BB	BB	BB	BB	BB	BB	BB	BB	BB	BB	BB	BB	BB	BB	BB	BB	AA	BB	BB	BB	BB	BB	BB	BB	BB	BB	BB	BB	BB	BB	BB	BB	BB	BB	BB	BB	BB	BB	BB	BB	BB
wsnp_RFL_Contig3744_4005326	1D	56.7914	0.296875	0.697917	0.424778	AA	AA	AA	BB	AA	BB	AA	AA	AA	BB	AA	AA	AA	AA	BB	BB	AA	BB	AA	AA	BB	AA	AA	AA	BB	AA	BB	AA	AA	AA	BB	AA	BB	AA	AA	AA	AA	AA	AA	BB	AA	AA	BB	AA
wsnp_Ex_c52527_56097039	7B	56.8087	0.078125	0.911458	0.16314	BB	BB	BB	BB	BB	BB	BB	BB	BB	BB	AA	BB	BB	BB	BB	BB	BB	BB	BB	AA	BB	BB	BB	BB	BB	BB	BB	BB	BB	BB	BB	BB	BB	BB	BB	BB	BB	BB	BB	BB	BB	BB	BB	BB
wsnp_Ex_c29914_38896441	1A	56.9674	0.0677083	0.927083	0.135932	AA	AA	AA	AA	AA	AA	AA	AA	AA	AA	BB	AA	AA	AA	AA	AA	AA	AA	AA	AA	AA	AA	AA	AA	AA	AA	AA	AA	AA	AA	AA	AA	AA	AA	AA	AA	AA	AA	AA	AA	AA	AA	AA	AA
wsnp_Ex_c2749_5091813	1A	56.9674	0.0729167	0.921875	0.14483	BB	BB	BB	BB	BB	BB	BB	BB	BB	BB	AA	BB	BB	BB	BB	BB	BB	BB	BB	BB	BB	BB	BB	BB	BB	BB	BB	BB	BB	BB	BB	BB	BB	BB	BB	BB	BB	BB	BB	BB	BB	BB	BB	BB
wsnp_Ex_rep_c103028_88077819	1A	56.9674	0.0833333	0.895833	0.190538	AA	AA	AA	AA	AA	AA	AA	AA	AA	AA	BB	AA	AA	AA	AA	AA	AA	AA	AA	AA	AA	AA	AA	AA	AA	AA	AA	AA	AA	AA	AA	AA	AA	AA	AA	AA	AA	AA	AA	AA	AA	AA	AA	?:?
wsnp_RFL_Contig2185_1520256	1A	56.9674	0.0833333	0.90625	0.171766	AA	AA	AA	AA	AA	AA	AA	AA	AA	AA	BB	AA	AA	AA	AA	AA	AA	AA	AA	AA	AA	AA	AA	AA	AA	AA	AA	AA	AA	AA	AA	AA	AA	AA	AA	AA	AA	AA	AA	AA	AA	AA	AA	AA
wsnp_Ex_c12101_19360213	1A	56.9674	0.0885417	0.901042	0.180284	AA	AA	AA	AA	AA	AA	AA	AA	AA	AA	BB	AA	AA	AA	AA	AA	AA	AA	AA	AA	AA	AA	AA	AA	AA	AA	AA	AA	AA	AA	AA	AA	AA	AA	AA	AA	AA	AA	AA	AA	AA	AA	AA	AA
wsnp_Ex_c14733_22819625	1A	57.2996	0.0729167	0.921875	0.14483	BB	BB	BB	BB	BB	BB	BB	BB	BB	BB	AA	BB	BB	BB	BB	BB	BB	BB	BB	BB	BB	BB	BB	BB	BB	BB	BB	BB	BB	BB	BB	BB	BB	BB	BB	BB	BB	BB	BB	BB	BB	BB	BB	BB
wsnp_Ex_c45880_51550172	1A	57.2996	0.0729167	0.901042	0.182807	AA	AA	AA	AA	AA	AA	AA	AA	AA	AA	BB	AA	AA	AA	AA	AA	AA	AA	AA	AA	AA	AA	AA	AA	AA	AA	AA	AA	AA	AA	AA	AA	AA	AA	AA	AA	AA	AA	AA	AA	AA	AA	AA	AA
wsnp_Ex_c26098_35349905	1A	57.2996	0.0729167	0.911458	0.163927	AA	AA	AA	AA	AA	AA	AA	AA	AA	AA	BB	AA	AA	AA	AA	AA	AA	AA	AA	AA	AA	AA	AA	AA	AA	AA	AA	AA	AA	AA	AA	AA	AA	AA	AA	AA	AA	AA	AA	AA	AA	AA	AA	AA
wsnp_Ex_c44498_50537128	1A	57.2996	0.0729167	0.911458	0.163927	AA	AA	AA	AA	AA	AA	AA	AA	AA	AA	BB	AA	AA	AA	AA	AA	AA	AA	AA	AA	AA	AA	AA	AA	AA	AA	AA	AA	AA	AA	AA	AA	AA	AA	AA	AA	AA	AA	AA	AA	AA	AA	AA	AA
wsnp_Ku_rep_c68419_67400635	1A	57.2996	0.0729167	0.916667	0.154405	AA	AA	AA	AA	AA	AA	AA	AA	AA	AA	BB	AA	AA	AA	AA	AA	AA	AA	AA	AA	AA	AA	AA	AA	AA	AA	AA	AA	AA	AA	AA	AA	AA	AA	AA	AA	AA	AA	AA	AA	AA	AA	AA	AA
wsnp_RFL_Contig1736_858448	1A	57.2996	0.0729167	0.916667	0.154405	AA	AA	AA	AA	AA	AA	AA	AA	AA	AA	BB	AA	AA	AA	AA	AA	AA	AA	AA	AA	AA	AA	AA	AA	AA	AA	AA	AA	AA	AA	AA	AA	AA	AA	AA	AA	AA	AA	AA	AA	AA	AA	AA	AA
wsnp_BF478737A_Ta_2_1	1A	57.2996	0.078125	0.916667	0.153619	AA	AA	AA	AA	AA	AA	AA	AA	AA	AA	BB	AA	AA	AA	AA	AA	AA	AA	AA	AA	AA	AA	AA	AA	AA	AA	AA	AA	AA	AA	AA	AA	AA	AA	AA	AA	AA	AA	AA	AA	AA	AA	AA	AA
wsnp_Ku_c4560_8232439	7B	57.3804	0.078125	0.916667	0.153619	AA	AA	AA	AA	BB	AA	AA	AA	AA	AA	AA	AA	AA	AA	AA	AA	AA	AA	AA	AA	AA	AA	AA	AA	AA	AA	AA	AA	AA	AA	AA	AA	AA	AA	AA	AA	AA	AA	AA	AA	AA	AA	AA	AA
wsnp_Ex_c5830_10233776	7B	57.3804	0.0833333	0.90625	0.171766	AA	AA	AA	AA	BB	AA	AA	AA	AA	AA	BB	AA	AA	AA	AA	AA	AA	AA	AA	BB	AA	AA	AA	AA	AA	AA	AA	AA	AA	AA	AA	AA	AA	AA	AA	AA	AA	AA	AA	AA	AA	AA	AA	AA
wsnp_JG_c126_94990	7B	57.3804	0.104167	0.880208	0.214383	AA	AA	AA	BB	BB	AA	BB	BB	AA	AA	AA	AA	AA	AA	AA	AA	AA	AA	AA	AA	BB	AA	AA	AA	AA	AA	AA	AA	AA	AA	AA	AA	BB	AA	AA	AA	AA	AA	BB	AA	AA	BB	AA	AA
wsnp_Ku_c19037_28455905	7B	57.3804	0.104167	0.880208	0.214383	AA	AA	AA	BB	BB	AA	BB	BB	AA	AA	AA	AA	AA	AA	AA	AA	AA	AA	AA	AA	BB	AA	AA	AA	AA	AA	AA	AA	AA	AA	AA	AA	BB	AA	AA	AA	AA	AA	BB	AA	AA	BB	AA	AA
wsnp_RFL_Contig1205_284961	7B	57.3804	0.114583	0.864583	0.239366	AA	AA	AA	BB	BB	AA	BB	BB	AA	AA	AA	AA	AA	AA	AA	AA	AA	AA	AA	AA	BB	AA	AA	AA	AA	AA	AA	AA	AA	AA	AA	AA	BB	AA	AA	AA	AA	AA	BB	AA	AA	BB	AA	AA
wsnp_Ex_c33140_41677458	3B	57.4027	0.197917	0.796875	0.325819	BB	AA	BB	BB	BB	AA	BB	BB	BB	BB	BB	BB	BB	BB	BB	BB	BB	AA	AA	AA	BB	BB	BB	AA	BB	BB	BB	BB	BB	AA	BB	BB	BB	BB	BB	BB	AA	BB	BB	BB	BB	BB	BB	BB
wsnp_Ku_c17659_26797674	3B	57.4027	0.197917	0.796875	0.325819	BB	AA	BB	BB	BB	AA	BB	BB	BB	BB	BB	BB	BB	BB	BB	BB	BB	AA	AA	AA	BB	BB	BB	AA	BB	BB	BB	BB	BB	AA	BB	BB	BB	BB	BB	BB	AA	BB	BB	BB	BB	BB	BB	BB
wsnp_RFL_Contig3845_4190041	3B	57.741	0.0572917	0.9375	0.117811	BB	BB	BB	BB	BB	BB	BB	BB	BB	BB	BB	BB	BB	BB	BB	BB	BB	BB	BB	BB	BB	BB	BB	BB	BB	BB	BB	AA	BB	BB	BB	BB	BB	BB	BB	BB	BB	BB	AA	AA	BB	AA	BB	BB
wsnp_Ku_rep_c70662_70289489	5B	57.9162	0.208333	0.78125	0.346246	AA	AA	AA	BB	BB	AA	AA	BB	AA	AA	BB	AA	AA	AA	BB	AA	AA	AA	AA	BB	BB	BB	AA	AA	BB	AA	BB	AA	AA	AA	BB	AA	AA	AA	AA	AA	AA	AA	BB	BB	AA	BB	BB	AA
wsnp_Ra_c33125_42049841	5B	57.9162	0.208333	0.78125	0.346246	AA	AA	AA	BB	BB	AA	AA	BB	AA	AA	BB	AA	AA	AA	BB	AA	AA	AA	AA	BB	BB	BB	AA	AA	BB	AA	BB	AA	AA	AA	BB	AA	AA	AA	AA	AA	AA	AA	BB	BB	AA	BB	BB	AA
wsnp_Ex_c12152_19429932	5B	57.9162	0.348958	0.635417	0.474474	AA	BB	BB	BB	AA	BB	AA	BB	BB	BB	BB	BB	BB	AA	BB	BB	AA	BB	AA	AA	BB	BB	BB	AA	BB	BB	BB	BB	BB	BB	BB	AA	AA	BB	BB	BB	BB	BB	BB	BB	AA	BB	BB	AA
wsnp_Ex_c12152_19431363	5B	57.9162	0.348958	0.635417	0.470812	BB	AA	AA	AA	BB	AA	BB	AA	AA	AA	AA	AA	AA	BB	AA	AA	BB	AA	BB	BB	AA	AA	AA	BB	AA	AA	AA	AA	AA	AA	AA	BB	BB	AA	AA	AA	AA	AA	AA	AA	BB	AA	AA	BB
wsnp_Ex_c5978_10478584	5A	57.945	0.078125	0.916667	0.153619	BB	BB	BB	BB	BB	BB	BB	BB	BB	BB	BB	BB	BB	BB	BB	BB	BB	BB	BB	BB	BB	BB	BB	BB	BB	BB	BB	BB	BB	BB	BB	BB	BB	BB	BB	BB	BB	BB	BB	BB	BB	BB	BB	BB
wsnp_Ra_c3966_7286546	5A	57.945	0.078125	0.916667	0.153619	BB	BB	BB	BB	BB	BB	BB	BB	BB	BB	BB	BB	BB	BB	BB	BB	BB	BB	BB	BB	BB	BB	BB	BB	BB	BB	BB	BB	BB	BB	BB	BB	BB	BB	BB	BB	BB	BB	BB	BB	BB	BB	BB	BB
wsnp_Ex_rep_c70593_69508988	1A	57.9509	0.0625	0.916667	0.155816	AA	AA	AA	AA	AA	AA	AA	AA	AA	AA	BB	AA	AA	AA	AA	AA	AA	AA	AA	AA	AA	AA	AA	AA	AA	AA	AA	AA	AA	AA	AA	AA	AA	AA	AA	AA	AA	AA	AA	AA	AA	AA	AA	AA
wsnp_Ex_c645_1274050	1A	57.9509	0.0729167	0.869792	0.238146	BB	BB	BB	BB	BB	BB	BB	BB	BB	BB	AA	BB	BB	BB	BB	BB	BB	BB	BB	BB	BB	BB	BB	BB	BB	BB	BB	BB	BB	BB	BB	BB	BB	BB	BB	BB	BB	?:?	BB	BB	BB	BB	BB	?:?
wsnp_Ra_rep_c105422_89367749	1A	57.9509	0.0729167	0.895833	0.192166	BB	BB	BB	BB	BB	BB	BB	BB	BB	BB	AA	BB	BB	BB	BB	BB	BB	BB	BB	BB	BB	BB	BB	BB	BB	BB	BB	BB	BB	BB	BB	BB	BB	BB	BB	BB	BB	BB	BB	BB	BB	BB	BB	BB
wsnp_Ex_c21450_30588044	1A	57.9509	0.0729167	0.90625	0.173394	BB	BB	BB	BB	BB	BB	BB	BB	BB	BB	AA	BB	BB	BB	BB	BB	BB	BB	BB	BB	BB	BB	BB	BB	BB	BB	BB	BB	BB	BB	BB	BB	BB	BB	BB	BB	BB	BB	BB	BB	BB	BB	BB	BB
wsnp_Ex_c40942_47886087	1A	57.9509	0.0729167	0.90625	0.173394	BB	BB	BB	BB	BB	BB	BB	BB	BB	BB	AA	BB	BB	BB	BB	BB	BB	BB	BB	BB	BB	BB	BB	BB	BB	BB	BB	BB	BB	BB	BB	BB	BB	BB	BB	BB	BB	BB	BB	BB	BB	BB	BB	BB
wsnp_Ex_rep_c102155_87382570	1A	57.9509	0.0729167	0.911458	0.163927	BB	BB	BB	BB	BB	BB	BB	BB	BB	BB	AA	BB	BB	BB	BB	BB	BB	BB	BB	BB	BB	BB	BB	BB	BB	BB	BB	BB	BB	BB	BB	BB	BB	BB	BB	BB	BB	BB	BB	BB	BB	BB	BB	BB
wsnp_Ex_rep_c68183_66958099	1A	57.9509	0.0729167	0.911458	0.163927	BB	BB	BB	BB	BB	BB	BB	BB	BB	BB	AA	BB	BB	BB	BB	BB	BB	BB	BB	BB	BB	BB	BB	BB	BB	BB	BB	BB	BB	BB	BB	BB	BB	BB	BB	BB	BB	BB	BB	BB	BB	BB	BB	BB
wsnp_Ra_c7847_13421750	1A	57.9509	0.0729167	0.911458	0.163927	BB	BB	BB	BB	BB	BB	BB	BB	BB	BB	AA	BB	BB	BB	BB	BB	BB	BB	BB	BB	BB	BB	BB	BB	BB	BB	BB	BB	BB	BB	BB	BB	BB	BB	BB	BB	BB	BB	BB	BB	BB	BB	BB	BB
wsnp_RFL_Contig1186_254286	1A	57.9509	0.0729167	0.911458	0.163927	BB	BB	BB	BB	BB	BB	BB	BB	BB	BB	AA	BB	BB	BB	BB	BB	BB	BB	BB	BB	BB	BB	BB	BB	BB	BB	BB	BB	BB	BB	BB	BB	BB	BB	BB	BB	BB	BB	BB	BB	BB	BB	BB	BB
wsnp_Ex_c41237_48104282	1A	57.9509	0.0729167	0.916667	0.154405	BB	BB	BB	BB	BB	BB	BB	BB	BB	BB	AA	BB	BB	BB	BB	BB	BB	BB	BB	BB	BB	BB	BB	BB	BB	BB	BB	BB	BB	BB	BB	BB	BB	BB	BB	BB	BB	BB	BB	BB	BB	BB	BB	BB
wsnp_Ex_c6826_11775106	1A	57.9509	0.0729167	0.916667	0.154405	BB	BB	BB	BB	BB	BB	BB	BB	BB	BB	AA	BB	BB	BB	BB	BB	BB	BB	BB	BB	BB	BB	BB	BB	BB	BB	BB	BB	BB	BB	BB	BB	BB	BB	BB	BB	BB	BB	BB	BB	BB	BB	BB	BB
wsnp_Ex_rep_c67665_66326492	1A	57.9509	0.0729167	0.895833	0.192166	AA	AA	AA	AA	AA	AA	AA	AA	AA	AA	BB	AA	AA	AA	AA	AA	AA	AA	AA	AA	AA	AA	AA	AA	AA	AA	AA	AA	AA	AA	AA	AA	AA	AA	AA	AA	AA	AA	AA	AA	AA	AA	AA	AA
wsnp_Ex_c15722_24074399	1A	57.9509	0.0729167	0.911458	0.163927	AA	AA	AA	AA	AA	AA	AA	AA	AA	AA	BB	AA	AA	AA	AA	AA	AA	AA	AA	AA	AA	AA	AA	AA	AA	AA	AA	AA	AA	AA	AA	AA	AA	AA	AA	AA	AA	AA	AA	AA	AA	AA	AA	AA
wsnp_Ex_c15852_24239968	1A	57.9509	0.0729167	0.911458	0.163927	AA	AA	AA	AA	AA	AA	AA	AA	AA	AA	BB	AA	AA	AA	AA	AA	AA	AA	AA	AA	AA	AA	AA	AA	AA	AA	AA	AA	AA	AA	AA	AA	AA	AA	AA	AA	AA	AA	AA	AA	AA	AA	AA	AA
wsnp_Ex_c2972_5477975	1A	57.9509	0.0729167	0.911458	0.163927	AA	AA	AA	AA	AA	AA	AA	AA	AA	AA	BB	AA	AA	AA	AA	AA	AA	AA	AA	AA	AA	AA	AA	AA	AA	AA	AA	AA	AA	AA	AA	AA	AA	AA	AA	AA	AA	AA	AA	AA	AA	AA	AA	AA
wsnp_Ex_rep_c67763_66441222	1A	57.9509	0.0729167	0.911458	0.163927	AA	AA	AA	AA	AA	AA	AA	AA	AA	AA	BB	AA	AA	AA	AA	AA	AA	AA	AA	AA	AA	AA	AA	AA	AA	AA	AA	AA	AA	AA	AA	AA	AA	AA	AA	AA	AA	AA	AA	AA	AA	AA	AA	AA
wsnp_Ex_c17684_26426672	1A	57.9509	0.0729167	0.916667	0.154405	AA	AA	AA	AA	AA	AA	AA	AA	AA	AA	BB	AA	AA	AA	AA	AA	AA	AA	AA	AA	AA	AA	AA	AA	AA	AA	AA	AA	AA	AA	AA	AA	AA	AA	AA	AA	AA	AA	AA	AA	AA	AA	AA	AA
wsnp_Ex_c8101_13712260	1A	57.9509	0.0729167	0.921875	0.14483	AA	AA	AA	AA	AA	AA	AA	AA	AA	AA	BB	AA	AA	AA	AA	AA	AA	AA	AA	AA	AA	AA	AA	AA	AA	AA	AA	AA	AA	AA	AA	AA	AA	AA	AA	AA	AA	AA	AA	AA	AA	AA	AA	AA
wsnp_Ex_rep_c66282_64438053	1A	57.9509	0.0729167	0.921875	0.14483	AA	AA	AA	AA	AA	AA	AA	AA	AA	AA	BB	AA	AA	AA	AA	AA	AA	AA	AA	AA	AA	AA	AA	AA	AA	AA	AA	AA	AA	AA	AA	AA	AA	AA	AA	AA	AA	AA	AA	AA	AA	AA	AA	AA
wsnp_Ex_c3963_7179699	1A	57.9509	0.0729167	0.927083	0.1352	AA	AA	AA	AA	AA	AA	AA	AA	AA	AA	BB	AA	AA	AA	AA	AA	AA	AA	AA	AA	AA	AA	AA	AA	AA	AA	AA	AA	AA	AA	AA	AA	AA	AA	AA	AA	AA	AA	AA	AA	AA	AA	AA	AA
wsnp_Ex_c13724_21535046	1A	57.9509	0.078125	0.916667	0.153619	BB	BB	BB	BB	BB	BB	BB	BB	BB	BB	AA	BB	BB	BB	BB	BB	BB	BB	BB	BB	BB	BB	BB	BB	BB	BB	BB	BB	BB	BB	BB	BB	BB	BB	BB	BB	BB	BB	BB	BB	BB	BB	BB	BB
wsnp_RFL_Contig3205_3208375	1A	57.9509	0.078125	0.916667	0.153619	BB	BB	BB	BB	BB	BB	BB	BB	BB	BB	AA	BB	BB	BB	BB	BB	BB	BB	BB	BB	BB	BB	BB	BB	BB	BB	BB	BB	BB	BB	BB	BB	BB	BB	BB	BB	BB	BB	BB	BB	BB	BB	BB	BB
wsnp_Ex_c19730_28728245	1A	57.9509	0.078125	0.901042	0.18202	AA	AA	AA	AA	AA	AA	AA	AA	AA	AA	BB	AA	AA	AA	AA	AA	AA	AA	AA	AA	AA	AA	AA	AA	AA	AA	AA	AA	AA	AA	AA	AA	AA	AA	AA	AA	AA	AA	AA	AA	AA	AA	AA	AA
wsnp_Ex_c13783_21613564	1A	57.9509	0.078125	0.911458	0.16314	AA	AA	AA	AA	AA	AA	AA	AA	AA	AA	BB	AA	AA	AA	AA	AA	AA	AA	AA	AA	AA	AA	AA	AA	AA	AA	AA	AA	AA	AA	AA	AA	AA	AA	AA	AA	AA	AA	AA	AA	AA	AA	AA	AA
wsnp_CAP11_c3968_1874257	1A	57.9509	0.0833333	0.90625	0.171766	AA	AA	AA	AA	AA	AA	AA	AA	AA	AA	BB	AA	AA	AA	AA	AA	AA	AA	AA	AA	AA	AA	AA	AA	AA	AA	AA	AA	AA	AA	AA	AA	AA	AA	AA	AA	AA	AA	AA	AA	AA	AA	AA	AA
wsnp_Ex_rep_c67065_65532802	1A	57.9509	0.09375	0.901042	0.179335	BB	BB	BB	BB	BB	BB	BB	BB	BB	BB	AA	BB	BB	BB	BB	BB	BB	BB	BB	BB	BB	BB	BB	BB	BB	BB	BB	BB	BB	BB	BB	BB	BB	BB	BB	BB	BB	BB	AA	BB	BB	BB	BB	BB
wsnp_Ex_c17349_26035281	6B	58.185	0.0520833	0.932292	0.12812	BB	BB	BB	BB	BB	BB	BB	BB	BB	AA	BB	BB	BB	BB	BB	BB	BB	BB	BB	BB	BB	BB	BB	BB	BB	BB	BB	BB	BB	BB	BB	BB	BB	BB	BB	BB	BB	BB	BB	BB	BB	BB	BB	BB
wsnp_Ex_c45348_51169164	6B	58.185	0.213542	0.755208	0.38406	AA	AA	BB	BB	BB	BB	BB	BB	BB	AA	BB	BB	BB	AA	BB	BB	BB	BB	BB	BB	BB	BB	BB	?:?	BB	BB	BB	BB	BB	BB	BB	BB	BB	AA	AA	AA	?:?	AA	BB	BB	BB	BB	BB	BB
wsnp_Ex_c2389_4477552	1A	58.2766	0.0729167	0.875	0.229058	BB	BB	BB	BB	BB	BB	BB	BB	BB	BB	AA	BB	BB	BB	BB	BB	BB	BB	?:?	BB	BB	BB	BB	BB	BB	BB	BB	BB	BB	BB	BB	BB	BB	BB	BB	BB	BB	BB	BB	BB	?:?	?:?	BB	BB
wsnp_Ex_c1763_3333974	3A	58.3004	0.0833333	0.880208	0.218289	BB	BB	BB	BB	BB	BB	BB	BB	BB	BB	BB	BB	BB	BB	BB	BB	BB	BB	BB	AA	BB	?:?	?:?	BB	BB	BB	BB	BB	BB	BB	BB	BB	BB	BB	BB	BB	BB	BB	BB	BB	BB	BB	BB	BB
wsnp_BE426222A_Ta_2_1	3A	58.4282	0.0520833	0.9375	0.118381	BB	BB	BB	BB	BB	BB	BB	BB	BB	BB	BB	BB	BB	BB	BB	BB	BB	BB	BB	BB	BB	BB	BB	BB	BB	BB	BB	BB	BB	BB	BB	BB	BB	BB	BB	BB	BB	BB	BB	BB	BB	BB	BB	BB
wsnp_Ex_rep_c101942_87217430	3A	58.4282	0.338542	0.640625	0.474989	BB	BB	AA	BB	AA	BB	BB	BB	BB	BB	AA	AA	AA	BB	BB	BB	AA	BB	BB	AA	BB	?:?	AA	AA	BB	AA	BB	BB	AA	BB	BB	BB	BB	AA	AA	AA	BB	?:?	BB	AA	BB	BB	BB	BB
wsnp_Ex_c21783_30945248	6B	58.5425	0.0572917	0.9375	0.117811	BB	BB	BB	BB	BB	BB	BB	BB	BB	BB	AA	BB	BB	BB	BB	BB	BB	BB	BB	BB	BB	BB	BB	BB	BB	BB	BB	BB	BB	BB	BB	BB	BB	BB	BB	BB	BB	BB	BB	BB	BB	BB	BB	BB
wsnp_Ex_c42372_48966781	6B	58.5425	0.0572917	0.9375	0.117811	BB	BB	BB	BB	BB	BB	BB	BB	BB	BB	AA	BB	BB	BB	BB	BB	BB	BB	BB	BB	BB	BB	BB	BB	BB	BB	BB	BB	BB	BB	BB	BB	BB	BB	BB	BB	BB	BB	BB	BB	BB	BB	BB	BB
wsnp_Ex_rep_c66875_65276404	1A	58.6088	0.0729167	0.916667	0.154405	BB	BB	BB	BB	BB	BB	BB	BB	BB	BB	AA	BB	BB	BB	BB	BB	BB	BB	BB	BB	BB	BB	BB	BB	BB	BB	BB	BB	BB	BB	BB	BB	BB	BB	BB	BB	BB	BB	BB	BB	BB	BB	BB	BB
wsnp_Ex_c18196_27006489	1A	58.6088	0.0729167	0.916667	0.154405	AA	AA	AA	AA	AA	AA	AA	AA	AA	AA	BB	AA	AA	AA	AA	AA	AA	AA	AA	AA	AA	AA	AA	AA	AA	AA	AA	AA	AA	AA	AA	AA	AA	AA	AA	AA	AA	AA	AA	AA	AA	AA	AA	AA
wsnp_Ex_c11131_18036595	5B	58.8089	0.09375	0.901042	0.179335	BB	BB	BB	BB	AA	BB	BB	BB	BB	BB	AA	BB	BB	BB	BB	BB	BB	BB	BB	AA	BB	BB	BB	BB	BB	BB	BB	BB	BB	BB	BB	BB	BB	BB	BB	BB	BB	BB	BB	BB	BB	BB	BB	BB
wsnp_Ex_c11131_18037020	5B	58.8089	0.09375	0.901042	0.179335	BB	BB	BB	BB	AA	BB	BB	BB	BB	BB	AA	BB	BB	BB	BB	BB	BB	BB	BB	AA	BB	BB	BB	BB	BB	BB	BB	BB	BB	BB	BB	BB	BB	BB	BB	BB	BB	BB	BB	BB	BB	BB	BB	BB
wsnp_Ex_c11131_18036912	5B	58.8089	0.322917	0.671875	0.444309	AA	BB	BB	BB	BB	BB	AA	BB	BB	BB	BB	BB	BB	AA	AA	BB	AA	BB	AA	BB	BB	AA	BB	AA	BB	BB	AA	BB	BB	BB	BB	AA	AA	BB	BB	BB	BB	BB	BB	BB	AA	BB	BB	AA
wsnp_Ex_c6571_11387527	5B	58.8089	0.479167	0.5	0.515381	BB	AA	AA	BB	BB	AA	BB	BB	AA	AA	BB	AA	AA	?:?	BB	AA	BB	AA	BB	BB	BB	BB	AA	?:?	BB	AA	BB	AA	AA	AA	BB	BB	BB	AA	AA	AA	AA	AA	BB	BB	BB	BB	BB	BB
wsnp_Ex_c43499_49801559	6B	58.8561	0.0520833	0.947917	0.0987413	AA	AA	AA	AA	AA	AA	AA	AA	AA	AA	AA	AA	AA	AA	AA	AA	AA	AA	AA	AA	AA	AA	AA	AA	AA	AA	AA	AA	AA	AA	AA	AA	AA	AA	AA	AA	AA	AA	AA	AA	AA	AA	AA	AA
wsnp_Ex_c43809_50018316	6B	58.8561	0.0885417	0.890625	0.198947	BB	BB	BB	BB	BB	BB	AA	BB	BB	AA	AA	BB	BB	BB	BB	BB	BB	BB	BB	BB	BB	BB	BB	AA	BB	BB	BB	BB	BB	BB	BB	BB	AA	BB	BB	BB	BB	?:?	BB	BB	BB	BB	BB	BB
wsnp_RFL_Contig3943_4376736	6B	58.8561	0.0989583	0.880208	0.215441	AA	AA	AA	AA	AA	AA	BB	AA	AA	BB	BB	AA	AA	AA	AA	AA	AA	AA	AA	AA	AA	AA	AA	BB	AA	AA	AA	AA	AA	AA	AA	AA	BB	AA	AA	AA	AA	BB	AA	AA	AA	AA	AA	AA
wsnp_Ex_c46160_51746546	6B	59.1697	0.0572917	0.927083	0.137234	BB	BB	BB	BB	BB	BB	BB	BB	BB	BB	AA	BB	BB	BB	BB	BB	BB	BB	BB	BB	BB	BB	BB	BB	BB	BB	BB	BB	BB	BB	BB	BB	BB	BB	BB	BB	BB	BB	BB	BB	BB	BB	BB	BB
wsnp_Ex_c5058_8981554	6B	59.1697	0.239583	0.729167	0.410916	AA	AA	AA	AA	AA	AA	BB	AA	AA	BB	AA	AA	AA	?:?	AA	AA	AA	AA	AA	AA	AA	AA	AA	BB	AA	AA	AA	AA	AA	AA	AA	AA	BB	AA	AA	AA	AA	BB	AA	AA	BB	BB	AA	AA
wsnp_RFL_Contig3501_3652740	4A	59.3152	0.135417	0.859375	0.243137	AA	AA	AA	AA	BB	AA	AA	AA	AA	AA	BB	AA	AA	AA	AA	AA	AA	AA	AA	AA	AA	AA	AA	AA	AA	AA	AA	AA	AA	AA	AA	AA	AA	AA	AA	AA	AA	AA	AA	AA	AA	AA	AA	AA
wsnp_Ex_c16466_24967033	6B	59.4895	0.09375	0.901042	0.179335	BB	BB	BB	BB	BB	BB	AA	BB	BB	BB	BB	BB	BB	BB	BB	BB	BB	BB	BB	BB	BB	BB	BB	AA	BB	BB	BB	BB	BB	BB	BB	BB	AA	BB	BB	BB	BB	AA	BB	BB	BB	BB	BB	BB
wsnp_Ex_c2849_5262491	6B	59.4895	0.0989583	0.880208	0.215441	AA	AA	AA	AA	AA	AA	BB	AA	AA	BB	BB	AA	AA	AA	AA	AA	AA	AA	AA	AA	AA	AA	AA	BB	AA	AA	AA	AA	AA	AA	AA	AA	BB	AA	AA	AA	AA	BB	AA	AA	AA	AA	AA	AA
wsnp_CAP8_c1540_889753	6B	59.4895	0.109375	0.890625	0.194824	BB	BB	BB	BB	BB	BB	AA	BB	BB	BB	BB	BB	BB	BB	BB	BB	BB	BB	BB	BB	BB	BB	BB	AA	BB	BB	BB	BB	BB	BB	BB	BB	AA	BB	BB	BB	BB	AA	BB	BB	BB	BB	BB	BB
wsnp_Ex_c7258_12461939	1A	59.5858	0.0729167	0.921875	0.14483	BB	BB	BB	BB	BB	BB	BB	BB	BB	BB	AA	BB	BB	BB	BB	BB	BB	BB	BB	BB	BB	BB	BB	BB	BB	BB	BB	BB	BB	BB	BB	BB	BB	BB	BB	BB	BB	BB	BB	BB	BB	BB	BB	BB
wsnp_Ex_rep_c66767_65124989	1A	59.5858	0.0729167	0.921875	0.14483	BB	BB	BB	BB	BB	BB	BB	BB	BB	BB	AA	BB	BB	BB	BB	BB	BB	BB	BB	BB	BB	BB	BB	BB	BB	BB	BB	BB	BB	BB	BB	BB	BB	BB	BB	BB	BB	BB	BB	BB	BB	BB	BB	BB
wsnp_Ex_c49829_54319220	1A	59.5858	0.0729167	0.916667	0.154405	AA	AA	AA	AA	AA	AA	AA	AA	AA	AA	BB	AA	AA	AA	AA	AA	AA	AA	AA	AA	AA	AA	AA	AA	AA	AA	AA	AA	AA	AA	AA	AA	AA	AA	AA	AA	AA	AA	AA	AA	AA	AA	AA	AA
wsnp_Ku_rep_c69511_68887456	3A	59.7305	0.0520833	0.921875	0.147434	BB	BB	BB	BB	BB	BB	BB	BB	BB	BB	BB	BB	BB	BB	BB	BB	BB	BB	BB	BB	BB	BB	?:?	BB	BB	BB	BB	BB	BB	BB	BB	BB	BB	BB	BB	?:?	BB	BB	BB	BB	BB	BB	BB	BB
wsnp_Ex_rep_c95365_83402134	3A	59.7305	0.0572917	0.932292	0.12755	BB	BB	BB	BB	BB	BB	BB	BB	BB	BB	BB	BB	BB	BB	BB	BB	BB	BB	BB	BB	BB	BB	BB	BB	BB	BB	BB	BB	BB	BB	BB	BB	BB	BB	BB	BB	BB	BB	BB	BB	BB	BB	BB	BB
wsnp_Ku_c44089_51445136	3A	59.7305	0.0572917	0.932292	0.12755	BB	BB	BB	BB	BB	BB	BB	BB	BB	BB	BB	BB	BB	BB	BB	BB	BB	BB	BB	BB	BB	BB	BB	BB	BB	BB	BB	BB	BB	BB	BB	BB	BB	BB	BB	BB	BB	BB	BB	BB	BB	BB	BB	BB
wsnp_RFL_Contig3866_4228783	3A	59.7305	0.0572917	0.932292	0.12755	BB	BB	BB	BB	BB	BB	BB	BB	BB	BB	BB	BB	BB	BB	BB	BB	BB	BB	BB	BB	BB	BB	BB	BB	BB	BB	BB	BB	BB	BB	BB	BB	BB	BB	BB	BB	BB	BB	BB	BB	BB	BB	BB	BB
wsnp_Ex_c20273_29326769	3A	59.7305	0.0677083	0.927083	0.135932	AA	AA	AA	AA	AA	AA	AA	AA	AA	AA	AA	AA	AA	AA	AA	AA	AA	AA	AA	BB	AA	AA	AA	AA	AA	AA	AA	AA	AA	AA	AA	AA	AA	AA	AA	AA	AA	AA	AA	AA	AA	AA	AA	AA
wsnp_Ra_c15715_24192817	4B	59.7469	0.286458	0.692708	0.438097	AA	BB	AA	AA	BB	BB	AA	?:?	BB	BB	AA	AA	AA	AA	AA	AA	BB	BB	BB	BB	BB	AA	AA	AA	BB	AA	AA	AA	AA	BB	AA	BB	AA	AA	AA	AA	BB	AA	AA	AA	AA	BB	AA	BB
wsnp_BE405519B_Ta_1_1	4B	59.7469	0.296875	0.661458	0.474338	BB	AA	BB	BB	AA	AA	BB	?:?	AA	AA	BB	BB	BB	BB	BB	BB	AA	AA	AA	AA	AA	BB	BB	BB	AA	BB	BB	BB	BB	AA	BB	AA	BB	BB	BB	BB	AA	?:?	BB	BB	BB	AA	BB	AA
wsnp_Ex_c698_1376989	6B	59.8031	0.0520833	0.947917	0.0987413	BB	BB	BB	BB	BB	BB	BB	BB	BB	BB	BB	BB	BB	BB	BB	BB	BB	BB	BB	BB	BB	BB	BB	BB	BB	BB	BB	BB	BB	BB	BB	BB	BB	BB	BB	BB	BB	BB	BB	BB	BB	BB	BB	BB
wsnp_CAP11_c323_263800	3B	60.0794	0.078125	0.921875	0.144043	AA	AA	AA	AA	AA	AA	AA	AA	AA	AA	AA	AA	AA	AA	AA	AA	AA	AA	AA	AA	AA	AA	AA	AA	AA	AA	AA	AA	AA	AA	AA	AA	AA	AA	AA	AA	AA	AA	AA	AA	AA	AA	AA	AA
wsnp_CAP11_c323_263628	3B	60.0794	0.338542	0.645833	0.468289	AA	AA	AA	AA	AA	AA	AA	AA	AA	AA	AA	AA	AA	?:?	AA	AA	AA	AA	BB	BB	AA	AA	AA	BB	AA	AA	AA	BB	AA	AA	BB	AA	AA	AA	AA	AA	AA	AA	BB	BB	AA	BB	BB	AA
wsnp_Ex_c33813_42239400	6B	60.1167	0.0520833	0.942708	0.108588	BB	BB	BB	BB	BB	BB	BB	BB	BB	BB	BB	BB	BB	BB	BB	BB	BB	BB	BB	BB	BB	BB	BB	BB	BB	BB	BB	BB	BB	BB	BB	BB	BB	BB	BB	BB	BB	BB	BB	BB	BB	BB	BB	BB
wsnp_Ex_c6740_11647359	6B	60.1167	0.0572917	0.942708	0.108019	BB	BB	BB	BB	BB	BB	BB	BB	BB	BB	AA	BB	BB	BB	BB	BB	BB	BB	BB	BB	BB	BB	BB	BB	BB	BB	BB	BB	BB	BB	BB	BB	BB	BB	BB	BB	BB	BB	BB	BB	BB	BB	BB	BB
wsnp_Ex_c1600_3051075	1B	60.2512	0.0885417	0.895833	0.189643	BB	BB	BB	BB	BB	BB	BB	BB	BB	AA	BB	BB	BB	BB	BB	BB	BB	BB	BB	BB	BB	BB	BB	BB	BB	BB	BB	BB	BB	BB	BB	BB	BB	BB	BB	BB	BB	BB	BB	BB	BB	BB	BB	BB
wsnp_Ex_rep_c70571_69488416	2B	60.4343	0.0520833	0.947917	0.0987413	BB	BB	BB	BB	BB	BB	BB	BB	BB	BB	BB	BB	BB	BB	BB	BB	BB	BB	BB	BB	BB	BB	BB	BB	BB	BB	BB	BB	BB	BB	BB	BB	BB	BB	BB	BB	BB	BB	BB	BB	BB	BB	BB	BB
wsnp_Ex_c8424_14192191	5A	60.528	0.234375	0.734375	0.403293	BB	AA	BB	AA	AA	AA	AA	AA	AA	AA	BB	BB	BB	AA	AA	AA	AA	AA	AA	AA	AA	AA	AA	AA	BB	BB	AA	AA	BB	AA	AA	AA	AA	BB	BB	BB	AA	BB	AA	AA	AA	AA	AA	AA
wsnp_JD_c2180_3000498	6A	60.8132	0.125	0.848958	0.263645	?:?	AA	AA	AA	AA	AA	AA	AA	AA	AA	AA	AA	AA	AA	AA	AA	AA	AA	AA	AA	BB	AA	AA	BB	AA	AA	AA	BB	AA	AA	BB	AA	AA	AA	AA	AA	AA	BB	AA	AA	AA	BB	BB	AA
wsnp_BE585780A_Ta_2_2	1A	60.9667	0.458333	0.505208	0.534695	BB	AA	BB	BB	BB	AA	BB	AA	AA	AA	BB	BB	BB	BB	AA	AA	AA	AA	BB	AA	BB	BB	BB	AA	BB	BB	AA	AA	AA	AA	AA	AA	AA	BB	BB	BB	AA	BB	BB	AA	AA	AA	AA	AA
wsnp_Ex_c2820_5214711	3B	60.9696	0.104167	0.895833	0.186632	AA	AA	AA	AA	AA	AA	AA	AA	AA	AA	AA	AA	AA	AA	AA	AA	AA	AA	AA	AA	AA	AA	AA	AA	AA	AA	AA	AA	AA	AA	BB	AA	AA	AA	AA	AA	AA	AA	AA	AA	AA	AA	BB	AA
wsnp_Ex_c4804_8579139	7B	61.075	0.0625	0.9375	0.117188	BB	BB	BB	BB	BB	BB	BB	BB	BB	BB	AA	BB	BB	BB	BB	BB	BB	BB	BB	BB	BB	BB	BB	BB	BB	BB	BB	BB	BB	BB	BB	BB	BB	BB	BB	BB	BB	BB	BB	BB	BB	BB	BB	BB
wsnp_Ex_c7285_12506938	2B	61.1345	0.0729167	0.916667	0.154405	AA	AA	AA	AA	BB	AA	AA	AA	AA	AA	AA	AA	AA	AA	AA	AA	AA	AA	AA	AA	AA	AA	AA	AA	AA	AA	AA	AA	AA	AA	AA	AA	AA	AA	AA	AA	AA	AA	AA	AA	AA	AA	AA	AA
wsnp_BE443010B_Ta_2_2	7B	61.3824	0.0885417	0.911458	0.161404	BB	BB	BB	BB	BB	BB	BB	BB	BB	BB	AA	BB	BB	BB	BB	BB	BB	BB	BB	BB	BB	BB	BB	BB	BB	BB	BB	BB	BB	BB	BB	BB	BB	BB	BB	BB	BB	BB	BB	BB	BB	BB	BB	BB
wsnp_BE443010B_Ta_2_1	7B	61.3824	0.0885417	0.911458	0.161404	AA	AA	AA	AA	AA	AA	AA	AA	AA	AA	BB	AA	AA	AA	AA	AA	AA	AA	AA	AA	AA	AA	AA	AA	AA	AA	AA	AA	AA	AA	AA	AA	AA	AA	AA	AA	AA	AA	AA	AA	AA	AA	AA	AA
wsnp_be518436B_Ta_2_1	7B	61.3824	0.473958	0.494792	0.525581	BB	BB	AA	AA	AA	BB	AA	AA	AA	BB	AA	AA	AA	BB	AA	BB	BB	BB	BB	AA	AA	AA	AA	BB	AA	AA	AA	BB	BB	BB	BB	AA	AA	AA	AA	AA	BB	AA	AA	BB	BB	BB	BB	AA
wsnp_be518436B_Ta_2_3	7B	61.3824	0.484375	0.494792	0.515489	BB	BB	AA	AA	AA	BB	AA	AA	AA	BB	AA	AA	AA	BB	AA	BB	BB	BB	BB	AA	AA	AA	AA	BB	AA	AA	AA	BB	BB	BB	BB	AA	AA	AA	AA	AA	BB	AA	AA	BB	BB	BB	BB	AA
wsnp_Ex_c6099_10674508	2B	61.4777	0.3125	0.666667	0.457899	BB	BB	AA	BB	AA	BB	BB	BB	BB	BB	AA	AA	AA	BB	BB	BB	BB	BB	BB	BB	BB	BB	BB	BB	BB	AA	BB	AA	BB	BB	AA	BB	BB	AA	AA	AA	BB	AA	BB	BB	BB	BB	AA	BB
wsnp_Ra_c8489_14382125	2B	61.4777	0.317708	0.661458	0.461534	BB	BB	AA	BB	AA	BB	BB	BB	BB	BB	AA	AA	AA	?:?	BB	BB	BB	BB	BB	BB	BB	BB	BB	BB	BB	AA	BB	AA	BB	BB	AA	BB	BB	AA	AA	AA	BB	AA	BB	BB	BB	BB	AA	BB
wsnp_Ex_c6099_10674406	2B	61.4777	0.317708	0.65625	0.468397	AA	AA	BB	AA	BB	AA	AA	AA	AA	AA	BB	BB	BB	?:?	AA	AA	AA	AA	AA	AA	AA	AA	AA	?:?	AA	BB	AA	BB	AA	AA	BB	AA	AA	BB	BB	BB	AA	BB	AA	AA	AA	AA	BB	AA
wsnp_Ex_rep_c101994_87256479	5A	61.5516	0.244792	0.734375	0.40077	AA	AA	AA	AA	AA	AA	AA	AA	BB	AA	AA	AA	AA	BB	AA	AA	BB	AA	AA	BB	AA	AA	AA	AA	AA	AA	AA	?:?	AA	AA	AA	BB	AA	AA	AA	AA	AA	AA	AA	AA	AA	AA	AA	BB
wsnp_Ex_c866_1684236	2A	61.5758	0.0572917	0.9375	0.117811	AA	AA	AA	AA	AA	AA	AA	AA	AA	AA	AA	AA	AA	AA	AA	AA	AA	AA	AA	AA	AA	AA	AA	AA	AA	AA	AA	AA	AA	AA	AA	AA	BB	AA	AA	AA	AA	AA	AA	AA	AA	AA	AA	AA
wsnp_Ku_c1292_2572053	2A	61.5758	0.0729167	0.911458	0.163927	AA	AA	AA	AA	AA	AA	AA	AA	AA	AA	BB	AA	AA	AA	AA	AA	AA	AA	AA	AA	AA	AA	AA	AA	AA	AA	AA	AA	AA	AA	AA	AA	AA	AA	AA	AA	AA	AA	AA	AA	AA	AA	AA	AA
wsnp_Ku_c1292_2572110	2A	61.5758	0.078125	0.90625	0.172607	BB	BB	BB	BB	BB	BB	BB	BB	BB	BB	AA	BB	BB	BB	BB	BB	BB	BB	BB	BB	BB	BB	BB	BB	BB	BB	BB	BB	BB	BB	BB	BB	BB	BB	BB	BB	BB	BB	BB	BB	BB	BB	BB	BB
wsnp_Ex_c30481_39394826	2A	61.5758	0.0885417	0.901042	0.180284	BB	BB	BB	BB	BB	BB	BB	BB	BB	BB	AA	BB	BB	BB	BB	BB	BB	BB	BB	BB	BB	BB	BB	BB	BB	BB	BB	BB	BB	BB	BB	BB	BB	BB	BB	BB	BB	BB	BB	BB	BB	BB	BB	BB
wsnp_Ex_c66052_64232430	2B	61.6287	0.348958	0.640625	0.467828	BB	BB	AA	AA	BB	BB	AA	BB	BB	BB	AA	AA	AA	BB	AA	AA	BB	BB	BB	BB	AA	AA	BB	BB	BB	AA	AA	AA	BB	BB	AA	BB	BB	AA	AA	AA	BB	AA	BB	AA	BB	BB	AA	BB
wsnp_Ex_c35645_43758114	2D	61.7135	0.473958	0.505208	0.520128	BB	BB	BB	BB	BB	AA	BB	BB	BB	AA	AA	AA	BB	BB	AA	AA	BB	AA	AA	AA	BB	AA	BB	BB	BB	BB	BB	AA	AA	AA	BB	BB	AA	BB	BB	BB	BB	BB	AA	BB	AA	BB	AA	BB
wsnp_BE517805D_Ta_1_1	1D	61.7902	0.0572917	0.9375	0.117811	BB	BB	BB	BB	BB	BB	BB	BB	BB	BB	BB	BB	BB	BB	BB	BB	BB	BB	BB	BB	BB	BB	BB	BB	BB	BB	BB	BB	?:?	BB	AA	BB	BB	BB	BB	BB	BB	BB	BB	BB	BB	BB	AA	BB
wsnp_Ex_c16083_24512551	4B	61.7932	0.3125	0.651042	0.475206	BB	AA	BB	BB	AA	AA	AA	BB	AA	AA	BB	BB	BB	AA	AA	BB	AA	AA	BB	AA	AA	AA	BB	BB	BB	BB	AA	AA	BB	AA	BB	AA	AA	BB	BB	BB	AA	BB	BB	AA	AA	AA	BB	AA
wsnp_Ex_c18754_27630557	5A	61.9755	0.244792	0.75	0.377577	BB	BB	BB	BB	BB	BB	BB	BB	AA	BB	BB	BB	BB	AA	BB	BB	AA	BB	BB	AA	BB	BB	BB	BB	BB	BB	BB	BB	BB	BB	BB	AA	BB	BB	BB	BB	BB	BB	BB	BB	BB	BB	BB	AA
wsnp_JD_rep_c63108_40258378	6B	62.2241	0.0989583	0.885417	0.206245	AA	AA	AA	AA	AA	AA	BB	AA	AA	BB	AA	AA	AA	AA	AA	AA	AA	AA	AA	AA	AA	AA	AA	BB	AA	AA	AA	AA	AA	AA	AA	AA	BB	AA	AA	AA	AA	BB	AA	AA	AA	BB	AA	AA
wsnp_Ex_c20019_29052512	5B	62.2563	0.317708	0.671875	0.447645	AA	AA	AA	AA	BB	AA	BB	BB	AA	AA	BB	AA	AA	AA	BB	AA	BB	AA	BB	AA	BB	BB	AA	BB	BB	AA	BB	AA	AA	AA	BB	BB	BB	AA	AA	AA	AA	AA	BB	BB	BB	BB	BB	BB
wsnp_Ex_c47153_52447553	7B	62.3106	0.432292	0.536458	0.525336	BB	AA	BB	BB	AA	AA	BB	AA	BB	AA	BB	BB	BB	BB	BB	AA	AA	AA	AA	BB	BB	BB	BB	AA	BB	BB	BB	AA	AA	AA	AA	BB	AA	BB	BB	BB	AA	BB	AA	AA	AA	AA	AA	BB
wsnp_JD_c9805_10591233	3B	62.3524	0.296875	0.692708	0.43202	BB	BB	AA	BB	BB	BB	BB	BB	BB	AA	BB	BB	BB	BB	AA	AA	AA	BB	AA	AA	BB	BB	AA	AA	BB	BB	AA	AA	BB	BB	BB	BB	BB	BB	BB	BB	BB	BB	BB	AA	BB	BB	BB	BB
wsnp_Ex_c7271_12483592	1A	62.3866	0.0572917	0.9375	0.117811	BB	BB	BB	BB	BB	BB	BB	BB	BB	BB	AA	BB	BB	BB	BB	BB	BB	BB	BB	BB	BB	BB	BB	BB	BB	BB	BB	BB	BB	BB	BB	BB	BB	BB	BB	BB	BB	BB	BB	BB	BB	BB	BB	BB
wsnp_Ex_c8364_14095508	1A	62.3866	0.0572917	0.942708	0.108019	BB	BB	BB	BB	BB	BB	BB	BB	BB	BB	AA	BB	BB	BB	BB	BB	BB	BB	BB	BB	BB	BB	BB	BB	BB	BB	BB	BB	BB	BB	BB	BB	BB	BB	BB	BB	BB	BB	BB	BB	BB	BB	BB	BB
wsnp_Ex_c26776_36003586	4A	62.4932	0.46875	0.515625	0.514404	AA	AA	AA	AA	AA	AA	AA	BB	BB	BB	BB	AA	AA	BB	BB	AA	BB	AA	BB	BB	AA	BB	BB	AA	AA	AA	BB	AA	BB	AA	BB	BB	AA	AA	AA	AA	AA	BB	AA	AA	BB	BB	BB	BB
wsnp_BQ171683B_Ta_2_1	7B	62.6242	0.0520833	0.947917	0.0987413	BB	BB	BB	BB	AA	BB	BB	BB	BB	BB	BB	BB	BB	BB	BB	BB	BB	BB	BB	AA	BB	BB	BB	BB	BB	BB	BB	BB	BB	BB	BB	BB	BB	BB	BB	BB	BB	BB	BB	BB	BB	BB	BB	BB
wsnp_Ku_c26784_36748247	6A	62.7561	0.40625	0.557292	0.520128	BB	BB	AA	AA	AA	BB	AA	AA	AA	AA	AA	AA	AA	BB	AA	AA	BB	BB	AA	AA	BB	AA	AA	BB	AA	AA	AA	BB	AA	BB	AA	BB	AA	AA	AA	AA	BB	BB	AA	AA	BB	AA	AA	BB
wsnp_Ex_c4063_7344641	3B	62.7798	0.447917	0.520833	0.528103	BB	BB	BB	BB	BB	BB	BB	BB	BB	AA	BB	BB	BB	?:?	AA	?:?	AA	BB	AA	AA	BB	BB	?:?	AA	BB	BB	AA	?:?	BB	BB	BB	BB	BB	BB	BB	BB	BB	BB	AA	AA	BB	AA	BB	BB
wsnp_JD_c3732_4781170	2B	63.1732	0.078125	0.916667	0.153619	AA	AA	AA	AA	BB	AA	AA	AA	AA	AA	AA	AA	AA	AA	AA	AA	AA	AA	AA	AA	AA	AA	AA	AA	AA	AA	AA	AA	AA	AA	AA	AA	AA	AA	AA	AA	AA	AA	AA	AA	AA	AA	AA	AA
wsnp_Ku_c44441_51721669	2B	63.1732	0.119792	0.875	0.220025	BB	BB	BB	AA	BB	BB	AA	BB	BB	BB	BB	BB	BB	BB	AA	AA	BB	BB	BB	BB	AA	AA	BB	BB	BB	BB	AA	BB	BB	BB	BB	BB	BB	BB	BB	BB	BB	BB	BB	AA	BB	BB	BB	BB
wsnp_Ku_c23305_33210628	2B	63.1732	0.34375	0.645833	0.464735	BB	BB	AA	AA	BB	BB	AA	BB	BB	BB	AA	AA	AA	BB	AA	AA	BB	BB	BB	BB	AA	AA	BB	BB	BB	AA	AA	AA	BB	BB	AA	BB	BB	AA	AA	AA	BB	AA	BB	AA	BB	BB	AA	BB
wsnp_Ku_c23305_33210841	2B	63.1732	0.34375	0.645833	0.464735	AA	AA	BB	BB	AA	AA	BB	AA	AA	AA	BB	BB	BB	AA	BB	BB	AA	AA	AA	AA	BB	BB	AA	AA	AA	BB	BB	BB	AA	AA	BB	AA	AA	BB	BB	BB	AA	BB	AA	BB	AA	AA	BB	AA
wsnp_Ku_c34759_44069854	2B	63.1732	0.375	0.604167	0.494358	AA	AA	BB	BB	AA	AA	BB	AA	?:?	AA	BB	BB	BB	AA	BB	BB	AA	AA	AA	AA	BB	BB	AA	AA	AA	BB	BB	BB	AA	AA	BB	?:?	AA	BB	BB	BB	AA	BB	AA	BB	AA	AA	BB	BB
wsnp_Ku_c10572_17445550	7B	63.4049	0.0520833	0.947917	0.0987413	BB	BB	BB	BB	AA	BB	BB	BB	BB	BB	BB	BB	BB	BB	BB	BB	BB	BB	BB	AA	BB	BB	BB	BB	BB	BB	BB	BB	BB	BB	BB	BB	BB	BB	BB	BB	BB	BB	BB	BB	BB	BB	BB	BB
wsnp_Ku_c10572_17445600	7B	63.4049	0.447917	0.53125	0.517144	AA	BB	AA	AA	BB	BB	AA	BB	AA	BB	AA	AA	AA	AA	AA	BB	BB	BB	BB	BB	AA	AA	AA	BB	AA	AA	AA	BB	BB	BB	BB	AA	BB	AA	AA	AA	BB	AA	BB	BB	BB	BB	BB	AA
wsnp_Ra_c11232_18256748	1B	63.4898	0.442708	0.526042	0.527289	BB	AA	BB	AA	AA	BB	AA	AA	AA	BB	BB	BB	BB	BB	AA	AA	AA	BB	AA	BB	BB	AA	BB	AA	BB	BB	AA	AA	BB	AA	AA	AA	BB	BB	BB	BB	AA	BB	AA	AA	BB	AA	AA	AA
wsnp_Ex_c53976_57027796	1B	63.4898	0.447917	0.53125	0.517144	BB	AA	BB	AA	AA	BB	AA	AA	AA	BB	BB	BB	BB	BB	AA	AA	AA	BB	AA	BB	BB	AA	BB	AA	BB	BB	AA	AA	BB	AA	AA	AA	BB	BB	BB	BB	AA	BB	AA	AA	BB	AA	AA	AA
wsnp_Ra_c5088_9081927	1B	63.4898	0.453125	0.53125	0.512451	BB	AA	BB	AA	AA	BB	AA	AA	AA	BB	BB	BB	BB	BB	AA	AA	AA	BB	AA	BB	BB	AA	BB	AA	BB	BB	AA	AA	BB	AA	AA	AA	BB	BB	BB	BB	AA	BB	AA	AA	BB	AA	AA	AA
wsnp_Ku_c33028_42580216	1B	63.4898	0.473958	0.526042	0.498644	BB	AA	BB	AA	AA	BB	AA	AA	AA	BB	BB	BB	BB	BB	AA	AA	AA	BB	AA	BB	BB	AA	BB	AA	BB	BB	AA	AA	BB	AA	AA	AA	BB	BB	BB	BB	AA	BB	AA	AA	BB	AA	AA	AA
wsnp_RFL_Contig1380_498125	2B	63.6125	0.401042	0.557292	0.528592	AA	AA	BB	BB	BB	AA	BB	AA	AA	AA	BB	BB	BB	?:?	BB	BB	AA	AA	AA	AA	BB	BB	AA	?:?	AA	BB	BB	BB	AA	AA	BB	AA	AA	BB	BB	BB	AA	BB	AA	BB	AA	AA	BB	BB
wsnp_Ex_rep_c66896_65307566	3B	63.9015	0.0625	0.927083	0.13661	BB	BB	BB	BB	BB	BB	BB	BB	BB	AA	BB	BB	BB	BB	BB	BB	BB	BB	BB	BB	BB	BB	BB	BB	BB	BB	BB	BB	BB	BB	BB	BB	BB	BB	BB	BB	BB	BB	BB	BB	BB	BB	BB	BB
wsnp_Ex_c19372_28313727	3B	63.9015	0.0729167	0.911458	0.163927	AA	AA	AA	AA	AA	AA	AA	AA	AA	BB	AA	AA	AA	AA	AA	AA	AA	AA	AA	AA	AA	AA	AA	AA	AA	AA	AA	AA	AA	AA	BB	AA	AA	AA	AA	AA	AA	AA	AA	AA	AA	AA	BB	AA
wsnp_Ex_c11246_18191331	3B	63.9015	0.09375	0.901042	0.179335	AA	AA	AA	AA	AA	AA	AA	AA	AA	BB	AA	AA	AA	AA	AA	AA	AA	AA	AA	AA	AA	AA	AA	AA	AA	AA	AA	AA	AA	AA	BB	AA	AA	AA	AA	AA	AA	AA	AA	AA	AA	AA	BB	AA
wsnp_Ex_c34011_42398362	6B	63.9175	0.0833333	0.90625	0.171766	AA	AA	AA	AA	AA	AA	AA	AA	AA	AA	AA	AA	AA	AA	AA	AA	AA	AA	BB	AA	AA	AA	AA	AA	AA	AA	AA	AA	AA	AA	AA	AA	AA	AA	AA	AA	AA	AA	AA	AA	AA	AA	AA	AA
wsnp_Ra_c25590_35156699	1B	63.9323	0.0729167	0.911458	0.163927	BB	BB	BB	BB	BB	BB	BB	BB	BB	BB	BB	BB	BB	BB	BB	BB	BB	BB	BB	BB	BB	BB	BB	BB	BB	BB	BB	BB	BB	BB	BB	BB	BB	BB	BB	BB	BB	BB	BB	BB	BB	BB	BB	BB
wsnp_BG606586B_Ta_2_13	1B	63.9323	0.078125	0.895833	0.191379	AA	AA	AA	AA	AA	AA	AA	AA	AA	AA	AA	AA	AA	AA	AA	AA	AA	AA	AA	AA	AA	AA	AA	AA	AA	AA	AA	AA	AA	AA	AA	AA	AA	AA	AA	AA	AA	AA	AA	AA	AA	AA	AA	AA
wsnp_JD_c11014_11565501	1B	63.9323	0.270833	0.713542	0.417508	BB	BB	BB	BB	BB	BB	BB	AA	AA	AA	BB	BB	BB	BB	BB	AA	AA	BB	BB	BB	BB	BB	BB	AA	BB	BB	BB	AA	BB	BB	BB	AA	BB	BB	BB	BB	BB	BB	BB	AA	BB	BB	BB	AA
wsnp_BE590553A_Ta_2_1	7A	63.9373	0.0520833	0.947917	0.0987413	BB	BB	BB	BB	BB	BB	BB	BB	BB	BB	BB	BB	BB	BB	BB	BB	BB	BB	BB	BB	BB	BB	BB	BB	BB	BB	BB	BB	BB	BB	BB	BB	BB	BB	BB	BB	BB	BB	BB	BB	BB	BB	BB	BB
wsnp_Ex_c21108_30237509	7A	63.9373	0.0520833	0.947917	0.0987413	AA	AA	AA	AA	AA	AA	AA	AA	AA	AA	AA	AA	AA	AA	AA	AA	AA	AA	AA	AA	AA	AA	AA	AA	AA	AA	AA	AA	AA	AA	AA	AA	AA	AA	AA	AA	AA	AA	AA	AA	AA	AA	AA	AA
wsnp_Ra_c2711_5148302	4B	64.236	0.0677083	0.921875	0.145562	AA	AA	AA	AA	AA	AA	AA	AA	AA	AA	AA	AA	AA	AA	AA	AA	AA	AA	AA	BB	AA	AA	AA	AA	AA	AA	AA	AA	AA	AA	AA	AA	AA	AA	AA	AA	AA	AA	AA	AA	AA	AA	AA	AA
wsnp_Ex_c759_1493846	1A	64.3863	0.0572917	0.932292	0.12755	AA	AA	AA	AA	AA	AA	AA	AA	AA	AA	BB	AA	AA	AA	AA	AA	AA	AA	AA	AA	AA	AA	AA	AA	AA	AA	AA	AA	AA	AA	AA	AA	AA	AA	AA	AA	AA	AA	AA	AA	AA	AA	AA	AA
wsnp_Ex_c2389_4477621	1A	64.3863	0.0729167	0.911458	0.163927	BB	BB	BB	BB	BB	BB	BB	BB	BB	BB	AA	BB	BB	BB	BB	BB	BB	BB	BB	BB	BB	BB	BB	BB	BB	BB	BB	BB	BB	BB	BB	BB	BB	BB	BB	BB	BB	BB	BB	BB	BB	BB	BB	BB
wsnp_Ex_c2389_4477880	1A	64.3863	0.0729167	0.927083	0.1352	BB	BB	BB	BB	BB	BB	BB	BB	BB	BB	AA	BB	BB	BB	BB	BB	BB	BB	BB	BB	BB	BB	BB	BB	BB	BB	BB	BB	BB	BB	BB	BB	BB	BB	BB	BB	BB	BB	BB	BB	BB	BB	BB	BB
wsnp_Ex_c11697_18821490	1A	64.3863	0.0729167	0.916667	0.154405	AA	AA	AA	AA	AA	AA	AA	AA	AA	AA	BB	AA	AA	AA	AA	AA	AA	AA	AA	AA	AA	AA	AA	AA	AA	AA	AA	AA	AA	AA	AA	AA	AA	AA	AA	AA	AA	AA	AA	AA	AA	AA	AA	AA
wsnp_Ex_c10595_17292077	1A	64.3863	0.078125	0.916667	0.153619	BB	BB	BB	BB	BB	BB	BB	BB	BB	BB	AA	BB	BB	BB	BB	BB	BB	BB	BB	BB	BB	BB	BB	BB	BB	BB	BB	BB	BB	BB	BB	BB	BB	BB	BB	BB	BB	BB	BB	BB	BB	BB	BB	BB
wsnp_Ex_c591_1177097	1A	64.3863	0.078125	0.911458	0.16314	AA	AA	AA	AA	AA	AA	AA	AA	AA	AA	BB	AA	AA	AA	AA	AA	AA	AA	AA	AA	AA	AA	AA	AA	AA	AA	AA	AA	AA	AA	AA	AA	AA	AA	AA	AA	AA	AA	AA	AA	AA	AA	AA	AA
wsnp_Ra_c6474_11298812	1A	64.3863	0.15625	0.822917	0.298394	AA	AA	AA	BB	AA	AA	AA	AA	AA	AA	AA	AA	AA	AA	AA	AA	AA	AA	AA	BB	BB	AA	BB	AA	AA	AA	BB	AA	AA	AA	AA	AA	BB	AA	AA	AA	AA	AA	AA	AA	AA	AA	AA	AA
wsnp_Ex_c32540_41180493	4B	64.4978	0.0677083	0.895833	0.192898	BB	BB	BB	BB	BB	BB	BB	BB	BB	BB	BB	BB	BB	BB	BB	BB	BB	BB	BB	AA	BB	BB	BB	BB	BB	BB	BB	BB	BB	BB	BB	BB	BB	BB	BB	BB	BB	BB	BB	BB	BB	BB	BB	BB
wsnp_RFL_Contig3405_3533915	7B	64.536	0.114583	0.869792	0.230333	BB	BB	BB	BB	AA	BB	BB	BB	BB	BB	AA	BB	BB	BB	BB	BB	BB	BB	BB	BB	BB	BB	BB	BB	BB	BB	BB	BB	BB	BB	BB	BB	BB	BB	BB	BB	BB	BB	BB	BB	BB	BB	BB	BB
wsnp_Ex_c5998_10513766	5A	64.8143	0.0520833	0.927083	0.137804	BB	BB	BB	BB	BB	BB	BB	BB	BB	BB	BB	BB	BB	BB	BB	BB	BB	BB	BB	BB	BB	BB	BB	BB	BB	BB	BB	BB	BB	BB	BB	BB	BB	BB	BB	BB	BB	BB	BB	BB	BB	BB	BB	BB
wsnp_Ex_c54193_57155537	5A	64.8143	0.255208	0.71875	0.415582	BB	AA	BB	AA	AA	AA	AA	AA	AA	AA	BB	BB	BB	AA	AA	AA	AA	AA	AA	BB	AA	AA	AA	AA	BB	BB	AA	AA	BB	AA	AA	AA	AA	BB	BB	BB	AA	BB	AA	AA	AA	AA	AA	AA
wsnp_RFL_Contig2408_1934085	2D	65.0234	0.1875	0.786458	0.346327	AA	AA	BB	AA	AA	AA	AA	BB	AA	BB	BB	AA	AA	AA	AA	AA	AA	AA	AA	BB	AA	AA	BB	AA	AA	AA	AA	AA	AA	AA	AA	AA	AA	AA	AA	AA	AA	AA	AA	AA	AA	AA	AA	AA
wsnp_Ex_c22401_31592784	3B	65.1181	0.109375	0.875	0.222412	BB	BB	AA	BB	BB	BB	BB	BB	BB	AA	BB	BB	BB	BB	BB	BB	BB	BB	BB	BB	BB	?:?	AA	BB	BB	BB	BB	BB	BB	BB	AA	BB	BB	BB	BB	BB	BB	BB	BB	BB	BB	BB	AA	BB
wsnp_Ex_c53725_56865973	7B	65.243	0.104167	0.885417	0.205187	BB	BB	BB	BB	BB	BB	BB	BB	BB	BB	AA	BB	BB	BB	BB	BB	BB	BB	BB	BB	BB	BB	BB	BB	BB	BB	BB	BB	BB	BB	BB	BB	BB	BB	BB	BB	BB	BB	BB	BB	BB	BB	BB	BB
wsnp_CAP11_rep_c4027_1902057	7B	65.243	0.104167	0.885417	0.205187	AA	AA	AA	AA	AA	AA	AA	AA	AA	AA	BB	AA	AA	AA	AA	AA	AA	AA	AA	AA	AA	AA	AA	AA	AA	AA	AA	AA	AA	AA	AA	AA	AA	AA	AA	AA	AA	AA	AA	AA	AA	AA	AA	AA
wsnp_Ex_c54863_57586730	7B	65.243	0.104167	0.885417	0.205187	AA	AA	AA	AA	AA	AA	AA	AA	AA	AA	BB	AA	AA	AA	AA	AA	AA	AA	AA	AA	AA	AA	AA	AA	AA	AA	AA	AA	AA	AA	AA	AA	AA	AA	AA	AA	AA	AA	AA	AA	AA	AA	AA	AA
wsnp_Ex_c4189_7565086	5B	65.4206	0.078125	0.916667	0.153619	BB	BB	BB	BB	BB	BB	BB	BB	BB	BB	BB	BB	BB	BB	AA	BB	BB	BB	BB	BB	BB	AA	BB	BB	BB	BB	AA	BB	BB	BB	BB	BB	BB	BB	BB	BB	BB	BB	AA	BB	BB	AA	BB	BB
wsnp_Ex_c27323_36528037	7B	65.5565	0.0833333	0.911458	0.162299	AA	AA	AA	AA	BB	AA	AA	AA	AA	AA	BB	AA	AA	AA	AA	AA	AA	AA	AA	AA	AA	AA	AA	AA	AA	AA	AA	AA	AA	AA	AA	AA	AA	AA	AA	AA	AA	AA	AA	AA	AA	AA	AA	AA
wsnp_Ex_c54863_57588264	7B	65.5565	0.0989583	0.890625	0.196994	BB	BB	BB	BB	BB	BB	BB	BB	BB	BB	AA	BB	BB	BB	BB	BB	BB	BB	BB	BB	BB	BB	BB	BB	BB	BB	BB	BB	BB	BB	BB	BB	BB	BB	BB	BB	BB	BB	BB	BB	BB	BB	BB	BB
wsnp_RFL_Contig4753_5709032	7B	65.5565	0.109375	0.875	0.222412	AA	AA	AA	AA	AA	AA	AA	AA	AA	AA	BB	AA	AA	AA	AA	AA	AA	AA	AA	AA	AA	AA	AA	AA	AA	AA	AA	AA	AA	AA	AA	AA	AA	AA	AA	AA	AA	AA	AA	AA	AA	AA	AA	AA
wsnp_Ex_c5270_9324025	7B	65.5565	0.119792	0.864583	0.238146	BB	BB	BB	BB	AA	BB	BB	BB	BB	BB	AA	BB	BB	BB	BB	BB	BB	BB	BB	BB	BB	BB	BB	BB	BB	BB	BB	BB	BB	BB	BB	BB	BB	BB	BB	BB	BB	BB	BB	BB	BB	BB	BB	BB
wsnp_JD_c2623_3541255	3B	65.5692	0.078125	0.916667	0.153619	AA	AA	AA	AA	AA	AA	AA	AA	AA	BB	AA	AA	AA	AA	AA	AA	AA	AA	AA	AA	AA	AA	AA	AA	AA	AA	AA	AA	AA	AA	BB	AA	AA	AA	AA	AA	AA	AA	AA	AA	AA	AA	BB	AA
wsnp_Ex_c19372_28312715	3B	65.5692	0.0833333	0.911458	0.162299	BB	BB	BB	BB	BB	BB	BB	BB	BB	AA	BB	BB	BB	BB	BB	BB	BB	BB	BB	BB	BB	BB	BB	BB	BB	BB	BB	BB	BB	BB	AA	BB	BB	BB	BB	BB	BB	BB	BB	BB	BB	BB	AA	BB
wsnp_Ex_c32404_41067821	3B	65.5692	0.0989583	0.885417	0.206245	AA	AA	AA	AA	AA	AA	AA	AA	AA	BB	AA	AA	AA	AA	AA	AA	AA	AA	AA	AA	AA	AA	AA	AA	AA	AA	AA	AA	AA	AA	BB	AA	AA	AA	AA	AA	AA	AA	AA	AA	AA	AA	BB	?:?
wsnp_Ex_rep_c71154_69976915	4B	65.8223	0.0625	0.90625	0.174805	AA	AA	AA	AA	BB	AA	AA	AA	AA	AA	AA	AA	AA	AA	AA	AA	AA	AA	AA	BB	AA	AA	AA	AA	AA	AA	AA	AA	AA	AA	AA	AA	AA	AA	AA	AA	AA	AA	AA	AA	AA	AA	AA	AA
wsnp_Ex_c10904_17717813	4B	65.8223	0.0625	0.927083	0.13661	AA	AA	AA	AA	BB	AA	AA	AA	AA	AA	AA	AA	AA	AA	AA	AA	AA	AA	AA	BB	AA	AA	AA	AA	AA	AA	AA	AA	AA	AA	AA	AA	AA	AA	AA	AA	AA	AA	AA	AA	AA	AA	AA	AA
wsnp_Ku_c7453_12833586	4B	65.8223	0.0677083	0.927083	0.135932	BB	BB	BB	BB	AA	BB	BB	BB	BB	AA	BB	BB	BB	BB	BB	BB	BB	BB	BB	AA	BB	BB	BB	BB	BB	BB	BB	BB	BB	BB	BB	BB	BB	BB	BB	BB	BB	BB	BB	BB	BB	BB	BB	BB
wsnp_Ra_c22945_32440611	4B	65.8223	0.0677083	0.927083	0.135932	BB	BB	BB	BB	AA	BB	BB	BB	BB	AA	BB	BB	BB	BB	BB	BB	BB	BB	BB	AA	BB	BB	BB	BB	BB	BB	BB	BB	BB	BB	BB	BB	BB	BB	BB	BB	BB	BB	BB	BB	BB	BB	BB	BB
wsnp_Ex_c42895_49355806	4B	65.8223	0.0677083	0.921875	0.145562	AA	AA	AA	AA	BB	AA	AA	AA	AA	AA	AA	AA	AA	AA	AA	AA	AA	AA	AA	BB	AA	AA	AA	AA	AA	AA	AA	AA	BB	AA	AA	AA	AA	AA	AA	AA	AA	AA	AA	AA	AA	AA	AA	AA
wsnp_Ex_c57212_59019379	4B	65.8223	0.0677083	0.921875	0.145562	AA	AA	AA	AA	BB	AA	AA	AA	AA	AA	AA	AA	AA	AA	AA	AA	AA	AA	AA	BB	AA	AA	AA	AA	AA	AA	AA	AA	BB	AA	AA	AA	AA	AA	AA	AA	AA	AA	AA	AA	AA	AA	AA	AA
wsnp_Ex_c50195_54565006	4B	65.8223	0.0677083	0.927083	0.135932	AA	AA	AA	AA	BB	AA	AA	AA	AA	BB	AA	AA	AA	AA	AA	AA	AA	AA	AA	BB	AA	AA	AA	AA	AA	AA	AA	AA	AA	AA	AA	AA	AA	AA	AA	AA	AA	AA	AA	AA	AA	AA	AA	AA
wsnp_RFL_Contig3236_3262140	4B	65.8223	0.114583	0.854167	0.25727	AA	AA	AA	AA	BB	AA	AA	AA	AA	BB	AA	AA	AA	AA	AA	AA	AA	AA	AA	BB	AA	AA	AA	AA	AA	AA	AA	AA	AA	AA	AA	AA	AA	AA	AA	AA	AA	AA	AA	AA	AA	AA	AA	AA
wsnp_Ku_rep_c104382_90867406	4B	65.8223	0.432292	0.510417	0.552599	BB	BB	BB	BB	BB	BB	AA	?:?	AA	BB	BB	BB	BB	AA	BB	AA	AA	BB	BB	BB	AA	BB	BB	AA	BB	BB	BB	AA	BB	BB	AA	AA	AA	BB	BB	BB	BB	BB	BB	AA	BB	AA	AA	?:?
wsnp_JD_c2488_3379427	4B	65.8223	0.442708	0.5	0.554009	BB	BB	BB	BB	AA	BB	AA	BB	AA	AA	BB	BB	BB	AA	BB	AA	AA	BB	BB	AA	AA	BB	BB	AA	BB	BB	BB	AA	BB	BB	AA	AA	AA	BB	BB	BB	BB	BB	BB	AA	BB	AA	AA	BB
wsnp_Ex_c1457_2794331	4B	65.8223	0.447917	0.510417	0.538845	BB	BB	BB	BB	BB	BB	AA	?:?	AA	BB	BB	BB	BB	AA	BB	AA	AA	BB	BB	BB	AA	BB	BB	AA	BB	BB	BB	AA	BB	BB	AA	AA	AA	BB	BB	BB	BB	BB	BB	AA	BB	AA	AA	AA
wsnp_Ex_c28707_37811644	7A	65.8239	0.0572917	0.9375	0.117811	BB	BB	BB	BB	BB	BB	BB	BB	BB	BB	BB	BB	BB	BB	BB	BB	BB	BB	BB	BB	BB	BB	BB	BB	BB	BB	BB	BB	BB	BB	BB	BB	BB	BB	BB	BB	BB	BB	BB	BB	BB	BB	BB	BB
wsnp_Ex_c2181_4089639	1A	65.8453	0.0677083	0.916667	0.155138	BB	BB	BB	BB	BB	BB	BB	BB	BB	BB	AA	BB	BB	BB	BB	BB	BB	BB	BB	BB	BB	BB	BB	BB	BB	BB	BB	BB	BB	BB	BB	BB	BB	BB	BB	BB	BB	BB	BB	BB	BB	BB	BB	BB
wsnp_RFL_Contig3336_3426054	3B	65.8719	0.0729167	0.880208	0.219916	BB	BB	?:?	BB	BB	BB	BB	?:?	BB	AA	BB	BB	BB	BB	BB	BB	BB	BB	BB	BB	BB	BB	BB	?:?	BB	BB	BB	BB	BB	BB	BB	BB	BB	BB	BB	BB	BB	BB	?:?	BB	BB	BB	BB	BB
wsnp_Ex_c15944_24350833	3B	66.3941	0.0572917	0.927083	0.137234	BB	BB	BB	BB	BB	BB	BB	BB	BB	AA	BB	BB	BB	BB	BB	BB	BB	BB	BB	BB	BB	BB	BB	BB	BB	BB	BB	BB	BB	BB	BB	BB	BB	BB	BB	BB	BB	BB	BB	BB	BB	BB	BB	BB
wsnp_Ra_c21559_30963208	3B	66.3941	0.0677083	0.927083	0.135932	AA	AA	AA	AA	AA	AA	AA	AA	AA	BB	AA	AA	AA	AA	AA	AA	AA	AA	AA	AA	AA	AA	AA	AA	AA	AA	AA	AA	AA	AA	AA	AA	AA	AA	AA	AA	AA	AA	AA	AA	AA	AA	AA	AA
wsnp_BF485168B_Ta_2_1	1B	66.5104	0.109375	0.875	0.222412	BB	BB	BB	BB	BB	BB	BB	BB	BB	BB	BB	BB	BB	BB	AA	BB	BB	BB	AA	BB	BB	AA	BB	BB	BB	BB	AA	BB	BB	BB	BB	BB	BB	BB	BB	BB	BB	BB	BB	BB	BB	BB	BB	BB
wsnp_Ku_c6158_10825959	1B	66.5104	0.15625	0.828125	0.289795	AA	AA	AA	AA	AA	AA	AA	AA	BB	AA	AA	AA	AA	AA	AA	AA	AA	AA	BB	BB	BB	AA	AA	BB	AA	AA	AA	?:?	AA	AA	BB	BB	AA	AA	AA	AA	AA	AA	AA	AA	AA	BB	BB	BB
wsnp_RFL_Contig2686_2383517	1B	66.5104	0.369792	0.619792	0.479112	AA	AA	BB	AA	AA	AA	AA	AA	AA	BB	BB	BB	BB	AA	BB	AA	AA	AA	AA	AA	AA	BB	AA	AA	BB	BB	BB	AA	BB	AA	AA	AA	BB	BB	BB	BB	AA	BB	AA	AA	AA	AA	AA	AA
wsnp_Ex_c1097_2105209	3B	66.6197	0.0677083	0.932292	0.126248	BB	BB	BB	BB	BB	BB	BB	BB	BB	AA	BB	BB	BB	BB	BB	BB	BB	BB	BB	BB	BB	BB	BB	BB	BB	BB	BB	BB	BB	BB	BB	BB	BB	BB	BB	BB	BB	BB	BB	BB	BB	BB	BB	BB
wsnp_Ex_c1097_2105311	3B	66.6197	0.0677083	0.932292	0.126248	BB	BB	BB	BB	BB	BB	BB	BB	BB	AA	BB	BB	BB	BB	BB	BB	BB	BB	BB	BB	BB	BB	BB	BB	BB	BB	BB	BB	BB	BB	BB	BB	BB	BB	BB	BB	BB	BB	BB	BB	BB	BB	BB	BB
wsnp_Ku_c24414_34372822	3B	66.6197	0.078125	0.916667	0.153619	BB	BB	BB	BB	BB	BB	BB	BB	BB	AA	BB	BB	BB	BB	BB	BB	BB	BB	BB	BB	BB	BB	BB	BB	BB	BB	BB	BB	BB	BB	AA	BB	BB	BB	BB	BB	BB	BB	BB	BB	BB	BB	AA	BB
wsnp_Ex_rep_c66689_65010988	5A	66.6696	0.0520833	0.9375	0.118381	BB	BB	BB	BB	BB	BB	BB	BB	BB	BB	BB	BB	BB	BB	BB	BB	BB	BB	BB	BB	BB	BB	BB	BB	BB	BB	BB	BB	BB	BB	BB	BB	BB	BB	BB	BB	BB	BB	BB	BB	BB	BB	BB	BB
wsnp_Ex_c21930_31102685	3B	67.2132	0.0520833	0.947917	0.0987413	BB	BB	BB	BB	BB	BB	BB	BB	BB	AA	BB	BB	BB	BB	BB	BB	BB	BB	BB	BB	BB	BB	BB	BB	BB	BB	BB	BB	BB	BB	BB	BB	BB	BB	BB	BB	BB	BB	BB	BB	BB	BB	BB	BB
wsnp_Ex_c21930_31102213	3B	67.2132	0.0572917	0.932292	0.12755	AA	AA	AA	AA	AA	AA	AA	AA	AA	BB	AA	AA	AA	AA	AA	AA	AA	AA	AA	AA	AA	AA	AA	AA	AA	AA	AA	AA	AA	AA	AA	AA	AA	AA	AA	AA	AA	AA	AA	AA	AA	AA	AA	AA
wsnp_Ex_c4156_7507247	3B	67.2132	0.0572917	0.932292	0.12755	AA	AA	AA	AA	AA	AA	AA	AA	AA	BB	AA	AA	AA	AA	AA	AA	AA	AA	AA	AA	AA	?:?	AA	AA	AA	AA	AA	AA	AA	AA	AA	AA	AA	AA	AA	AA	AA	AA	AA	AA	AA	AA	AA	AA
wsnp_Ex_c4156_7506400	3B	67.2132	0.0572917	0.942708	0.108019	AA	AA	AA	AA	AA	AA	AA	AA	AA	BB	AA	AA	AA	AA	AA	AA	AA	AA	AA	AA	AA	AA	AA	AA	AA	AA	AA	AA	AA	AA	AA	AA	AA	AA	AA	AA	AA	AA	AA	AA	AA	AA	AA	AA
wsnp_Ku_c53270_57959459	1D	67.2898	0.0572917	0.9375	0.117811	AA	AA	AA	AA	AA	AA	AA	AA	AA	AA	BB	AA	AA	AA	AA	AA	AA	AA	AA	AA	AA	AA	AA	AA	AA	AA	AA	AA	AA	AA	BB	AA	AA	AA	AA	AA	AA	AA	AA	AA	AA	AA	BB	AA
wsnp_Ex_c18462_27305612	1B	67.357	0.0729167	0.90625	0.173394	AA	AA	AA	AA	AA	AA	AA	AA	AA	AA	AA	AA	AA	AA	AA	AA	AA	AA	AA	AA	AA	AA	AA	AA	AA	AA	AA	AA	AA	AA	AA	AA	AA	AA	AA	AA	AA	AA	AA	AA	AA	AA	AA	AA
wsnp_Ex_c4927_8772847	3B	67.5099	0.0520833	0.942708	0.108588	AA	AA	AA	AA	AA	AA	AA	AA	AA	BB	AA	AA	AA	AA	AA	AA	AA	AA	AA	AA	AA	AA	AA	AA	AA	AA	AA	AA	AA	AA	AA	AA	AA	AA	AA	AA	AA	AA	AA	AA	AA	AA	AA	AA
wsnp_Ex_c10959_17801482	1D	67.7717	0.0520833	0.942708	0.108588	AA	AA	AA	AA	AA	AA	AA	AA	AA	AA	AA	AA	AA	AA	AA	AA	AA	AA	AA	BB	AA	AA	AA	AA	AA	AA	AA	AA	AA	AA	AA	AA	AA	AA	AA	AA	AA	AA	AA	AA	AA	AA	AA	AA
wsnp_RFL_Contig2744_2471775	2B	68.2529	0.484375	0.494792	0.520562	BB	BB	AA	BB	AA	BB	AA	BB	AA	BB	AA	AA	AA	BB	AA	AA	AA	BB	AA	BB	AA	AA	AA	AA	AA	AA	AA	AA	AA	BB	AA	AA	BB	AA	AA	AA	BB	AA	AA	AA	BB	AA	AA	AA
wsnp_JD_c33645_25575463	4B	68.3286	0.0625	0.921875	0.14624	BB	BB	BB	BB	AA	BB	BB	BB	BB	AA	BB	BB	BB	BB	BB	BB	BB	BB	BB	AA	BB	BB	BB	BB	BB	BB	BB	BB	BB	BB	BB	BB	BB	BB	BB	BB	BB	BB	BB	BB	BB	BB	BB	BB
wsnp_Ex_c32467_41117359	4B	68.3286	0.078125	0.901042	0.18202	AA	AA	AA	AA	BB	AA	AA	AA	AA	BB	AA	AA	AA	AA	AA	AA	AA	AA	AA	BB	AA	AA	AA	AA	AA	AA	AA	AA	AA	AA	AA	AA	AA	AA	AA	AA	AA	AA	AA	AA	AA	AA	AA	AA
wsnp_Ex_c5769_10136243	4B	68.3286	0.442708	0.515625	0.53814	AA	AA	AA	AA	AA	AA	BB	?:?	BB	AA	AA	AA	AA	BB	AA	BB	BB	AA	AA	AA	BB	AA	AA	BB	AA	AA	AA	BB	AA	AA	BB	BB	BB	AA	AA	AA	AA	AA	AA	BB	AA	BB	BB	BB
wsnp_Ex_c40815_47789152	4B	68.3286	0.447917	0.515625	0.533502	AA	AA	AA	AA	AA	AA	BB	?:?	BB	AA	AA	AA	AA	BB	AA	BB	BB	AA	AA	AA	BB	AA	AA	BB	AA	AA	AA	BB	AA	AA	BB	BB	BB	AA	AA	AA	AA	AA	AA	BB	AA	BB	BB	BB
wsnp_BE446087B_Ta_2_1	3B	68.418	0.0677083	0.927083	0.135932	AA	AA	AA	AA	AA	AA	AA	AA	AA	BB	AA	AA	AA	AA	AA	AA	AA	AA	AA	AA	AA	AA	AA	AA	AA	AA	AA	AA	AA	AA	BB	AA	AA	AA	AA	AA	AA	AA	AA	AA	AA	AA	BB	AA
wsnp_Ex_rep_c67404_65986980	3B	68.418	0.09375	0.895833	0.188694	BB	BB	BB	BB	BB	BB	BB	BB	BB	AA	BB	BB	BB	BB	BB	BB	BB	BB	BB	BB	BB	BB	BB	BB	BB	BB	BB	BB	BB	BB	AA	BB	BB	BB	BB	BB	BB	BB	BB	BB	BB	BB	AA	BB
wsnp_Ex_rep_c68624_67475477	3B	68.418	0.114583	0.885417	0.202908	BB	BB	BB	BB	BB	BB	BB	BB	BB	AA	BB	BB	BB	BB	BB	BB	BB	BB	AA	AA	BB	BB	BB	BB	BB	BB	BB	BB	BB	BB	BB	BB	BB	BB	BB	BB	BB	BB	AA	BB	BB	AA	BB	BB
wsnp_Ex_c15188_23387523	1A	68.6461	0.0677083	0.916667	0.155138	BB	BB	BB	BB	BB	BB	BB	BB	BB	BB	AA	BB	BB	BB	BB	BB	BB	BB	BB	BB	BB	BB	BB	BB	BB	BB	BB	BB	BB	BB	BB	BB	BB	BB	BB	BB	BB	BB	BB	BB	BB	BB	BB	BB
wsnp_Ra_c34203_42948357	1A	68.6461	0.0677083	0.916667	0.155138	BB	BB	BB	BB	BB	BB	BB	BB	BB	BB	AA	BB	BB	BB	BB	BB	BB	BB	BB	BB	BB	BB	BB	BB	BB	BB	BB	BB	BB	BB	BB	BB	BB	BB	BB	BB	BB	BB	BB	BB	BB	BB	BB	BB
wsnp_Ra_c41581_48764320	1A	68.6461	0.0677083	0.921875	0.145562	BB	BB	BB	BB	BB	BB	BB	BB	BB	BB	AA	BB	BB	BB	BB	BB	BB	BB	BB	BB	BB	BB	BB	BB	BB	BB	BB	BB	BB	BB	BB	BB	BB	BB	BB	BB	BB	BB	BB	BB	BB	BB	BB	BB
wsnp_Ex_rep_c104437_89154072	1A	68.6461	0.0677083	0.932292	0.126248	AA	AA	AA	AA	AA	AA	AA	AA	AA	AA	BB	AA	AA	AA	AA	AA	AA	AA	AA	AA	AA	AA	AA	AA	AA	AA	AA	AA	AA	AA	AA	AA	AA	AA	AA	AA	AA	AA	AA	AA	AA	AA	AA	AA
wsnp_Ex_c15188_23387754	1A	68.6461	0.447917	0.5	0.549371	BB	AA	BB	BB	BB	AA	BB	AA	AA	AA	BB	BB	BB	BB	AA	AA	AA	AA	BB	AA	BB	BB	BB	?:?	BB	BB	AA	?:?	AA	AA	AA	AA	AA	BB	BB	BB	AA	BB	BB	AA	AA	AA	AA	AA
wsnp_RFL_Contig2808_2585736	1A	68.6461	0.463542	0.489583	0.545437	AA	BB	AA	AA	AA	BB	AA	BB	BB	BB	AA	AA	AA	AA	BB	BB	BB	BB	AA	BB	AA	AA	AA	BB	AA	AA	BB	BB	BB	BB	BB	BB	BB	AA	AA	AA	BB	AA	AA	BB	BB	BB	BB	BB
wsnp_Ku_c30921_40705731	1A	68.6461	0.46875	0.494792	0.535455	AA	BB	AA	AA	AA	BB	AA	BB	BB	BB	AA	AA	AA	AA	BB	BB	BB	BB	AA	BB	AA	AA	AA	BB	AA	AA	BB	BB	BB	BB	BB	BB	BB	AA	AA	AA	BB	AA	AA	BB	BB	BB	BB	BB
wsnp_Ex_c1959_3692097	1A	68.6461	0.479167	0.489583	0.530707	BB	AA	BB	BB	BB	AA	BB	AA	AA	AA	BB	BB	BB	BB	AA	AA	AA	AA	BB	AA	BB	BB	BB	AA	BB	BB	AA	AA	AA	AA	AA	AA	AA	BB	BB	BB	AA	BB	BB	AA	AA	AA	AA	?:?
wsnp_JD_c2146_2955972	3B	68.7147	0.0729167	0.921875	0.14483	AA	AA	AA	AA	AA	AA	AA	AA	AA	BB	AA	AA	AA	AA	AA	AA	AA	AA	AA	AA	AA	AA	AA	AA	AA	AA	AA	AA	AA	AA	BB	AA	AA	AA	AA	AA	AA	AA	AA	AA	AA	AA	BB	AA
wsnp_Ku_c7454_12836140	3B	68.7147	0.0729167	0.921875	0.14483	AA	AA	AA	AA	AA	AA	AA	AA	AA	BB	AA	AA	AA	AA	AA	AA	AA	AA	AA	AA	AA	AA	AA	AA	AA	AA	AA	AA	AA	AA	BB	AA	AA	AA	AA	AA	AA	AA	AA	AA	AA	AA	BB	AA
wsnp_JD_c8629_9593896	3B	68.7147	0.078125	0.921875	0.144043	AA	AA	AA	AA	AA	AA	AA	AA	AA	BB	AA	AA	AA	AA	AA	AA	AA	AA	AA	AA	AA	AA	AA	AA	AA	AA	AA	AA	AA	AA	BB	AA	AA	AA	AA	AA	AA	AA	AA	AA	AA	AA	BB	AA
wsnp_JD_c8158_9193784	3B	69.0114	0.0677083	0.932292	0.126248	BB	BB	BB	BB	BB	BB	BB	BB	BB	AA	BB	BB	BB	BB	BB	BB	BB	BB	BB	BB	BB	BB	BB	BB	BB	BB	BB	BB	BB	BB	BB	BB	BB	BB	BB	BB	BB	BB	BB	BB	BB	BB	BB	BB
wsnp_RFL_Contig2338_1839077	3B	69.0114	0.0989583	0.890625	0.196994	AA	AA	AA	AA	AA	AA	AA	AA	AA	BB	AA	AA	AA	AA	AA	AA	AA	AA	AA	AA	AA	AA	AA	AA	AA	AA	AA	AA	AA	AA	BB	AA	AA	AA	AA	AA	AA	AA	AA	AA	AA	AA	BB	AA
wsnp_Ku_c15567_24224400	2A	69.0564	0.0885417	0.895833	0.189643	BB	BB	BB	BB	BB	BB	BB	BB	BB	BB	AA	BB	BB	BB	BB	BB	BB	BB	BB	BB	AA	BB	BB	BB	BB	BB	BB	BB	BB	BB	AA	BB	BB	BB	BB	BB	BB	BB	BB	BB	BB	BB	AA	BB
wsnp_Ku_c15567_24223777	2A	69.0564	0.09375	0.895833	0.188694	BB	BB	BB	BB	BB	BB	BB	BB	BB	BB	AA	BB	BB	BB	BB	BB	BB	BB	BB	BB	AA	BB	BB	BB	BB	BB	BB	BB	BB	BB	AA	BB	BB	BB	BB	BB	BB	BB	BB	BB	BB	BB	AA	BB
wsnp_Ex_rep_c68600_67449494	5B	69.0858	0.0677083	0.932292	0.126248	AA	AA	AA	AA	BB	AA	AA	AA	AA	AA	AA	AA	AA	AA	AA	AA	AA	AA	AA	AA	AA	AA	AA	AA	AA	AA	AA	AA	AA	AA	AA	AA	AA	AA	AA	AA	AA	AA	AA	AA	AA	AA	AA	AA
wsnp_Ex_rep_c102633_87756283	1B	69.159	0.390625	0.583333	0.503038	BB	AA	BB	BB	AA	AA	AA	AA	BB	BB	BB	BB	BB	BB	AA	AA	AA	AA	AA	AA	BB	AA	AA	BB	BB	BB	AA	AA	BB	AA	AA	BB	AA	BB	BB	BB	AA	BB	AA	AA	AA	AA	AA	BB
wsnp_Ex_c16615_25147492	3A	69.1632	0.0520833	0.932292	0.12812	AA	AA	AA	AA	AA	AA	AA	AA	AA	AA	AA	AA	AA	AA	AA	AA	AA	AA	AA	BB	AA	?:?	?:?	AA	AA	AA	AA	AA	AA	AA	AA	AA	AA	AA	AA	AA	AA	AA	AA	AA	AA	AA	AA	AA
wsnp_Ra_c13881_21836489	6D	69.1954	0.0520833	0.932292	0.12812	BB	BB	BB	BB	BB	BB	BB	BB	BB	BB	AA	BB	BB	BB	BB	BB	BB	BB	BB	AA	BB	BB	BB	BB	BB	BB	BB	BB	BB	BB	BB	BB	BB	BB	BB	BB	BB	BB	BB	BB	BB	BB	BB	BB
wsnp_Ku_rep_c69863_69344214	4B	69.3518	0.119792	0.817708	0.317003	AA	AA	AA	AA	BB	AA	AA	AA	AA	AA	AA	AA	AA	AA	AA	AA	AA	AA	AA	BB	AA	AA	?:?	AA	AA	AA	AA	AA	BB	AA	AA	AA	AA	AA	AA	AA	AA	AA	AA	AA	AA	AA	AA	AA
wsnp_Ex_rep_c101340_86719115	3A	69.4675	0.0625	0.916667	0.155816	AA	AA	AA	AA	AA	AA	AA	AA	AA	AA	AA	AA	AA	AA	AA	AA	AA	AA	AA	BB	AA	?:?	AA	AA	AA	AA	AA	AA	AA	AA	AA	AA	AA	AA	AA	AA	AA	AA	AA	AA	AA	AA	AA	AA
wsnp_Ex_c14147_22077948	3B	69.6109	0.0520833	0.942708	0.108588	AA	AA	AA	AA	AA	AA	AA	AA	AA	BB	AA	AA	AA	AA	AA	AA	AA	AA	AA	AA	AA	AA	AA	AA	AA	AA	AA	AA	AA	AA	AA	AA	AA	AA	AA	AA	AA	AA	AA	AA	AA	AA	AA	AA
wsnp_Ex_c4888_8713275	3B	69.6109	0.0625	0.9375	0.117188	BB	BB	BB	BB	BB	BB	BB	BB	BB	AA	BB	BB	BB	BB	BB	BB	BB	BB	BB	BB	BB	BB	BB	BB	BB	BB	BB	BB	BB	BB	BB	BB	BB	BB	BB	BB	BB	BB	BB	BB	BB	BB	BB	BB
wsnp_Ex_c4888_8714379	3B	69.6109	0.0625	0.9375	0.117188	BB	BB	BB	BB	BB	BB	BB	BB	BB	AA	BB	BB	BB	BB	BB	BB	BB	BB	BB	BB	BB	BB	BB	BB	BB	BB	BB	BB	BB	BB	BB	BB	BB	BB	BB	BB	BB	BB	BB	BB	BB	BB	BB	BB
wsnp_Ku_c3910_7159817	7A	69.8322	0.109375	0.885417	0.204074	BB	BB	BB	BB	BB	BB	BB	AA	BB	BB	BB	BB	BB	BB	BB	BB	BB	BB	BB	BB	BB	BB	BB	BB	BB	BB	BB	AA	BB	BB	BB	BB	BB	BB	BB	BB	BB	BB	AA	AA	BB	BB	BB	BB
wsnp_Ex_c41969_48673442	1A	69.9749	0.166667	0.817708	0.303575	AA	AA	AA	AA	AA	AA	AA	AA	AA	AA	AA	AA	AA	BB	AA	AA	AA	AA	AA	AA	AA	AA	AA	AA	AA	AA	AA	AA	AA	AA	AA	AA	AA	AA	AA	AA	AA	AA	AA	AA	AA	AA	AA	AA
wsnp_BE443995B_Ta_2_2	3A	70.0761	0.0520833	0.947917	0.0987413	AA	AA	AA	AA	AA	AA	AA	AA	AA	AA	AA	AA	AA	AA	AA	AA	AA	AA	AA	BB	AA	AA	AA	AA	AA	AA	AA	AA	AA	AA	AA	AA	AA	AA	AA	AA	AA	AA	AA	AA	AA	AA	AA	AA
wsnp_Ra_c32055_41111615	3B	70.0797	0.0729167	0.921875	0.14483	AA	AA	AA	AA	AA	AA	AA	AA	AA	BB	AA	AA	AA	AA	AA	AA	AA	AA	AA	AA	AA	AA	AA	AA	AA	AA	AA	AA	AA	AA	AA	AA	AA	AA	AA	AA	AA	AA	AA	AA	AA	AA	AA	AA
wsnp_Ku_rep_c69863_69344409	4B	70.1528	0.109375	0.828125	0.302246	BB	BB	BB	BB	AA	BB	BB	BB	BB	BB	BB	BB	BB	BB	BB	BB	BB	BB	BB	AA	BB	BB	BB	BB	BB	BB	BB	BB	AA	BB	BB	BB	BB	BB	BB	BB	BB	?:?	BB	BB	BB	BB	BB	BB
wsnp_RFL_Contig4483_5312236	2B	70.1886	0.380208	0.619792	0.4713	AA	AA	BB	BB	BB	AA	AA	AA	BB	AA	BB	BB	BB	AA	AA	BB	BB	AA	AA	AA	AA	AA	BB	BB	AA	BB	AA	BB	AA	AA	BB	AA	AA	BB	BB	BB	AA	BB	AA	AA	AA	AA	BB	AA
wsnp_BE446240B_Ta_2_1	1B	70.1915	0.145833	0.828125	0.292942	AA	BB	AA	AA	AA	AA	AA	AA	AA	BB	AA	AA	AA	AA	AA	AA	AA	AA	AA	AA	AA	AA	AA	AA	AA	AA	AA	AA	AA	BB	AA	AA	AA	AA	AA	AA	BB	AA	AA	AA	AA	AA	AA	AA
wsnp_Ex_c18169_26977013	1A	70.3006	0.364583	0.59375	0.51454	BB	AA	BB	BB	BB	AA	BB	AA	AA	BB	AA	BB	BB	BB	AA	AA	BB	AA	BB	BB	BB	BB	BB	AA	BB	BB	AA	AA	AA	AA	AA	AA	AA	BB	BB	BB	AA	AA	BB	AA	BB	AA	AA	?:?
wsnp_Ku_c20011_29589089	5A	70.4601	0.0520833	0.9375	0.118381	AA	AA	AA	AA	AA	AA	AA	AA	AA	AA	AA	AA	AA	AA	AA	AA	AA	AA	AA	BB	AA	AA	AA	AA	AA	AA	AA	AA	AA	AA	AA	AA	AA	AA	AA	AA	AA	AA	AA	AA	AA	AA	AA	AA
wsnp_CD897414B_Ta_2_1	3B	70.4833	0.0833333	0.911458	0.162299	BB	BB	BB	BB	BB	BB	BB	BB	BB	AA	BB	BB	BB	BB	BB	BB	BB	BB	BB	BB	BB	BB	BB	BB	BB	BB	BB	BB	BB	BB	BB	BB	BB	BB	BB	BB	BB	BB	BB	BB	BB	BB	BB	BB
wsnp_Ex_c5657_9942445	3B	70.4833	0.0885417	0.901042	0.180284	AA	AA	AA	AA	AA	AA	AA	AA	AA	BB	AA	AA	AA	AA	AA	AA	AA	AA	AA	AA	AA	AA	AA	AA	AA	AA	AA	AA	AA	AA	AA	AA	AA	AA	AA	AA	AA	AA	AA	AA	AA	AA	AA	AA
wsnp_Ex_c54357_57265797	3B	70.4833	0.135417	0.854167	0.252062	AA	AA	AA	AA	AA	AA	AA	AA	AA	BB	AA	AA	AA	AA	AA	AA	AA	AA	BB	BB	AA	AA	AA	AA	AA	AA	AA	AA	AA	AA	AA	AA	AA	AA	AA	AA	AA	AA	BB	AA	AA	BB	AA	AA
wsnp_Ex_c4605_8241260	1A	70.6263	0.385417	0.572917	0.52322	BB	AA	BB	BB	BB	AA	BB	AA	AA	BB	AA	BB	BB	BB	AA	AA	BB	AA	BB	BB	BB	BB	BB	AA	BB	BB	AA	AA	AA	AA	AA	AA	AA	BB	BB	BB	AA	AA	BB	AA	BB	AA	AA	AA
wsnp_BF475149A_Ta_2_1	1A	70.6263	0.416667	0.5625	0.509983	AA	BB	AA	AA	AA	BB	AA	BB	BB	AA	BB	AA	AA	BB	BB	BB	AA	BB	AA	AA	AA	AA	AA	BB	AA	AA	BB	BB	BB	BB	BB	BB	BB	AA	AA	AA	BB	BB	AA	BB	AA	BB	BB	BB
wsnp_Ex_rep_c101414_86780813	1A	70.6979	0.390625	0.567708	0.525119	BB	AA	BB	BB	BB	AA	BB	AA	AA	BB	AA	BB	BB	BB	AA	AA	BB	AA	BB	BB	BB	BB	BB	AA	BB	BB	AA	AA	AA	AA	AA	AA	AA	BB	BB	BB	AA	AA	BB	AA	BB	AA	AA	AA
wsnp_Ex_rep_c101414_86780996	1A	70.6979	0.416667	0.536458	0.534234	BB	AA	BB	BB	BB	AA	BB	AA	AA	BB	AA	BB	BB	AA	AA	AA	BB	AA	BB	BB	BB	BB	BB	AA	BB	BB	AA	AA	AA	AA	AA	AA	AA	BB	BB	BB	AA	AA	BB	AA	BB	AA	AA	AA
wsnp_Ex_c4605_8239915	1A	70.6979	0.421875	0.557292	0.511447	AA	BB	AA	AA	AA	BB	AA	BB	BB	AA	BB	AA	AA	BB	BB	BB	AA	BB	AA	AA	AA	AA	AA	BB	AA	AA	BB	BB	BB	BB	BB	BB	BB	AA	AA	AA	BB	BB	AA	BB	AA	BB	BB	BB
wsnp_Ex_c7967_13522958	3B	70.7682	0.135417	0.859375	0.243137	AA	AA	AA	AA	AA	AA	AA	AA	AA	BB	AA	AA	AA	AA	AA	AA	AA	AA	BB	BB	AA	AA	AA	AA	AA	AA	AA	AA	AA	AA	AA	AA	AA	AA	AA	AA	AA	AA	BB	AA	AA	BB	AA	AA
wsnp_Ku_c27456_37405832	4B	70.946	0.458333	0.505208	0.529894	BB	AA	BB	BB	BB	AA	AA	AA	AA	AA	BB	BB	BB	AA	BB	BB	AA	AA	BB	BB	AA	BB	AA	AA	BB	BB	BB	?:?	AA	AA	AA	AA	AA	BB	BB	BB	AA	BB	AA	BB	AA	AA	AA	AA
wsnp_Ex_c53364_56625806	3A	70.995	0.0625	0.921875	0.14624	AA	AA	AA	AA	AA	AA	AA	AA	AA	AA	AA	AA	AA	AA	AA	AA	AA	AA	AA	BB	AA	?:?	AA	AA	AA	AA	AA	AA	AA	AA	AA	AA	AA	AA	AA	AA	AA	AA	AA	AA	AA	AA	AA	AA
wsnp_Ex_rep_c69738_68695568	1A	71.0236	0.0625	0.9375	0.117188	BB	BB	BB	BB	BB	BB	BB	BB	BB	BB	AA	BB	BB	BB	BB	BB	BB	BB	BB	BB	BB	BB	BB	BB	BB	BB	BB	BB	BB	BB	BB	BB	BB	BB	BB	BB	BB	BB	BB	BB	BB	BB	BB	BB
wsnp_Ex_c12048_19288999	5B	71.1106	0.0677083	0.916667	0.155138	BB	BB	BB	BB	AA	BB	BB	BB	BB	BB	AA	BB	BB	BB	BB	BB	BB	BB	BB	AA	BB	BB	BB	BB	BB	BB	BB	BB	BB	BB	BB	BB	BB	BB	BB	BB	BB	BB	BB	BB	BB	BB	BB	BB
wsnp_RFL_Contig2809_2587619	5B	71.1106	0.078125	0.90625	0.172607	BB	BB	BB	BB	AA	BB	BB	BB	BB	BB	AA	BB	BB	BB	BB	BB	BB	BB	BB	AA	BB	BB	BB	BB	BB	BB	BB	BB	BB	BB	BB	BB	BB	BB	BB	BB	BB	BB	BB	BB	BB	BB	BB	BB
wsnp_JD_c9902_10674725	3B	71.1421	0.078125	0.916667	0.153619	AA	AA	AA	AA	AA	AA	AA	AA	AA	BB	AA	AA	AA	AA	AA	AA	AA	AA	AA	AA	AA	AA	AA	AA	AA	AA	AA	AA	AA	AA	AA	AA	AA	AA	AA	AA	AA	AA	AA	AA	AA	AA	AA	AA
wsnp_Ex_c943_1808232	3A	71.281	0.0520833	0.947917	0.0987413	BB	BB	BB	BB	BB	BB	BB	BB	BB	BB	BB	BB	BB	BB	BB	BB	BB	BB	BB	AA	BB	BB	BB	BB	BB	BB	BB	BB	BB	BB	BB	BB	BB	BB	BB	BB	BB	BB	BB	BB	BB	BB	BB	BB
wsnp_Ku_rep_c69863_69343983	4B	71.3505	0.0989583	0.864583	0.242703	BB	BB	BB	BB	AA	BB	BB	BB	BB	BB	BB	BB	BB	BB	BB	BB	BB	BB	BB	AA	BB	BB	BB	BB	BB	BB	BB	BB	AA	BB	BB	BB	BB	BB	BB	BB	BB	BB	BB	BB	BB	BB	BB	BB
wsnp_Ex_c17420_26123728	4B	71.636	0.421875	0.515625	0.551731	BB	AA	BB	BB	BB	AA	AA	AA	AA	AA	BB	BB	BB	?:?	BB	BB	AA	AA	BB	BB	AA	BB	AA	AA	BB	BB	BB	AA	AA	AA	AA	AA	AA	BB	BB	BB	AA	BB	AA	BB	AA	AA	AA	?:?
wsnp_CAP11_c1656_909791	3B	71.6822	0.0625	0.9375	0.117188	BB	BB	BB	BB	BB	BB	BB	BB	BB	AA	BB	BB	BB	BB	BB	BB	BB	BB	BB	BB	BB	BB	BB	BB	BB	BB	BB	BB	BB	BB	BB	BB	BB	BB	BB	BB	BB	BB	BB	BB	BB	BB	BB	BB
wsnp_JD_c9902_10674626	3B	71.6822	0.0677083	0.921875	0.145562	AA	AA	AA	AA	AA	AA	AA	AA	AA	BB	AA	AA	AA	AA	AA	AA	AA	AA	AA	AA	AA	AA	AA	AA	AA	AA	AA	AA	AA	AA	AA	AA	AA	AA	AA	AA	AA	AA	AA	AA	AA	AA	AA	AA
wsnp_JD_c7325_8422075	3B	71.6822	0.0833333	0.901042	0.181179	AA	AA	AA	AA	AA	AA	AA	AA	AA	AA	AA	AA	AA	AA	AA	AA	AA	AA	BB	BB	AA	AA	AA	AA	AA	AA	AA	AA	AA	AA	AA	AA	AA	AA	AA	AA	AA	AA	BB	AA	AA	BB	AA	AA
wsnp_JD_c4621_5757093	2B	71.8224	0.182292	0.802083	0.323432	BB	BB	BB	BB	AA	BB	AA	BB	BB	BB	BB	BB	BB	BB	AA	BB	BB	BB	AA	BB	AA	AA	AA	?:?	BB	BB	AA	BB	AA	BB	BB	AA	BB	BB	BB	BB	BB	BB	AA	AA	BB	AA	BB	AA
wsnp_Ex_rep_c67391_65971023	2B	71.8224	0.1875	0.802083	0.321506	BB	BB	BB	BB	AA	BB	AA	BB	BB	BB	BB	BB	BB	BB	AA	BB	BB	BB	AA	BB	AA	AA	AA	AA	BB	BB	AA	BB	AA	BB	BB	AA	BB	BB	BB	BB	BB	BB	AA	AA	BB	AA	BB	AA
wsnp_Ex_c11039_17902115	3A	71.8896	0.0520833	0.947917	0.0987413	BB	BB	BB	BB	BB	BB	BB	BB	BB	BB	BB	BB	BB	BB	BB	BB	BB	BB	BB	AA	BB	BB	BB	BB	BB	BB	BB	BB	BB	BB	BB	BB	BB	BB	BB	BB	BB	BB	BB	BB	BB	BB	BB	BB
wsnp_Ex_c943_1808577	3A	71.8896	0.0520833	0.947917	0.0987413	BB	BB	BB	BB	BB	BB	BB	BB	BB	BB	BB	BB	BB	BB	BB	BB	BB	BB	BB	AA	BB	BB	BB	BB	BB	BB	BB	BB	BB	BB	BB	BB	BB	BB	BB	BB	BB	BB	BB	BB	BB	BB	BB	BB
wsnp_Ex_c32500_41144083	4B	71.985	0.421875	0.546875	0.522949	AA	BB	AA	AA	AA	BB	BB	BB	BB	BB	AA	AA	AA	BB	AA	AA	BB	BB	AA	AA	BB	AA	BB	BB	AA	AA	AA	BB	AA	BB	BB	BB	BB	AA	AA	AA	BB	AA	BB	AA	BB	BB	BB	BB
wsnp_CAP7_c1405_706142	4B	71.985	0.427083	0.546875	0.518528	AA	BB	AA	AA	AA	BB	BB	BB	BB	BB	AA	AA	AA	BB	AA	AA	BB	BB	AA	AA	BB	AA	BB	BB	AA	AA	AA	BB	AA	BB	BB	BB	BB	AA	AA	AA	BB	AA	BB	AA	BB	BB	BB	BB
wsnp_Ex_c2887_5330426	2A	72.0091	0.0572917	0.927083	0.137234	BB	BB	BB	BB	BB	BB	BB	BB	BB	BB	AA	BB	BB	BB	BB	BB	BB	BB	BB	BB	BB	BB	BB	BB	BB	BB	BB	BB	BB	BB	BB	BB	BB	BB	BB	BB	BB	BB	BB	BB	BB	BB	BB	BB
wsnp_Ex_c1725_3267186	6B	72.1275	0.0572917	0.927083	0.137234	AA	AA	AA	AA	AA	AA	AA	AA	AA	AA	AA	AA	AA	?:?	AA	AA	AA	AA	AA	AA	AA	AA	AA	AA	AA	AA	AA	AA	AA	AA	AA	AA	AA	AA	AA	AA	AA	AA	AA	AA	AA	AA	AA	AA
wsnp_Ex_rep_c101703_87021883	6B	72.1275	0.458333	0.515625	0.524061	AA	BB	AA	AA	AA	BB	BB	AA	BB	BB	BB	AA	AA	BB	AA	AA	AA	BB	BB	AA	AA	BB	BB	BB	AA	AA	AA	BB	AA	BB	AA	BB	BB	AA	AA	AA	BB	BB	AA	BB	BB	AA	AA	BB
wsnp_Ku_c21770_31551190	5B	72.1412	0.0677083	0.916667	0.155138	AA	AA	AA	AA	BB	AA	AA	AA	AA	AA	AA	AA	AA	AA	AA	AA	AA	AA	AA	AA	AA	AA	AA	AA	AA	AA	AA	AA	AA	AA	AA	AA	AA	AA	AA	AA	AA	AA	AA	AA	AA	AA	AA	AA
wsnp_JD_c11273_11770307	3A	72.1939	0.0520833	0.9375	0.118381	AA	AA	AA	AA	AA	AA	AA	AA	AA	AA	AA	AA	AA	AA	AA	AA	AA	AA	AA	BB	AA	?:?	AA	AA	AA	AA	AA	AA	AA	AA	AA	AA	AA	AA	AA	AA	AA	AA	AA	AA	AA	AA	AA	AA
wsnp_Ex_c18331_27155125	6B	72.4411	0.0572917	0.9375	0.117811	BB	BB	BB	BB	BB	BB	BB	BB	BB	BB	BB	BB	BB	BB	BB	BB	BB	BB	BB	BB	BB	BB	BB	BB	BB	BB	BB	BB	BB	BB	BB	BB	BB	BB	BB	BB	BB	BB	BB	BB	BB	BB	BB	BB
wsnp_Ra_rep_c73725_71801237	6B	72.4411	0.0625	0.932292	0.126926	BB	BB	BB	BB	BB	BB	BB	BB	BB	BB	BB	BB	BB	BB	BB	BB	BB	BB	BB	BB	BB	BB	BB	BB	BB	BB	BB	BB	BB	BB	BB	BB	BB	BB	BB	BB	BB	BB	BB	BB	BB	BB	BB	BB
wsnp_JD_c1187_1731186	3A	72.5042	0.0572917	0.927083	0.137234	BB	BB	BB	BB	BB	BB	BB	BB	BB	BB	BB	BB	BB	BB	BB	BB	BB	BB	BB	AA	BB	BB	BB	BB	BB	BB	BB	BB	BB	BB	BB	BB	BB	BB	BB	BB	BB	BB	BB	BB	BB	BB	BB	BB
wsnp_Ex_c7478_12792943	3B	72.5309	0.0625	0.927083	0.13661	BB	BB	BB	BB	BB	BB	BB	BB	BB	AA	BB	BB	BB	BB	BB	BB	BB	BB	BB	BB	BB	BB	BB	BB	BB	BB	BB	BB	BB	BB	AA	BB	BB	BB	BB	BB	BB	BB	BB	BB	BB	BB	AA	BB
wsnp_Ex_c257_491667	3B	72.5309	0.0677083	0.927083	0.135932	BB	BB	BB	BB	BB	BB	BB	BB	BB	AA	BB	BB	BB	BB	BB	BB	BB	BB	BB	BB	BB	BB	BB	BB	BB	BB	BB	BB	BB	BB	AA	BB	BB	BB	BB	BB	BB	BB	BB	BB	BB	BB	AA	BB
wsnp_BE497469B_Ta_2_1	3B	72.5309	0.0885417	0.911458	0.161404	AA	AA	AA	AA	AA	AA	AA	AA	AA	BB	AA	AA	AA	AA	AA	AA	AA	AA	AA	AA	AA	AA	AA	AA	AA	AA	AA	AA	AA	AA	BB	AA	AA	AA	AA	AA	AA	AA	AA	AA	AA	AA	BB	AA
wsnp_Ex_rep_c66846_65240088	1A	72.5347	0.0625	0.932292	0.126926	BB	BB	BB	BB	BB	BB	BB	BB	BB	BB	AA	BB	BB	BB	BB	BB	BB	BB	BB	BB	BB	BB	BB	BB	BB	BB	BB	BB	BB	BB	BB	BB	BB	BB	BB	BB	BB	BB	BB	BB	BB	BB	BB	BB
wsnp_Ku_c13449_21442684	1A	72.5347	0.0625	0.927083	0.13661	AA	AA	AA	AA	AA	AA	AA	AA	AA	AA	BB	AA	AA	AA	AA	AA	AA	AA	AA	AA	AA	AA	AA	AA	AA	AA	AA	AA	AA	AA	AA	AA	AA	AA	AA	AA	AA	AA	AA	AA	AA	AA	AA	AA
wsnp_Ex_c22963_32183009	1A	72.5347	0.442708	0.526042	0.522651	BB	BB	BB	AA	AA	BB	AA	BB	AA	AA	AA	BB	BB	?:?	AA	BB	AA	BB	AA	AA	AA	AA	BB	BB	BB	BB	AA	BB	AA	BB	BB	BB	BB	BB	BB	BB	BB	AA	AA	BB	AA	AA	BB	BB
wsnp_Ex_rep_c101231_86636951	1B	72.558	0.46875	0.5	0.530273	BB	AA	BB	BB	BB	AA	BB	BB	BB	BB	BB	BB	BB	BB	AA	?:?	AA	AA	BB	BB	BB	AA	AA	BB	BB	BB	AA	BB	BB	AA	BB	BB	AA	BB	BB	BB	AA	BB	BB	BB	AA	BB	BB	BB
wsnp_JG_c609_370792	2B	72.5843	0.0625	0.932292	0.126926	AA	AA	AA	AA	AA	AA	AA	AA	AA	AA	AA	AA	AA	AA	AA	AA	AA	AA	AA	AA	AA	AA	AA	AA	AA	AA	AA	AA	AA	AA	AA	AA	AA	AA	AA	AA	AA	AA	AA	AA	AA	AA	AA	AA
wsnp_JD_c18695_17091254	2A	72.6141	0.0572917	0.927083	0.137234	BB	BB	BB	BB	BB	BB	BB	BB	BB	BB	AA	BB	BB	BB	BB	BB	BB	BB	BB	BB	BB	BB	BB	BB	BB	BB	BB	BB	BB	BB	BB	BB	BB	BB	BB	BB	BB	BB	BB	BB	BB	BB	BB	BB
wsnp_Ex_c37437_45184851	4B	72.6671	0.260417	0.703125	0.437798	BB	AA	BB	BB	AA	AA	BB	BB	BB	BB	BB	BB	BB	BB	AA	BB	BB	AA	BB	AA	BB	AA	AA	BB	BB	BB	AA	BB	AA	AA	BB	BB	BB	BB	BB	BB	AA	BB	BB	BB	AA	BB	BB	BB
wsnp_Ex_c72198_70679871	4B	72.6671	0.260417	0.703125	0.437798	BB	AA	BB	BB	AA	AA	BB	BB	BB	BB	BB	BB	BB	BB	AA	BB	BB	AA	BB	AA	BB	AA	AA	BB	BB	BB	AA	BB	AA	AA	BB	BB	BB	BB	BB	BB	AA	BB	BB	BB	AA	BB	BB	BB
wsnp_Ex_c37437_45184082	4B	72.6671	0.265625	0.703125	0.435059	BB	AA	BB	BB	AA	AA	BB	BB	BB	BB	BB	BB	BB	BB	AA	BB	BB	AA	BB	AA	BB	AA	AA	BB	BB	BB	AA	BB	AA	AA	BB	BB	BB	BB	BB	BB	AA	BB	BB	BB	AA	BB	BB	BB
wsnp_Ex_c37437_45183193	4B	72.6671	0.265625	0.713542	0.420302	AA	BB	AA	AA	BB	BB	AA	AA	AA	AA	AA	AA	AA	AA	BB	AA	AA	BB	AA	BB	AA	BB	BB	AA	AA	AA	BB	AA	BB	BB	AA	AA	AA	AA	AA	AA	BB	AA	AA	AA	BB	AA	AA	AA
wsnp_Ex_c35910_43971560	4B	72.6671	0.270833	0.677083	0.468207	AA	BB	AA	AA	BB	BB	AA	AA	AA	AA	AA	AA	AA	AA	BB	AA	AA	BB	AA	BB	AA	BB	BB	AA	AA	AA	BB	AA	BB	BB	AA	AA	AA	AA	AA	AA	BB	AA	AA	AA	BB	AA	AA	AA
wsnp_Ex_c37437_45183236	4B	72.6671	0.302083	0.692708	0.428901	AA	BB	AA	AA	BB	BB	AA	AA	AA	AA	AA	AA	AA	AA	BB	AA	AA	BB	AA	BB	AA	BB	BB	AA	AA	AA	BB	AA	BB	BB	AA	AA	AA	AA	AA	AA	BB	AA	AA	AA	BB	AA	AA	AA
wsnp_Ex_rep_c67182_65678398	7A	72.672	0.46875	0.494792	0.530545	BB	AA	BB	AA	BB	AA	AA	AA	AA	BB	BB	BB	BB	AA	BB	BB	AA	AA	AA	AA	BB	BB	BB	AA	AA	BB	BB	AA	BB	AA	BB	AA	AA	BB	BB	BB	AA	AA	BB	AA	AA	AA	BB	AA
wsnp_Ex_c37521_45253220	7A	72.672	0.473958	0.515625	0.50453	BB	AA	BB	AA	BB	AA	AA	AA	AA	BB	BB	BB	BB	AA	BB	BB	AA	AA	AA	AA	BB	BB	BB	AA	AA	BB	BB	AA	BB	AA	BB	AA	AA	BB	BB	BB	AA	AA	BB	AA	AA	AA	BB	AA
wsnp_Ex_c8267_13954978	6B	72.761	0.0572917	0.9375	0.117811	AA	AA	AA	AA	AA	AA	AA	AA	AA	AA	AA	AA	AA	AA	AA	AA	AA	AA	AA	AA	AA	AA	AA	AA	AA	AA	AA	AA	AA	AA	AA	AA	AA	AA	AA	AA	AA	AA	AA	AA	AA	AA	AA	AA
wsnp_Ku_c28266_38201643	2B	72.7628	0.104167	0.880208	0.214383	AA	AA	AA	AA	BB	AA	AA	AA	AA	AA	AA	AA	AA	AA	AA	AA	AA	AA	AA	AA	AA	AA	AA	AA	AA	AA	AA	AA	AA	AA	AA	AA	AA	AA	AA	AA	AA	AA	AA	AA	AA	AA	AA	AA
wsnp_Ex_c27867_37030045	2B	72.7628	0.354167	0.619792	0.490424	AA	BB	AA	AA	BB	BB	BB	BB	BB	BB	AA	AA	AA	BB	AA	AA	BB	BB	BB	BB	BB	AA	BB	BB	BB	AA	AA	AA	BB	BB	BB	BB	BB	AA	AA	AA	BB	AA	BB	BB	BB	AA	BB	BB
wsnp_Ex_c13351_21042379	2B	72.7628	0.359375	0.598958	0.508328	BB	AA	BB	BB	AA	AA	AA	AA	AA	AA	BB	BB	BB	?:?	BB	BB	AA	AA	AA	AA	AA	BB	AA	AA	AA	BB	?:?	BB	AA	AA	AA	AA	AA	BB	BB	BB	AA	BB	AA	AA	AA	BB	AA	AA
wsnp_Ex_rep_c106004_90240692	2B	72.7628	0.375	0.619792	0.475233	AA	BB	AA	AA	BB	BB	BB	BB	BB	BB	AA	AA	AA	BB	AA	AA	BB	BB	BB	BB	BB	AA	BB	BB	BB	AA	AA	AA	BB	BB	BB	BB	BB	AA	AA	AA	BB	AA	BB	BB	BB	AA	BB	BB
wsnp_Ex_rep_c70174_69125822	3B	72.9226	0.421875	0.557292	0.511447	AA	BB	AA	AA	AA	BB	AA	AA	AA	BB	AA	AA	AA	BB	AA	AA	BB	BB	BB	AA	AA	AA	AA	AA	AA	AA	AA	AA	AA	BB	BB	AA	AA	AA	AA	AA	BB	AA	BB	AA	AA	BB	BB	AA
wsnp_Ra_rep_c70906_68868576	6B	73.0746	0.0572917	0.932292	0.12755	BB	BB	BB	BB	BB	BB	BB	BB	BB	BB	BB	BB	BB	BB	BB	BB	BB	BB	BB	BB	BB	BB	BB	BB	BB	BB	BB	BB	BB	BB	BB	BB	BB	BB	BB	BB	BB	BB	BB	BB	BB	BB	BB	BB
wsnp_Ra_rep_c111161_93528347	6B	73.0746	0.0625	0.9375	0.117188	BB	BB	BB	BB	BB	BB	BB	BB	BB	BB	BB	BB	BB	BB	BB	BB	BB	BB	BB	BB	BB	BB	BB	BB	BB	BB	BB	BB	BB	BB	BB	BB	BB	BB	BB	BB	BB	BB	BB	BB	BB	BB	BB	BB
wsnp_RFL_Contig1427_580520	6D	73.2837	0.0833333	0.895833	0.190538	BB	BB	BB	BB	BB	BB	BB	BB	BB	BB	AA	BB	BB	BB	BB	BB	BB	BB	BB	AA	BB	BB	BB	BB	BB	BB	BB	BB	BB	BB	AA	BB	BB	BB	BB	BB	BB	BB	BB	BB	BB	BB	BB	BB
wsnp_Ku_c6882_11937794	6D	73.2837	0.0833333	0.901042	0.181179	BB	BB	BB	BB	BB	BB	BB	BB	BB	BB	AA	BB	BB	BB	BB	BB	BB	BB	BB	AA	BB	BB	BB	BB	BB	BB	BB	BB	BB	BB	BB	BB	BB	BB	BB	BB	BB	BB	BB	BB	BB	BB	BB	BB
wsnp_Ex_c22785_31991697	4B	73.4681	0.40625	0.546875	0.535889	BB	BB	BB	BB	AA	BB	BB	BB	AA	AA	BB	BB	BB	AA	AA	BB	AA	BB	BB	AA	BB	AA	BB	BB	BB	BB	AA	BB	BB	BB	AA	AA	BB	BB	BB	BB	BB	BB	BB	BB	BB	BB	AA	?:?
wsnp_Ex_c19277_28209074	4B	73.4681	0.421875	0.541667	0.528619	AA	AA	AA	AA	BB	AA	AA	?:?	BB	BB	AA	AA	AA	BB	BB	AA	BB	AA	AA	BB	AA	BB	AA	AA	AA	AA	BB	AA	AA	AA	BB	BB	AA	AA	AA	AA	AA	AA	AA	AA	AA	AA	BB	BB
wsnp_Ex_c23474_32717535	6B	73.7018	0.0572917	0.90625	0.175429	BB	BB	BB	BB	BB	BB	BB	?:?	BB	BB	BB	BB	BB	BB	BB	BB	BB	BB	BB	BB	BB	BB	BB	BB	BB	BB	BB	BB	BB	BB	BB	BB	BB	BB	BB	BB	BB	BB	BB	BB	BB	BB	BB	BB
wsnp_Ex_rep_c103497_88437811	6B	73.7018	0.0572917	0.921875	0.146864	BB	BB	BB	BB	BB	BB	BB	BB	BB	BB	BB	BB	BB	BB	BB	BB	BB	BB	BB	BB	BB	BB	BB	BB	BB	BB	BB	BB	BB	BB	BB	BB	BB	BB	BB	BB	BB	BB	BB	BB	BB	BB	BB	BB
wsnp_Ex_rep_c103466_88415994	6B	73.7018	0.0572917	0.927083	0.137234	BB	BB	BB	BB	BB	BB	BB	BB	BB	BB	BB	BB	BB	BB	BB	BB	BB	BB	BB	BB	BB	BB	BB	BB	BB	BB	BB	BB	BB	BB	BB	BB	BB	BB	BB	BB	BB	BB	BB	BB	BB	BB	BB	BB
wsnp_BE445667B_Ta_1_1	6B	73.7018	0.0572917	0.932292	0.12755	BB	BB	BB	BB	BB	BB	BB	BB	BB	BB	BB	BB	BB	BB	BB	BB	BB	BB	BB	BB	BB	BB	BB	BB	BB	BB	BB	BB	BB	BB	BB	BB	BB	BB	BB	BB	BB	BB	BB	BB	BB	BB	BB	BB
wsnp_JD_c6448_7610859	6B	73.7018	0.0572917	0.932292	0.12755	BB	BB	BB	BB	BB	BB	BB	BB	BB	BB	BB	BB	BB	BB	BB	BB	BB	BB	BB	BB	BB	BB	BB	BB	BB	BB	BB	BB	BB	BB	BB	BB	BB	BB	BB	BB	BB	BB	BB	BB	BB	BB	BB	BB
wsnp_Ex_rep_c103466_88415738	6B	73.7018	0.0572917	0.901042	0.184842	AA	AA	AA	AA	AA	AA	AA	?:?	AA	AA	AA	AA	AA	?:?	AA	AA	AA	AA	AA	AA	AA	AA	AA	AA	AA	AA	AA	AA	AA	AA	AA	AA	AA	AA	AA	AA	AA	AA	AA	AA	AA	AA	AA	AA
wsnp_Ra_c33358_42248399	6B	73.7018	0.0572917	0.927083	0.137234	AA	AA	AA	AA	AA	AA	AA	AA	AA	AA	AA	AA	AA	AA	AA	AA	AA	AA	AA	AA	AA	AA	AA	AA	AA	AA	AA	AA	AA	AA	AA	AA	AA	AA	AA	AA	AA	AA	AA	AA	AA	AA	AA	AA
wsnp_Ex_c27934_37093794	6B	73.7018	0.0572917	0.932292	0.12755	AA	AA	AA	AA	AA	AA	AA	AA	AA	AA	AA	AA	AA	AA	AA	AA	AA	AA	AA	AA	AA	AA	AA	AA	AA	AA	AA	AA	AA	AA	AA	AA	AA	AA	AA	AA	AA	AA	AA	AA	AA	AA	AA	AA
wsnp_Ra_c16850_25605248	6B	73.7018	0.0572917	0.932292	0.12755	AA	AA	AA	AA	AA	AA	AA	AA	AA	AA	AA	AA	AA	AA	AA	AA	AA	AA	AA	AA	AA	AA	AA	AA	AA	AA	AA	AA	AA	AA	AA	AA	AA	AA	AA	AA	AA	AA	AA	AA	AA	AA	AA	AA
wsnp_Ku_c27423_37369145	6B	73.7018	0.0625	0.9375	0.117188	BB	BB	BB	BB	BB	BB	BB	BB	BB	BB	BB	BB	BB	BB	BB	BB	BB	BB	BB	BB	BB	BB	BB	BB	BB	BB	BB	BB	BB	BB	BB	BB	BB	BB	BB	BB	BB	BB	BB	BB	BB	BB	BB	BB
wsnp_Ku_c27423_37369377	6B	73.7018	0.0625	0.9375	0.117188	BB	BB	BB	BB	BB	BB	BB	BB	BB	BB	BB	BB	BB	BB	BB	BB	BB	BB	BB	BB	BB	BB	BB	BB	BB	BB	BB	BB	BB	BB	BB	BB	BB	BB	BB	BB	BB	BB	BB	BB	BB	BB	BB	BB
wsnp_Ex_c27934_37093614	6B	73.7018	0.0625	0.911458	0.165337	AA	AA	AA	AA	AA	AA	AA	?:?	AA	AA	AA	AA	AA	AA	AA	AA	AA	AA	AA	AA	AA	AA	AA	AA	AA	AA	AA	AA	AA	AA	AA	AA	AA	AA	AA	AA	AA	AA	AA	AA	AA	AA	AA	AA
wsnp_Ex_c38150_45749359	6B	73.7018	0.0625	0.921875	0.14624	AA	AA	AA	AA	AA	AA	AA	AA	AA	AA	AA	AA	AA	AA	AA	AA	AA	AA	AA	AA	AA	AA	AA	AA	AA	AA	AA	AA	AA	AA	AA	AA	AA	AA	AA	AA	AA	AA	AA	AA	AA	AA	AA	AA
wsnp_JD_c11662_12088176	6B	73.7018	0.0625	0.932292	0.126926	AA	AA	AA	AA	AA	AA	AA	AA	AA	AA	AA	AA	AA	AA	AA	AA	AA	AA	AA	AA	AA	AA	AA	AA	AA	AA	AA	AA	AA	AA	AA	AA	AA	AA	AA	AA	AA	AA	AA	AA	AA	AA	AA	AA
wsnp_Ra_rep_c73725_71801179	6B	73.7018	0.0625	0.932292	0.126926	AA	AA	AA	AA	AA	AA	AA	AA	AA	AA	AA	AA	AA	AA	AA	AA	AA	AA	AA	AA	AA	AA	AA	AA	AA	AA	AA	AA	AA	AA	AA	AA	AA	AA	AA	AA	AA	AA	AA	AA	AA	AA	AA	AA
wsnp_Ex_c29304_38355434	5B	73.8032	0.307292	0.671875	0.454156	AA	BB	AA	BB	AA	BB	BB	BB	AA	AA	AA	AA	AA	AA	BB	?:?	AA	BB	BB	AA	AA	BB	AA	AA	BB	AA	BB	BB	AA	BB	BB	AA	AA	AA	AA	AA	BB	AA	AA	BB	BB	AA	BB	AA
wsnp_CAP8_c6899_3227098	3B	73.8306	0.0677083	0.927083	0.135932	BB	BB	BB	BB	BB	BB	BB	BB	BB	AA	BB	BB	BB	BB	BB	BB	BB	BB	BB	BB	BB	BB	BB	BB	BB	BB	BB	BB	BB	BB	AA	BB	BB	BB	BB	BB	BB	BB	BB	BB	BB	BB	AA	BB
wsnp_CAP11_c558_382875	3B	73.8306	0.0729167	0.927083	0.1352	BB	BB	BB	BB	BB	BB	BB	BB	BB	AA	BB	BB	BB	BB	BB	BB	BB	BB	BB	BB	BB	BB	BB	BB	BB	BB	BB	BB	BB	BB	AA	BB	BB	BB	BB	BB	BB	BB	BB	BB	BB	BB	AA	BB
wsnp_Ku_c210_413608	3B	73.8306	0.0729167	0.927083	0.1352	AA	AA	AA	AA	AA	AA	AA	AA	AA	BB	AA	AA	AA	AA	AA	AA	AA	AA	AA	AA	AA	AA	AA	AA	AA	AA	AA	AA	AA	AA	BB	AA	AA	AA	AA	AA	AA	AA	AA	AA	AA	AA	BB	AA
wsnp_Ex_rep_c69783_68742690	3B	73.8306	0.078125	0.916667	0.153619	BB	BB	BB	BB	BB	BB	BB	BB	BB	AA	BB	BB	BB	BB	BB	BB	BB	BB	BB	BB	BB	BB	BB	BB	BB	BB	BB	BB	BB	BB	AA	BB	BB	BB	BB	BB	BB	BB	BB	BB	BB	BB	AA	BB
wsnp_Ex_rep_c67067_65534806	3B	73.8306	0.078125	0.921875	0.144043	BB	BB	BB	BB	BB	BB	BB	BB	BB	AA	BB	BB	BB	BB	BB	BB	BB	BB	BB	BB	BB	BB	BB	BB	BB	BB	BB	BB	BB	BB	AA	BB	BB	BB	BB	BB	BB	BB	BB	BB	BB	BB	AA	BB
wsnp_CAP11_c272_234769	3B	73.8306	0.0885417	0.911458	0.161404	BB	BB	BB	BB	BB	BB	BB	BB	BB	AA	BB	BB	BB	BB	BB	BB	BB	BB	BB	BB	BB	BB	AA	BB	BB	BB	BB	BB	BB	BB	AA	BB	BB	BB	BB	BB	BB	BB	BB	BB	BB	BB	AA	BB
wsnp_JD_c119_190079	3B	73.8306	0.0885417	0.90625	0.170871	AA	AA	AA	AA	AA	AA	AA	AA	AA	BB	AA	AA	AA	AA	AA	AA	AA	AA	AA	AA	AA	AA	AA	AA	AA	AA	AA	AA	AA	AA	BB	AA	AA	AA	AA	AA	AA	AA	AA	AA	AA	AA	BB	AA
wsnp_JD_c3463_4479210	3B	73.8306	0.0885417	0.90625	0.170871	AA	AA	AA	AA	AA	AA	AA	AA	AA	BB	AA	AA	AA	AA	AA	AA	AA	AA	AA	BB	AA	AA	AA	AA	AA	AA	AA	AA	AA	AA	BB	AA	AA	AA	AA	AA	AA	AA	AA	AA	AA	AA	BB	AA
wsnp_JD_c119_190135	3B	73.8306	0.0885417	0.911458	0.161404	AA	AA	AA	AA	AA	AA	AA	AA	AA	BB	AA	AA	AA	AA	AA	AA	AA	AA	AA	AA	AA	AA	AA	AA	AA	AA	AA	AA	AA	AA	BB	AA	AA	AA	AA	AA	AA	AA	AA	AA	AA	AA	BB	AA
wsnp_BE489326B_Ta_2_2	3B	73.8306	0.09375	0.895833	0.188694	BB	BB	BB	BB	BB	BB	BB	BB	BB	AA	BB	BB	BB	BB	BB	BB	BB	BB	BB	BB	BB	BB	BB	BB	BB	BB	BB	BB	BB	BB	AA	BB	BB	BB	BB	BB	BB	BB	BB	BB	BB	BB	AA	BB
wsnp_BE489326B_Ta_2_1	3B	73.8306	0.09375	0.901042	0.179335	AA	AA	AA	AA	AA	AA	AA	AA	AA	BB	AA	AA	AA	AA	AA	AA	AA	AA	AA	AA	AA	AA	AA	AA	AA	AA	AA	AA	AA	AA	BB	AA	AA	AA	AA	AA	AA	AA	AA	AA	AA	AA	BB	AA
wsnp_JD_c12451_12690261	3B	73.8306	0.09375	0.90625	0.169922	AA	AA	AA	AA	AA	AA	AA	AA	AA	BB	AA	AA	AA	AA	AA	AA	AA	AA	AA	BB	AA	AA	AA	AA	AA	AA	AA	AA	AA	AA	BB	AA	AA	AA	AA	AA	AA	AA	AA	AA	AA	AA	BB	AA
wsnp_Ra_rep_c72450_70610212	6B	74.0217	0.0833333	0.890625	0.199843	BB	BB	BB	BB	BB	BB	BB	BB	BB	AA	AA	BB	BB	BB	BB	BB	BB	BB	AA	BB	BB	BB	AA	BB	BB	BB	BB	BB	BB	BB	BB	BB	BB	BB	BB	BB	BB	BB	BB	BB	BB	BB	BB	BB
wsnp_Ex_c34474_42777857	5B	74.0645	0.0572917	0.932292	0.12755	BB	BB	BB	BB	AA	BB	BB	BB	BB	BB	AA	BB	BB	BB	BB	BB	BB	BB	BB	AA	BB	BB	BB	BB	BB	BB	BB	BB	BB	BB	BB	BB	BB	BB	BB	BB	BB	BB	BB	BB	BB	BB	BB	BB
wsnp_Ex_c1343_2568829	5B	74.0645	0.0572917	0.932292	0.12755	AA	AA	AA	AA	BB	AA	AA	AA	AA	AA	BB	AA	AA	AA	AA	AA	AA	AA	AA	BB	AA	AA	AA	AA	AA	AA	AA	AA	AA	AA	AA	AA	AA	AA	AA	AA	AA	AA	AA	AA	AA	AA	AA	AA
wsnp_Ex_c17754_26503892	5B	74.0645	0.322917	0.661458	0.458198	AA	BB	AA	BB	BB	BB	BB	BB	AA	AA	BB	AA	AA	AA	BB	AA	AA	BB	BB	BB	AA	BB	AA	AA	BB	AA	BB	BB	AA	BB	BB	AA	AA	AA	AA	AA	BB	AA	AA	BB	BB	AA	BB	AA
wsnp_Ra_c31751_40835513	7A	74.2388	0.09375	0.890625	0.197998	BB	BB	BB	BB	BB	BB	BB	BB	BB	BB	BB	BB	BB	BB	BB	BB	BB	BB	BB	BB	BB	BB	BB	BB	BB	BB	BB	BB	BB	BB	BB	BB	AA	BB	BB	BB	BB	BB	BB	BB	BB	BB	BB	BB
wsnp_bf474966A_Ta_2_1	7A	74.2388	0.09375	0.895833	0.188694	BB	BB	BB	BB	BB	BB	BB	BB	BB	BB	BB	BB	BB	BB	BB	BB	BB	BB	BB	BB	BB	BB	BB	BB	BB	BB	BB	BB	BB	BB	BB	BB	AA	BB	BB	BB	BB	BB	BB	BB	BB	BB	BB	BB
wsnp_JD_c18167_16742264	7A	74.2388	0.104167	0.875	0.223524	AA	AA	AA	AA	AA	AA	AA	AA	AA	AA	AA	AA	AA	AA	AA	AA	AA	AA	AA	AA	AA	AA	AA	AA	AA	AA	AA	AA	AA	AA	AA	AA	BB	AA	AA	AA	AA	AA	AA	AA	AA	AA	AA	?:?
wsnp_Ku_c16490_25387869	6A	74.3122	0.239583	0.635417	0.538845	AA	?:?	AA	BB	BB	BB	AA	BB	BB	BB	BB	BB	AA	BB	BB	BB	BB	BB	BB	BB	BB	BB	BB	?:?	AA	AA	?:?	BB	BB	AA	AA	AA	AA	AA	?:?	AA	?:?	AA	BB	BB	BB	BB	AA	AA
wsnp_Ex_c2218_4157473	6B	74.3353	0.442708	0.479167	0.574409	AA	?:?	AA	BB	BB	AA	AA	BB	?:?	?:?	?:?	BB	AA	?:?	BB	AA	BB	AA	AA	BB	BB	AA	AA	BB	AA	AA	BB	AA	BB	AA	BB	AA	AA	BB	BB	BB	?:?	AA	BB	AA	AA	BB	BB	AA
wsnp_RFL_Contig2036_1264133	1D	74.4053	0.197917	0.791667	0.334093	BB	BB	BB	BB	AA	BB	BB	BB	BB	BB	AA	BB	BB	BB	BB	BB	BB	BB	BB	BB	BB	BB	BB	BB	BB	BB	BB	AA	BB	BB	AA	BB	BB	BB	BB	BB	BB	BB	BB	BB	BB	BB	AA	BB
wsnp_JD_c2415_3292425	5B	74.4637	0.338542	0.651042	0.461534	AA	BB	AA	BB	BB	BB	BB	BB	AA	AA	AA	AA	AA	AA	BB	?:?	AA	BB	BB	AA	AA	BB	AA	AA	BB	AA	BB	BB	AA	BB	BB	AA	AA	AA	AA	AA	BB	AA	AA	BB	BB	AA	BB	AA
wsnp_Ex_c23638_32875196	4B	74.5865	0.4375	0.515625	0.53814	BB	AA	BB	BB	AA	AA	BB	?:?	AA	AA	BB	BB	BB	AA	BB	BB	AA	AA	BB	AA	BB	BB	BB	BB	BB	BB	BB	BB	BB	AA	AA	AA	BB	BB	BB	BB	AA	BB	BB	BB	BB	BB	AA	AA
wsnp_Ex_c2352_4405961	4A	74.8115	0.0677083	0.927083	0.135932	AA	AA	AA	AA	BB	AA	AA	AA	AA	AA	BB	AA	AA	AA	AA	AA	AA	AA	AA	AA	AA	AA	AA	AA	AA	AA	AA	AA	AA	AA	AA	AA	AA	AA	AA	AA	AA	AA	AA	AA	AA	AA	AA	AA
wsnp_Ex_rep_c103767_88641111	6B	74.9625	0.0572917	0.927083	0.137234	BB	BB	BB	BB	BB	BB	BB	BB	BB	BB	BB	BB	BB	BB	BB	BB	BB	BB	BB	BB	BB	BB	BB	BB	BB	BB	BB	BB	BB	BB	BB	BB	BB	BB	BB	BB	BB	BB	BB	BB	BB	BB	BB	BB
wsnp_Ex_c6358_11058700	6B	74.9625	0.0572917	0.9375	0.117811	BB	BB	BB	BB	BB	BB	BB	BB	BB	BB	BB	BB	BB	BB	BB	BB	BB	BB	BB	BB	BB	BB	BB	BB	BB	BB	BB	BB	BB	BB	BB	BB	BB	BB	BB	BB	BB	BB	BB	BB	BB	BB	BB	BB
wsnp_Ex_rep_c107572_91149113	6B	74.9625	0.0625	0.9375	0.117188	BB	BB	BB	BB	BB	BB	BB	BB	BB	BB	BB	BB	BB	BB	BB	BB	BB	BB	BB	BB	BB	BB	BB	BB	BB	BB	BB	BB	BB	BB	BB	BB	BB	BB	BB	BB	BB	BB	BB	BB	BB	BB	BB	BB
wsnp_JD_c5699_6859527	3A	74.9811	0.0833333	0.901042	0.181179	AA	AA	AA	AA	AA	AA	AA	AA	AA	AA	AA	AA	AA	AA	AA	AA	AA	AA	AA	BB	AA	AA	AA	AA	AA	AA	AA	AA	AA	AA	AA	AA	AA	AA	AA	AA	AA	AA	AA	AA	AA	AA	AA	AA
wsnp_RFL_Contig2011_1216801	3A	75.2428	0.078125	0.901042	0.18202	AA	AA	AA	AA	AA	AA	AA	AA	AA	AA	AA	AA	AA	AA	AA	AA	AA	AA	AA	BB	AA	AA	AA	AA	AA	AA	AA	AA	AA	AA	AA	AA	AA	AA	AA	AA	AA	AA	AA	AA	AA	AA	AA	AA
wsnp_Ex_rep_c69191_68104835	6A	75.4526	0.0520833	0.932292	0.12812	BB	BB	BB	BB	BB	BB	BB	BB	BB	BB	BB	BB	BB	BB	BB	BB	BB	BB	BB	BB	BB	BB	BB	BB	BB	BB	BB	BB	BB	BB	AA	BB	BB	BB	BB	BB	BB	BB	BB	BB	BB	BB	AA	BB
wsnp_Ku_c18534_27848426	6A	75.4526	0.0572917	0.932292	0.12755	AA	AA	AA	AA	AA	AA	AA	AA	AA	AA	AA	AA	AA	AA	AA	AA	AA	AA	AA	AA	AA	AA	AA	AA	AA	AA	AA	AA	AA	AA	BB	AA	AA	AA	AA	AA	AA	AA	AA	AA	AA	AA	BB	AA
wsnp_JD_c4947_6076839	6A	75.4526	0.0677083	0.927083	0.135932	BB	BB	BB	BB	BB	BB	BB	BB	BB	BB	BB	BB	BB	BB	BB	BB	BB	BB	BB	BB	BB	BB	BB	BB	BB	BB	BB	BB	BB	BB	AA	BB	BB	BB	BB	BB	BB	BB	BB	BB	BB	BB	AA	BB
wsnp_Ex_c32765_41369642	6A	75.4526	0.0677083	0.927083	0.135932	AA	AA	AA	AA	AA	AA	AA	AA	AA	AA	AA	AA	AA	AA	AA	AA	AA	AA	AA	AA	AA	AA	AA	AA	AA	AA	AA	AA	AA	AA	BB	AA	AA	AA	AA	AA	AA	AA	AA	AA	AA	AA	BB	AA
wsnp_Ra_c6440_11246397	6A	75.4526	0.0677083	0.927083	0.135932	AA	AA	AA	AA	AA	AA	AA	AA	AA	AA	AA	AA	AA	AA	AA	AA	AA	AA	AA	AA	AA	AA	AA	AA	AA	AA	AA	AA	AA	AA	BB	AA	AA	AA	AA	AA	AA	AA	AA	AA	AA	AA	BB	AA
wsnp_Ex_c55340_57883276	6A	75.4526	0.0729167	0.911458	0.163927	BB	BB	BB	BB	BB	BB	BB	BB	BB	BB	BB	BB	BB	BB	BB	BB	BB	BB	BB	BB	BB	BB	BB	BB	BB	BB	BB	BB	BB	BB	AA	BB	BB	BB	BB	BB	BB	?:?	BB	BB	BB	BB	AA	BB
wsnp_Ex_c22089_31269531	6A	75.4526	0.0729167	0.916667	0.154405	BB	BB	BB	BB	BB	BB	BB	BB	BB	BB	BB	BB	BB	BB	BB	BB	BB	BB	BB	BB	BB	BB	BB	BB	BB	BB	BB	BB	BB	BB	AA	BB	BB	BB	BB	BB	BB	BB	BB	BB	BB	BB	AA	BB
wsnp_Ex_c22089_31270755	6A	75.4526	0.0729167	0.916667	0.154405	BB	BB	BB	BB	BB	BB	BB	BB	BB	BB	BB	BB	BB	BB	BB	BB	BB	BB	BB	BB	BB	BB	BB	BB	BB	BB	BB	BB	BB	BB	AA	BB	BB	BB	BB	BB	BB	BB	BB	BB	BB	BB	AA	BB
wsnp_Ex_c55340_57883479	6A	75.4526	0.0729167	0.916667	0.154405	BB	BB	BB	BB	BB	BB	BB	BB	BB	BB	BB	BB	BB	BB	BB	BB	BB	BB	BB	BB	BB	BB	BB	BB	BB	BB	BB	BB	BB	BB	AA	BB	BB	BB	BB	BB	BB	BB	BB	BB	BB	BB	AA	BB
wsnp_Ku_c16254_25099534	6A	75.4526	0.0729167	0.916667	0.154405	BB	BB	BB	BB	BB	BB	BB	BB	BB	BB	BB	BB	BB	BB	BB	BB	BB	BB	BB	BB	BB	BB	BB	BB	BB	BB	BB	BB	BB	BB	AA	BB	BB	BB	BB	BB	BB	BB	BB	BB	BB	BB	AA	BB
wsnp_Ex_c25300_34566908	6A	75.4526	0.0729167	0.916667	0.154405	AA	AA	AA	AA	AA	AA	AA	AA	AA	AA	AA	AA	AA	AA	AA	AA	AA	AA	AA	AA	AA	AA	AA	AA	AA	AA	AA	AA	AA	AA	BB	AA	AA	AA	AA	AA	AA	AA	AA	AA	AA	AA	BB	AA
wsnp_Ex_c23122_32350412	6B	75.5897	0.458333	0.5	0.539931	AA	BB	AA	AA	AA	BB	BB	AA	BB	BB	BB	AA	AA	?:?	AA	AA	AA	BB	BB	AA	AA	BB	BB	BB	AA	AA	AA	BB	AA	BB	AA	BB	BB	AA	AA	AA	BB	BB	AA	BB	BB	AA	AA	BB
wsnp_Ex_c13485_21225504	5B	75.7483	0.0677083	0.927083	0.135932	AA	AA	AA	AA	AA	AA	AA	AA	AA	AA	AA	AA	AA	AA	BB	AA	AA	AA	AA	AA	AA	BB	AA	AA	AA	AA	BB	AA	AA	AA	AA	AA	AA	AA	AA	AA	AA	AA	AA	AA	AA	AA	AA	AA
wsnp_Ku_c17718_26860963	3B	75.7832	0.234375	0.765625	0.358887	BB	BB	BB	BB	BB	BB	BB	BB	BB	AA	BB	BB	BB	AA	BB	BB	BB	BB	BB	AA	BB	BB	BB	AA	BB	BB	BB	BB	BB	BB	AA	BB	BB	BB	BB	BB	BB	BB	AA	BB	BB	AA	AA	BB
wsnp_Ra_c11942_19247669	6B	75.8029	0.453125	0.505208	0.534695	BB	AA	BB	BB	BB	AA	AA	BB	AA	AA	AA	BB	BB	?:?	BB	BB	BB	AA	AA	BB	BB	AA	AA	AA	BB	BB	BB	AA	BB	AA	BB	AA	AA	BB	BB	BB	AA	AA	BB	AA	AA	BB	BB	AA
wsnp_Ex_c9470_15701734	6B	75.8029	0.463542	0.505208	0.529894	AA	BB	AA	AA	AA	BB	BB	AA	BB	BB	BB	AA	AA	BB	AA	AA	AA	BB	BB	AA	AA	BB	BB	BB	AA	AA	AA	BB	AA	BB	AA	BB	BB	AA	AA	AA	BB	BB	AA	BB	BB	AA	AA	BB
wsnp_Ex_c1398_2676484	6B	75.8029	0.463542	0.484375	0.545654	BB	AA	BB	BB	BB	AA	AA	BB	?:?	AA	AA	BB	BB	?:?	BB	BB	BB	AA	AA	BB	BB	AA	AA	AA	BB	BB	BB	AA	BB	AA	BB	AA	AA	BB	BB	BB	AA	AA	BB	AA	AA	BB	BB	AA
wsnp_Ra_c2895_5488879	1A	75.9804	0.130208	0.833333	0.288601	AA	AA	AA	BB	AA	AA	AA	AA	AA	AA	AA	AA	AA	AA	BB	AA	AA	AA	AA	AA	AA	BB	AA	AA	AA	AA	BB	AA	AA	AA	AA	AA	AA	AA	AA	AA	AA	AA	AA	AA	AA	AA	AA	AA
wsnp_Ex_rep_c103517_88455567	6B	76.0099	0.453125	0.5	0.539931	BB	AA	BB	BB	BB	AA	AA	BB	AA	AA	AA	BB	BB	AA	BB	BB	BB	AA	AA	BB	BB	AA	AA	AA	BB	BB	BB	AA	BB	AA	BB	AA	AA	BB	BB	BB	AA	AA	BB	AA	AA	BB	BB	AA
wsnp_CAP11_c3947_1866837	2B	76.0234	0.078125	0.911458	0.16314	BB	BB	BB	BB	AA	BB	BB	BB	BB	BB	BB	BB	BB	BB	BB	BB	BB	BB	BB	BB	BB	BB	BB	BB	BB	BB	BB	BB	BB	BB	BB	BB	BB	BB	BB	BB	BB	BB	BB	BB	BB	BB	BB	BB
wsnp_Ex_c2430_4546479	2B	76.0234	0.078125	0.90625	0.172607	AA	AA	AA	AA	BB	AA	AA	AA	AA	AA	AA	AA	AA	AA	AA	AA	AA	AA	AA	AA	AA	AA	AA	AA	AA	AA	AA	AA	AA	AA	AA	AA	AA	AA	AA	AA	AA	AA	AA	AA	AA	AA	AA	AA
wsnp_Ra_c11493_18637928	2B	76.0234	0.0833333	0.901042	0.181179	BB	BB	BB	BB	BB	BB	BB	BB	BB	BB	BB	BB	BB	BB	BB	BB	BB	BB	BB	BB	BB	BB	BB	BB	BB	BB	BB	BB	BB	BB	BB	BB	BB	BB	BB	BB	BB	BB	BB	BB	BB	BB	BB	BB
wsnp_Ex_c18418_27251563	2B	76.0234	0.0833333	0.885417	0.209093	AA	AA	AA	AA	AA	AA	AA	AA	AA	AA	AA	AA	AA	AA	AA	AA	AA	AA	AA	AA	AA	AA	AA	AA	AA	AA	AA	AA	AA	AA	AA	AA	AA	AA	AA	AA	AA	AA	AA	AA	AA	AA	AA	AA
wsnp_CAP11_c3947_1867089	2B	76.0234	0.09375	0.895833	0.188694	BB	BB	BB	BB	AA	BB	BB	BB	BB	BB	BB	BB	BB	BB	BB	BB	BB	BB	BB	BB	BB	BB	BB	BB	BB	BB	BB	BB	BB	BB	BB	BB	BB	BB	BB	BB	BB	BB	BB	BB	BB	BB	BB	BB
wsnp_Ex_c741_1456698	2B	76.0234	0.270833	0.71875	0.410048	AA	AA	AA	BB	BB	AA	BB	AA	BB	AA	AA	AA	AA	AA	BB	AA	BB	AA	BB	AA	BB	BB	BB	BB	AA	AA	BB	AA	BB	AA	AA	BB	AA	AA	AA	AA	AA	AA	BB	BB	BB	BB	AA	BB
wsnp_Ex_c62404_62055681	2B	76.0234	0.348958	0.625	0.483941	BB	AA	BB	AA	BB	AA	AA	AA	AA	AA	BB	BB	BB	AA	AA	BB	AA	AA	AA	AA	AA	AA	BB	AA	BB	BB	AA	BB	AA	AA	BB	AA	AA	BB	BB	BB	AA	BB	AA	AA	AA	AA	BB	AA
wsnp_RFL_Contig3655_3857863	6D	76.1365	0.354167	0.588542	0.528185	BB	BB	AA	BB	BB	BB	AA	BB	AA	BB	AA	BB	AA	BB	BB	AA	AA	BB	AA	AA	BB	BB	BB	BB	AA	AA	BB	BB	BB	BB	BB	AA	BB	BB	BB	BB	BB	BB	AA	AA	AA	AA	BB	?:?
wsnp_Ex_c15325_23565794	2A	76.2196	0.135417	0.854167	0.252062	BB	BB	BB	BB	BB	BB	BB	AA	BB	BB	AA	BB	BB	BB	BB	BB	BB	BB	BB	BB	BB	BB	BB	AA	BB	BB	BB	BB	BB	BB	BB	AA	BB	BB	BB	BB	BB	BB	AA	BB	BB	AA	BB	AA
wsnp_Ex_c1440_2764269	1B	76.3674	0.15625	0.8125	0.31543	AA	AA	AA	AA	AA	AA	AA	AA	AA	AA	AA	AA	AA	AA	BB	AA	AA	AA	BB	BB	AA	BB	AA	AA	AA	AA	BB	AA	AA	AA	AA	AA	AA	AA	AA	AA	AA	AA	AA	AA	AA	AA	AA	AA
wsnp_Ex_c20786_29875033	2B	76.3735	0.09375	0.880208	0.216444	AA	AA	AA	AA	BB	AA	AA	AA	AA	AA	AA	AA	AA	AA	AA	AA	AA	AA	AA	AA	AA	AA	AA	AA	AA	AA	AA	AA	AA	AA	AA	AA	AA	AA	AA	AA	AA	?:?	AA	AA	AA	AA	AA	AA
wsnp_Ex_c7324_12561727	2B	76.3735	0.328125	0.645833	0.471788	BB	AA	BB	AA	AA	AA	AA	AA	AA	AA	BB	BB	BB	AA	AA	BB	AA	AA	AA	AA	AA	AA	AA	AA	BB	BB	AA	BB	AA	AA	BB	AA	AA	BB	BB	BB	AA	BB	AA	AA	AA	AA	BB	AA
wsnp_Ex_rep_c68704_67559626	2B	76.3735	0.348958	0.625	0.483941	BB	AA	BB	AA	BB	AA	AA	AA	AA	AA	BB	BB	BB	AA	AA	BB	AA	AA	AA	AA	AA	AA	BB	AA	BB	BB	AA	BB	AA	AA	BB	AA	AA	BB	BB	BB	AA	BB	AA	AA	AA	AA	BB	AA
wsnp_Ex_c20786_29874875	2B	76.3735	0.359375	0.609375	0.495741	BB	AA	BB	AA	BB	AA	AA	AA	AA	AA	BB	BB	BB	?:?	AA	BB	AA	AA	AA	AA	AA	AA	BB	?:?	BB	BB	AA	BB	AA	AA	BB	AA	AA	BB	BB	BB	AA	BB	AA	AA	AA	AA	BB	AA
wsnp_Ex_c14692_22766127	6A	76.3818	0.0989583	0.890625	0.196994	AA	AA	AA	AA	AA	AA	AA	AA	AA	AA	AA	AA	AA	AA	AA	AA	AA	AA	AA	AA	AA	AA	AA	AA	AA	AA	AA	AA	AA	AA	BB	AA	AA	AA	AA	AA	AA	AA	AA	AA	AA	AA	BB	AA
wsnp_Ex_rep_c69647_68598487	5A	76.5137	0.0833333	0.895833	0.190538	BB	BB	BB	BB	BB	BB	BB	BB	BB	BB	BB	BB	BB	BB	BB	BB	BB	BB	BB	AA	BB	BB	BB	BB	BB	BB	BB	BB	BB	BB	BB	BB	BB	BB	BB	BB	BB	BB	BB	BB	BB	BB	BB	BB
wsnp_Ex_rep_c69647_68598463	5A	76.5137	0.0885417	0.90625	0.170871	BB	BB	BB	BB	BB	BB	BB	BB	BB	BB	BB	BB	BB	BB	BB	BB	BB	BB	BB	AA	BB	BB	BB	BB	BB	BB	BB	BB	BB	BB	BB	BB	BB	BB	BB	BB	BB	BB	BB	BB	BB	BB	BB	BB
wsnp_Ex_c7266_12475249	5A	76.5137	0.0885417	0.875	0.226535	AA	AA	AA	AA	AA	AA	AA	AA	AA	BB	AA	AA	AA	AA	AA	?:?	AA	AA	AA	AA	AA	AA	AA	AA	AA	AA	AA	?:?	AA	AA	AA	AA	AA	AA	AA	AA	AA	AA	AA	BB	AA	AA	AA	AA
wsnp_Ex_c1138_2185522	5A	76.5137	0.192708	0.776042	0.360623	BB	BB	BB	BB	BB	BB	BB	AA	BB	AA	BB	BB	BB	BB	BB	AA	BB	BB	AA	BB	BB	BB	BB	BB	BB	BB	BB	AA	BB	BB	BB	BB	BB	BB	BB	BB	BB	BB	AA	AA	AA	AA	BB	BB
wsnp_Ex_c15342_23592789	5A	76.5137	0.291667	0.6875	0.442274	BB	BB	BB	BB	BB	BB	BB	AA	BB	AA	BB	BB	BB	BB	BB	AA	BB	BB	AA	AA	BB	BB	BB	BB	BB	BB	BB	AA	BB	BB	BB	BB	BB	BB	BB	BB	BB	BB	AA	AA	AA	AA	BB	BB
wsnp_Ra_rep_c70233_67968353	4A	76.5187	0.0729167	0.921875	0.14483	AA	AA	AA	AA	BB	AA	AA	AA	AA	AA	BB	AA	AA	AA	AA	AA	AA	AA	AA	AA	AA	AA	AA	AA	AA	AA	AA	AA	AA	AA	AA	AA	AA	AA	AA	AA	AA	AA	AA	AA	AA	AA	AA	AA
wsnp_Ex_c2580_4799370	3B	76.9287	0.0989583	0.895833	0.18769	BB	BB	BB	BB	BB	BB	BB	BB	BB	AA	BB	BB	BB	BB	BB	BB	BB	BB	BB	BB	BB	BB	BB	BB	BB	BB	BB	BB	BB	BB	AA	BB	BB	BB	BB	BB	BB	BB	BB	BB	BB	BB	AA	BB
wsnp_JD_c9042_9950637	3B	76.9287	0.0989583	0.895833	0.18769	AA	AA	AA	AA	AA	AA	AA	AA	AA	BB	AA	AA	AA	AA	AA	AA	AA	AA	AA	AA	AA	AA	AA	AA	AA	AA	AA	AA	AA	AA	BB	AA	AA	AA	AA	AA	AA	AA	AA	AA	AA	AA	BB	AA
wsnp_JD_rep_c65080_41454656	6A	76.9393	0.109375	0.859375	0.249512	AA	AA	AA	AA	AA	AA	AA	AA	AA	AA	AA	AA	AA	AA	AA	AA	AA	AA	AA	AA	AA	AA	AA	AA	AA	AA	AA	AA	AA	AA	BB	AA	AA	AA	AA	AA	AA	AA	AA	AA	AA	AA	BB	AA
wsnp_Ex_c3229_5950864	1B	77.1177	0.473958	0.5	0.525363	AA	BB	AA	AA	BB	BB	BB	BB	AA	BB	AA	AA	AA	AA	BB	?:?	AA	BB	BB	BB	AA	BB	BB	AA	AA	?:?	BB	BB	AA	BB	BB	AA	BB	AA	AA	AA	BB	AA	BB	BB	BB	BB	BB	AA
wsnp_Ex_c15048_23219416	2D	77.1838	0.197917	0.78125	0.350477	BB	BB	BB	BB	AA	BB	BB	BB	BB	BB	AA	BB	BB	BB	AA	BB	BB	BB	BB	BB	BB	BB	BB	BB	AA	BB	BB	BB	BB	BB	AA	BB	BB	BB	BB	BB	BB	BB	BB	AA	BB	BB	AA	BB
wsnp_Ex_rep_c106527_90571247	4A	77.403	0.0885417	0.90625	0.170871	BB	BB	BB	BB	AA	BB	BB	BB	BB	BB	AA	BB	BB	BB	BB	BB	BB	BB	BB	BB	BB	BB	BB	BB	BB	BB	BB	BB	BB	BB	BB	BB	BB	BB	BB	BB	BB	BB	BB	BB	BB	BB	BB	BB
wsnp_Ex_c10717_17456391	3B	77.4628	0.09375	0.895833	0.188694	BB	BB	BB	BB	BB	BB	BB	BB	BB	BB	BB	BB	BB	BB	BB	BB	BB	BB	BB	AA	BB	BB	BB	BB	BB	BB	BB	BB	BB	BB	BB	BB	BB	BB	BB	BB	BB	BB	BB	BB	BB	BB	BB	BB
wsnp_RFL_Contig3529_3696847	3B	77.4628	0.119792	0.854167	0.256049	BB	BB	BB	BB	BB	BB	BB	BB	BB	AA	BB	BB	BB	BB	BB	BB	BB	BB	BB	BB	BB	BB	?:?	BB	BB	BB	BB	BB	BB	BB	AA	BB	BB	BB	BB	BB	BB	BB	BB	BB	BB	BB	AA	BB
wsnp_Ex_c12671_20140014	2B	77.5336	0.078125	0.911458	0.16314	BB	BB	BB	BB	AA	BB	BB	BB	BB	BB	BB	BB	BB	BB	BB	BB	BB	BB	BB	BB	BB	BB	BB	BB	BB	BB	BB	BB	BB	BB	BB	BB	BB	BB	BB	BB	BB	BB	BB	BB	BB	BB	BB	BB
wsnp_Ex_c42316_48926687	2B	77.5336	0.078125	0.911458	0.16314	BB	BB	BB	BB	AA	BB	BB	BB	BB	BB	BB	BB	BB	BB	BB	BB	BB	BB	BB	BB	BB	BB	BB	BB	BB	BB	BB	BB	BB	BB	BB	BB	BB	BB	BB	BB	BB	BB	BB	BB	BB	BB	BB	BB
wsnp_Ex_c12671_20140295	2B	77.5336	0.307292	0.6875	0.432916	BB	BB	BB	BB	BB	BB	AA	BB	AA	AA	BB	BB	BB	BB	AA	BB	AA	BB	AA	AA	AA	AA	BB	AA	BB	BB	AA	BB	AA	BB	BB	AA	BB	BB	BB	BB	BB	BB	AA	AA	AA	BB	BB	AA
wsnp_Ex_c39616_46871127	1B	77.5666	0.130208	0.848958	0.262316	BB	BB	BB	BB	BB	BB	BB	BB	BB	BB	BB	BB	BB	BB	AA	BB	BB	BB	BB	BB	BB	AA	BB	BB	BB	BB	AA	BB	BB	BB	BB	BB	AA	BB	BB	BB	BB	BB	BB	BB	BB	BB	BB	BB
wsnp_Ex_c4847_8646583	2A	77.651	0.0520833	0.942708	0.108588	BB	BB	BB	BB	BB	BB	BB	BB	BB	BB	BB	BB	BB	BB	BB	BB	BB	BB	BB	BB	BB	BB	BB	BB	BB	BB	BB	BB	BB	BB	BB	BB	BB	BB	BB	BB	BB	BB	BB	BB	BB	BB	BB	BB
wsnp_Ex_c8625_14468525	1B	77.7077	0.0729167	0.927083	0.1352	BB	BB	BB	BB	BB	BB	BB	BB	BB	BB	BB	BB	BB	BB	BB	BB	BB	BB	BB	BB	BB	BB	BB	BB	BB	BB	BB	BB	BB	BB	BB	BB	BB	BB	BB	BB	BB	BB	BB	BB	BB	BB	BB	BB
wsnp_Ku_rep_c101389_88563086	6B	77.7409	0.0625	0.9375	0.117188	AA	AA	AA	AA	AA	AA	AA	AA	AA	AA	AA	AA	AA	AA	AA	AA	AA	AA	AA	AA	AA	AA	AA	AA	AA	AA	AA	AA	AA	AA	AA	AA	AA	AA	AA	AA	AA	AA	AA	AA	AA	AA	AA	AA
wsnp_Ku_rep_c105822_91859983	2D	77.8194	0.4375	0.557292	0.49802	AA	BB	AA	AA	BB	AA	AA	BB	AA	AA	AA	AA	AA	BB	BB	AA	AA	AA	BB	BB	AA	AA	BB	BB	AA	AA	AA	AA	AA	AA	AA	AA	AA	BB	BB	BB	BB	AA	BB	AA	BB	AA	AA	AA
wsnp_Ex_c1398_2677127	6B	78.0545	0.442708	0.526042	0.527289	AA	BB	AA	AA	AA	BB	BB	AA	BB	BB	BB	AA	AA	BB	AA	AA	AA	BB	BB	AA	AA	BB	BB	BB	AA	AA	AA	BB	BB	BB	AA	BB	BB	AA	AA	AA	BB	BB	AA	BB	BB	AA	AA	BB
wsnp_RFL_Contig3604_3795252	2A	78.256	0.0520833	0.947917	0.0987413	BB	BB	BB	BB	BB	BB	BB	BB	BB	BB	AA	BB	BB	BB	BB	BB	BB	BB	BB	BB	BB	BB	BB	BB	BB	BB	BB	AA	BB	BB	BB	BB	BB	BB	BB	BB	BB	BB	BB	AA	BB	BB	BB	BB
wsnp_BF201533A_Ta_2_3	2A	78.256	0.0677083	0.921875	0.145562	AA	AA	AA	AA	AA	AA	AA	AA	AA	AA	AA	AA	AA	AA	AA	AA	AA	AA	AA	AA	AA	AA	AA	AA	AA	AA	AA	BB	AA	AA	AA	AA	AA	AA	AA	AA	AA	AA	AA	BB	AA	AA	AA	AA
wsnp_CD453913A_Ta_2_1	2A	78.256	0.0677083	0.921875	0.145562	AA	AA	AA	AA	AA	AA	AA	AA	AA	AA	BB	AA	AA	AA	AA	AA	AA	AA	AA	AA	AA	AA	AA	AA	AA	AA	AA	?:?	AA	AA	AA	AA	AA	AA	AA	AA	AA	AA	AA	BB	AA	AA	AA	AA
wsnp_CAP12_c242_135767	6B	78.3681	0.0572917	0.932292	0.12755	BB	BB	BB	BB	BB	BB	BB	BB	BB	BB	BB	BB	BB	BB	BB	BB	BB	BB	BB	BB	BB	BB	BB	BB	BB	BB	BB	BB	BB	BB	BB	BB	BB	BB	BB	BB	BB	BB	BB	BB	BB	BB	BB	BB
wsnp_Ex_c2382_4464517	6B	78.3681	0.0572917	0.932292	0.12755	BB	BB	BB	BB	BB	BB	BB	BB	BB	BB	BB	BB	BB	BB	BB	BB	BB	BB	BB	BB	BB	BB	BB	BB	BB	BB	BB	BB	BB	BB	BB	BB	BB	BB	BB	BB	BB	BB	BB	BB	BB	BB	BB	BB
wsnp_Ex_rep_c66458_64697718	6B	78.3681	0.0625	0.895833	0.193576	AA	AA	AA	AA	AA	AA	AA	AA	AA	AA	AA	AA	AA	?:?	AA	AA	AA	AA	AA	AA	AA	AA	AA	AA	AA	AA	AA	AA	BB	AA	AA	AA	AA	AA	AA	AA	AA	AA	AA	AA	AA	AA	AA	AA
wsnp_Ku_c557_1166684	1A	78.436	0.09375	0.895833	0.188694	AA	AA	AA	BB	AA	AA	AA	AA	AA	AA	AA	AA	AA	AA	BB	AA	AA	AA	AA	AA	AA	BB	AA	AA	AA	AA	BB	AA	AA	AA	AA	AA	AA	AA	AA	AA	AA	AA	AA	AA	AA	AA	AA	AA
wsnp_Ex_c56097_58351893	1A	78.436	0.0989583	0.885417	0.206245	AA	AA	AA	BB	AA	AA	AA	AA	AA	AA	AA	AA	AA	AA	BB	AA	AA	AA	AA	AA	AA	BB	AA	AA	AA	AA	BB	AA	AA	AA	AA	AA	AA	AA	AA	AA	AA	AA	AA	AA	AA	AA	AA	AA
wsnp_Ex_c99215_85409445	6A	78.6542	0.119792	0.859375	0.247125	BB	BB	BB	BB	BB	BB	BB	BB	BB	BB	BB	BB	BB	BB	AA	BB	BB	BB	BB	BB	BB	AA	BB	BB	BB	BB	AA	BB	BB	BB	AA	BB	BB	BB	BB	BB	BB	BB	BB	BB	BB	BB	AA	BB
wsnp_Ex_c14975_23127669	6A	78.6542	0.119792	0.859375	0.247125	AA	AA	AA	AA	AA	AA	AA	AA	AA	AA	AA	AA	AA	AA	BB	AA	AA	AA	AA	AA	AA	BB	AA	AA	AA	AA	BB	AA	AA	AA	BB	AA	AA	AA	AA	AA	AA	AA	AA	AA	AA	AA	BB	AA
wsnp_Ex_c12362_19720178	1A	78.7617	0.171875	0.807292	0.318739	AA	AA	AA	BB	AA	AA	AA	AA	AA	AA	BB	AA	AA	AA	BB	AA	AA	AA	AA	BB	AA	BB	AA	AA	AA	AA	BB	AA	AA	AA	AA	AA	AA	AA	AA	AA	AA	AA	AA	AA	AA	AA	AA	AA
wsnp_Ex_c8322_14030310	5B	78.7747	0.109375	0.869792	0.2315	BB	BB	BB	BB	AA	BB	BB	BB	BB	BB	BB	BB	BB	BB	AA	BB	BB	BB	BB	AA	BB	AA	BB	BB	BB	BB	AA	BB	BB	BB	BB	BB	BB	BB	BB	BB	BB	?:?	BB	BB	BB	BB	BB	BB
wsnp_Ex_rep_c109138_92064554	7B	78.9764	0.109375	0.880208	0.21327	BB	BB	BB	BB	BB	BB	BB	BB	BB	BB	AA	BB	BB	BB	BB	BB	BB	BB	BB	AA	BB	BB	BB	BB	BB	BB	BB	BB	BB	BB	BB	BB	BB	BB	BB	BB	BB	BB	BB	BB	BB	BB	BB	BB
wsnp_Ex_c10667_17387885	3A	78.9976	0.078125	0.875	0.228271	BB	BB	BB	BB	BB	BB	BB	BB	BB	BB	BB	BB	BB	BB	AA	BB	BB	BB	BB	BB	BB	AA	?:?	BB	AA	BB	AA	AA	BB	BB	AA	BB	BB	BB	BB	BB	BB	BB	BB	BB	BB	BB	AA	BB
wsnp_Ex_c52577_56128947	6A	79.0766	0.0520833	0.932292	0.12812	AA	AA	AA	AA	AA	AA	AA	AA	AA	AA	AA	AA	AA	AA	BB	AA	AA	AA	AA	AA	AA	BB	AA	AA	AA	AA	BB	AA	AA	AA	AA	AA	AA	AA	AA	AA	AA	AA	BB	AA	AA	AA	AA	AA
wsnp_Ex_c56097_58352130	1A	79.0873	0.0989583	0.885417	0.206245	AA	AA	AA	BB	AA	AA	AA	AA	AA	AA	AA	AA	AA	AA	BB	AA	AA	AA	AA	AA	AA	BB	AA	AA	AA	AA	BB	AA	AA	AA	AA	AA	AA	AA	AA	AA	AA	AA	AA	AA	AA	AA	AA	AA
wsnp_RFL_Contig4814_5829093	3A	79.308	0.0677083	0.916667	0.155138	AA	AA	AA	AA	AA	AA	AA	AA	AA	AA	AA	AA	AA	AA	BB	AA	AA	AA	AA	AA	AA	?:?	AA	AA	BB	AA	BB	BB	AA	AA	BB	AA	AA	AA	AA	AA	AA	AA	AA	AA	AA	AA	BB	AA
wsnp_Ku_c10239_16988077	1A	79.4195	0.0729167	0.921875	0.14483	AA	AA	AA	AA	AA	AA	AA	AA	AA	AA	BB	AA	AA	AA	AA	AA	AA	AA	AA	BB	AA	AA	AA	AA	AA	AA	AA	AA	AA	AA	AA	AA	AA	AA	AA	AA	AA	AA	AA	AA	AA	AA	AA	AA
wsnp_Ex_c22377_31571527	1B	79.4585	0.322917	0.645833	0.478624	AA	BB	AA	AA	BB	BB	BB	BB	AA	BB	AA	AA	AA	AA	BB	BB	BB	BB	BB	BB	AA	BB	BB	AA	AA	AA	BB	BB	AA	BB	BB	AA	BB	AA	AA	AA	BB	AA	BB	BB	BB	BB	BB	AA
wsnp_Ex_rep_c101866_87158671	2A	79.4658	0.119792	0.875	0.220025	BB	BB	BB	BB	BB	BB	BB	BB	BB	BB	BB	BB	BB	BB	BB	BB	BB	BB	BB	BB	BB	BB	BB	BB	BB	BB	BB	AA	BB	BB	BB	BB	BB	BB	BB	BB	BB	BB	BB	AA	BB	BB	BB	BB
wsnp_Ex_c41313_48161689	4A	79.4779	0.0677083	0.927083	0.135932	BB	BB	BB	AA	AA	BB	AA	BB	BB	BB	BB	BB	BB	BB	BB	BB	BB	BB	BB	BB	AA	BB	BB	BB	BB	BB	BB	BB	BB	BB	BB	BB	BB	BB	BB	BB	BB	BB	BB	BB	BB	BB	BB	BB
wsnp_Ku_c7794_13356946	6A	79.4989	0.0572917	0.911458	0.165961	AA	AA	AA	AA	AA	AA	AA	AA	AA	AA	AA	AA	AA	AA	BB	AA	AA	AA	AA	AA	AA	BB	AA	AA	AA	AA	BB	AA	AA	AA	AA	AA	AA	AA	AA	?:?	AA	AA	BB	AA	AA	AA	AA	AA
wsnp_Ex_rep_c102845_87922204	6A	79.4989	0.0572917	0.927083	0.137234	AA	AA	AA	AA	AA	AA	AA	AA	AA	AA	AA	AA	AA	AA	BB	AA	AA	AA	AA	AA	AA	BB	AA	AA	AA	AA	BB	AA	AA	AA	AA	AA	AA	AA	AA	AA	AA	AA	BB	AA	AA	AA	AA	AA
wsnp_Ex_c2148_4035913	3A	79.6123	0.458333	0.520833	0.518663	BB	BB	AA	BB	BB	BB	BB	AA	AA	AA	AA	AA	AA	BB	BB	AA	BB	BB	AA	BB	BB	BB	AA	BB	BB	AA	BB	BB	BB	BB	BB	AA	BB	AA	AA	AA	BB	BB	BB	AA	AA	BB	BB	AA
wsnp_Ex_c25734_34995416	1A	79.7452	0.09375	0.880208	0.216444	AA	AA	AA	BB	AA	AA	AA	AA	AA	AA	AA	AA	AA	AA	BB	AA	AA	AA	AA	AA	AA	BB	AA	AA	AA	AA	BB	?:?	AA	AA	AA	AA	AA	AA	AA	AA	AA	AA	AA	AA	AA	AA	AA	AA
wsnp_Ex_rep_c73818_71733737	1A	79.7452	0.0989583	0.890625	0.196994	AA	AA	AA	BB	AA	AA	AA	AA	AA	AA	AA	AA	AA	AA	BB	AA	AA	AA	AA	AA	AA	BB	AA	AA	AA	AA	BB	AA	AA	AA	AA	AA	AA	AA	AA	AA	AA	AA	AA	AA	AA	AA	AA	?:?
wsnp_Ex_c43292_49653827	7A	79.9183	0.458333	0.520833	0.518663	AA	BB	AA	BB	BB	BB	BB	BB	BB	AA	AA	AA	AA	BB	AA	AA	BB	BB	BB	BB	AA	AA	AA	BB	BB	AA	AA	BB	AA	BB	AA	BB	BB	AA	AA	AA	BB	BB	AA	BB	BB	BB	AA	BB
wsnp_Ex_c4819_8600618	7A	79.9183	0.458333	0.520833	0.518663	AA	BB	AA	BB	BB	BB	BB	BB	BB	AA	AA	AA	AA	BB	AA	AA	BB	BB	BB	BB	AA	AA	AA	BB	BB	AA	AA	BB	AA	BB	AA	BB	BB	AA	AA	AA	BB	BB	AA	BB	BB	BB	AA	BB
wsnp_Ra_c109483_92428320	7A	79.9183	0.458333	0.526042	0.513211	AA	BB	AA	BB	BB	BB	BB	BB	BB	AA	AA	AA	AA	BB	AA	AA	BB	BB	BB	BB	AA	AA	AA	BB	BB	AA	AA	BB	AA	BB	AA	BB	BB	AA	AA	AA	BB	BB	AA	BB	BB	BB	AA	BB
wsnp_Ra_c12708_20281439	7A	79.9183	0.458333	0.505208	0.529894	BB	AA	BB	AA	AA	AA	AA	AA	AA	BB	BB	BB	BB	?:?	BB	BB	AA	AA	AA	AA	BB	BB	BB	?:?	AA	BB	BB	?:?	BB	AA	BB	AA	AA	BB	BB	BB	AA	AA	BB	AA	AA	AA	BB	AA
wsnp_Ex_c10094_16590746	7A	79.9183	0.458333	0.510417	0.524604	BB	AA	BB	AA	AA	AA	AA	AA	AA	BB	BB	BB	BB	AA	BB	BB	AA	AA	AA	AA	BB	BB	BB	AA	AA	BB	BB	?:?	BB	AA	BB	AA	AA	BB	BB	BB	AA	AA	BB	AA	AA	AA	BB	AA
wsnp_Ex_rep_c69681_68639268	7A	79.9183	0.458333	0.526042	0.508409	BB	AA	BB	AA	AA	AA	AA	AA	AA	BB	BB	BB	BB	AA	BB	BB	AA	AA	AA	AA	BB	BB	BB	AA	AA	BB	BB	AA	BB	AA	BB	AA	AA	BB	BB	BB	AA	AA	BB	AA	AA	AA	BB	AA
wsnp_Ex_c26560_35803210	7A	79.9183	0.463542	0.515625	0.51926	AA	BB	AA	BB	BB	BB	BB	BB	BB	AA	AA	AA	AA	BB	AA	AA	BB	BB	BB	BB	AA	AA	AA	BB	BB	AA	AA	BB	AA	BB	AA	BB	BB	AA	AA	AA	BB	BB	AA	BB	BB	BB	AA	BB
wsnp_Ex_c26560_35803550	7A	79.9183	0.463542	0.520833	0.513862	AA	BB	AA	BB	BB	BB	BB	BB	BB	AA	AA	AA	AA	BB	AA	AA	BB	BB	BB	BB	AA	AA	AA	BB	BB	AA	AA	BB	AA	BB	AA	BB	BB	AA	AA	AA	BB	BB	AA	BB	BB	BB	AA	BB
wsnp_Ra_c75858_73254602	7A	79.9183	0.479167	0.520833	0.499132	AA	BB	AA	BB	BB	BB	BB	BB	BB	AA	AA	AA	AA	BB	AA	AA	BB	BB	BB	BB	AA	AA	AA	BB	BB	AA	AA	BB	AA	BB	AA	BB	BB	AA	AA	AA	BB	BB	AA	BB	BB	BB	AA	BB
wsnp_Ex_c5075_9013594	6B	79.9988	0.114583	0.859375	0.248345	BB	BB	BB	BB	BB	BB	AA	BB	BB	AA	BB	BB	BB	BB	BB	BB	BB	BB	BB	BB	BB	BB	BB	AA	BB	BB	BB	BB	BB	BB	BB	BB	AA	BB	BB	BB	BB	?:?	BB	BB	BB	BB	BB	BB
wsnp_Ku_c29041_38942940	6B	79.9988	0.125	0.859375	0.24585	BB	BB	BB	BB	BB	BB	AA	BB	BB	AA	BB	BB	BB	BB	BB	BB	BB	BB	BB	BB	BB	BB	BB	AA	BB	BB	BB	BB	BB	BB	BB	BB	AA	BB	BB	BB	BB	AA	BB	BB	BB	BB	BB	BB
wsnp_Ku_c1755_3431396	6B	79.9988	0.125	0.859375	0.24585	AA	AA	AA	AA	AA	AA	BB	AA	AA	BB	AA	AA	AA	AA	AA	AA	AA	AA	AA	AA	AA	AA	AA	BB	AA	AA	AA	AA	AA	AA	AA	AA	BB	AA	AA	AA	AA	BB	AA	AA	AA	AA	AA	AA
wsnp_Ex_c1319_2522992	6B	79.9988	0.130208	0.859375	0.24452	BB	BB	BB	BB	BB	BB	AA	BB	BB	AA	BB	BB	BB	BB	BB	BB	BB	BB	BB	BB	BB	BB	BB	AA	BB	BB	BB	BB	BB	BB	BB	BB	AA	BB	BB	BB	BB	AA	BB	BB	BB	BB	BB	BB
wsnp_Ex_c1319_2522682	6B	79.9988	0.140625	0.848958	0.259494	BB	BB	BB	BB	BB	BB	AA	BB	BB	AA	BB	BB	BB	BB	BB	BB	BB	BB	BB	BB	BB	BB	BB	AA	BB	BB	BB	BB	BB	BB	BB	BB	AA	BB	BB	BB	BB	AA	BB	BB	BB	AA	BB	BB
wsnp_Ra_c18002_26976779	6B	79.9988	0.166667	0.822917	0.29503	BB	BB	BB	BB	BB	BB	AA	BB	BB	AA	AA	BB	BB	BB	BB	BB	BB	BB	BB	BB	BB	BB	BB	AA	BB	BB	BB	BB	BB	BB	BB	BB	AA	BB	BB	BB	BB	AA	BB	BB	BB	AA	BB	BB
wsnp_Ex_c23156_32391014	7A	80.0554	0.463542	0.520833	0.513862	AA	BB	AA	BB	BB	BB	BB	BB	BB	AA	AA	AA	AA	BB	AA	AA	BB	BB	BB	BB	AA	AA	AA	BB	BB	AA	AA	BB	AA	BB	AA	BB	BB	AA	AA	AA	BB	BB	AA	BB	BB	BB	AA	BB
wsnp_Ex_c11210_18137197	7A	80.0554	0.463542	0.510417	0.519748	BB	AA	BB	AA	BB	AA	AA	AA	AA	BB	BB	BB	BB	AA	BB	BB	AA	AA	AA	AA	BB	BB	BB	AA	AA	BB	BB	AA	BB	AA	BB	AA	AA	BB	BB	BB	AA	AA	BB	AA	AA	AA	BB	AA
wsnp_Ex_c3763_6853084	7A	80.0554	0.473958	0.5	0.520399	BB	AA	BB	AA	AA	AA	AA	AA	AA	BB	BB	BB	BB	?:?	BB	BB	AA	AA	AA	AA	BB	BB	BB	?:?	AA	BB	BB	?:?	BB	AA	BB	AA	AA	BB	BB	BB	AA	AA	BB	AA	AA	AA	BB	AA
wsnp_Ex_rep_c69124_68035485	2A	80.0647	0.0729167	0.916667	0.154405	BB	BB	BB	BB	BB	BB	BB	BB	BB	BB	BB	BB	BB	BB	BB	BB	BB	BB	BB	BB	BB	BB	BB	BB	BB	BB	BB	BB	BB	BB	BB	BB	BB	BB	BB	BB	BB	BB	BB	BB	BB	BB	BB	BB
wsnp_Ex_c60588_60977198	2A	80.0647	0.0729167	0.916667	0.154405	AA	AA	AA	AA	AA	AA	AA	AA	AA	AA	AA	AA	AA	AA	AA	AA	AA	AA	AA	AA	AA	AA	AA	AA	AA	AA	AA	AA	AA	AA	AA	AA	AA	AA	AA	AA	AA	AA	AA	AA	AA	AA	AA	AA
wsnp_Ra_c19526_28719561	2A	80.0647	0.0729167	0.916667	0.154405	AA	AA	AA	AA	AA	AA	AA	AA	AA	AA	AA	AA	AA	AA	AA	AA	AA	AA	AA	AA	AA	AA	AA	AA	AA	AA	AA	AA	AA	AA	AA	AA	AA	AA	AA	AA	AA	AA	AA	AA	AA	AA	AA	AA
wsnp_Ku_c14099_22301373	2A	80.0647	0.078125	0.916667	0.153619	AA	AA	AA	AA	AA	AA	AA	AA	AA	AA	AA	AA	AA	AA	AA	AA	AA	AA	AA	AA	AA	AA	AA	AA	AA	AA	AA	AA	AA	AA	AA	AA	AA	AA	AA	AA	AA	AA	AA	AA	AA	AA	AA	AA
wsnp_JG_c926_520103	2A	80.0647	0.109375	0.859375	0.249512	BB	BB	BB	BB	BB	BB	BB	BB	BB	BB	BB	BB	BB	BB	BB	BB	BB	BB	BB	BB	BB	BB	BB	BB	BB	BB	BB	?:?	BB	BB	BB	BB	BB	BB	BB	BB	BB	BB	BB	AA	BB	BB	BB	BB
wsnp_Ex_c26626_35864468	1D	80.1411	0.229167	0.765625	0.361301	BB	AA	BB	BB	BB	BB	BB	BB	BB	BB	BB	BB	BB	AA	BB	BB	BB	BB	BB	AA	BB	BB	BB	AA	BB	BB	BB	BB	BB	BB	BB	BB	BB	AA	AA	AA	AA	BB	BB	BB	BB	BB	BB	BB
wsnp_RFL_Contig3739_3996324	5B	80.2626	0.0520833	0.9375	0.118381	AA	AA	AA	AA	AA	AA	AA	AA	AA	AA	BB	AA	AA	AA	AA	AA	AA	AA	AA	BB	AA	AA	AA	AA	AA	AA	AA	AA	AA	AA	AA	AA	AA	AA	AA	AA	AA	AA	AA	AA	AA	AA	AA	AA
wsnp_Ex_c8615_14454633	7A	80.2904	0.458333	0.515625	0.51926	BB	AA	BB	AA	AA	AA	AA	AA	AA	BB	BB	BB	BB	AA	BB	BB	AA	AA	AA	AA	BB	BB	BB	AA	AA	BB	BB	?:?	BB	AA	BB	AA	AA	BB	BB	BB	AA	AA	BB	AA	AA	AA	BB	AA
wsnp_Ex_c14173_22107343	7A	80.2904	0.458333	0.520833	0.513862	BB	AA	BB	AA	AA	AA	AA	AA	AA	BB	BB	BB	BB	AA	BB	BB	AA	AA	AA	AA	BB	BB	BB	AA	AA	BB	BB	AA	BB	AA	BB	AA	AA	BB	BB	BB	AA	AA	BB	AA	AA	AA	BB	AA
wsnp_Ex_c2382_4465878	6B	80.3187	0.0625	0.921875	0.14624	BB	BB	BB	BB	BB	BB	BB	BB	BB	BB	BB	BB	BB	BB	BB	BB	BB	BB	BB	BB	BB	BB	BB	BB	BB	BB	BB	BB	BB	BB	BB	BB	BB	BB	BB	BB	BB	BB	BB	BB	BB	BB	BB	BB
wsnp_Ex_c3472_6357758	6A	80.3521	0.109375	0.869792	0.2315	BB	BB	BB	BB	BB	BB	BB	BB	BB	BB	BB	BB	BB	BB	AA	BB	BB	BB	BB	BB	BB	AA	BB	BB	BB	BB	AA	BB	BB	BB	AA	BB	BB	BB	BB	BB	BB	BB	BB	BB	BB	BB	AA	BB
wsnp_Ex_c7876_13389437	6A	80.3521	0.109375	0.869792	0.2315	BB	BB	BB	BB	BB	BB	BB	BB	BB	BB	BB	BB	BB	BB	AA	BB	BB	BB	BB	BB	BB	AA	BB	BB	BB	BB	AA	BB	BB	BB	AA	BB	BB	BB	BB	BB	BB	BB	BB	BB	BB	BB	AA	BB
wsnp_Ra_rep_c110367_93018722	1A	80.3966	0.145833	0.848958	0.258002	BB	BB	BB	AA	BB	BB	BB	BB	BB	BB	BB	BB	BB	BB	AA	BB	BB	BB	BB	AA	BB	AA	BB	BB	BB	BB	AA	BB	BB	BB	BB	BB	BB	BB	BB	BB	BB	BB	BB	BB	BB	BB	BB	BB
wsnp_Ex_c6537_11338763	2B	80.4098	0.348958	0.630208	0.477403	BB	AA	BB	AA	BB	AA	AA	AA	AA	AA	BB	BB	BB	AA	AA	BB	AA	AA	AA	AA	AA	AA	BB	AA	BB	BB	AA	BB	AA	AA	BB	AA	AA	BB	BB	BB	AA	BB	AA	AA	AA	AA	BB	AA
wsnp_Ex_c36242_44232473	2A	80.4181	0.0885417	0.901042	0.180284	AA	AA	AA	AA	AA	AA	AA	BB	AA	AA	AA	AA	AA	AA	AA	AA	AA	AA	AA	AA	AA	AA	AA	BB	AA	AA	AA	AA	AA	AA	AA	BB	AA	AA	AA	AA	AA	AA	BB	AA	AA	AA	AA	BB
wsnp_Ex_c4847_8646784	2A	80.4181	0.109375	0.859375	0.249512	BB	BB	BB	BB	BB	BB	BB	AA	BB	BB	AA	BB	BB	BB	BB	BB	BB	BB	BB	BB	BB	BB	BB	BB	BB	BB	BB	AA	BB	BB	BB	AA	BB	BB	BB	BB	BB	BB	AA	AA	BB	BB	BB	AA
wsnp_Ex_c36242_44232305	2A	80.4181	0.140625	0.84375	0.268311	BB	BB	BB	BB	BB	BB	BB	AA	BB	BB	AA	BB	BB	BB	BB	BB	BB	BB	BB	BB	BB	BB	BB	AA	BB	BB	BB	AA	BB	BB	BB	AA	BB	BB	BB	BB	BB	BB	AA	AA	BB	BB	BB	AA
wsnp_Ex_c32003_40728918	3A	80.5312	0.458333	0.5	0.539931	AA	AA	BB	AA	AA	AA	AA	BB	BB	BB	BB	BB	BB	AA	AA	BB	AA	AA	BB	AA	AA	?:?	BB	AA	AA	BB	AA	AA	AA	AA	AA	BB	AA	BB	BB	BB	AA	?:?	AA	BB	BB	AA	AA	BB
wsnp_Ku_c2624_4986980	1D	80.623	0.0520833	0.947917	0.0987413	BB	BB	BB	BB	BB	BB	BB	BB	BB	BB	BB	BB	BB	BB	BB	BB	BB	BB	BB	BB	BB	BB	BB	BB	BB	BB	BB	BB	BB	BB	BB	BB	BB	BB	BB	BB	BB	BB	BB	BB	BB	BB	BB	BB
wsnp_Ex_c13164_20793506	1D	80.623	0.0572917	0.942708	0.108019	BB	BB	BB	BB	BB	BB	BB	BB	BB	BB	BB	BB	BB	BB	BB	BB	BB	BB	BB	BB	BB	BB	BB	BB	BB	BB	BB	BB	BB	BB	BB	BB	BB	BB	BB	BB	BB	BB	BB	BB	BB	BB	BB	BB
wsnp_Ex_c1609_3069103	1D	80.623	0.0572917	0.942708	0.108019	BB	BB	BB	BB	BB	BB	BB	BB	BB	BB	BB	BB	BB	BB	BB	BB	BB	BB	BB	BB	BB	BB	BB	BB	BB	BB	BB	BB	BB	BB	BB	BB	BB	BB	BB	BB	BB	BB	BB	BB	BB	BB	BB	BB
wsnp_Ku_c2624_4987257	1D	80.623	0.0572917	0.942708	0.108019	BB	BB	BB	BB	BB	BB	BB	BB	BB	BB	BB	BB	BB	BB	BB	BB	BB	BB	BB	BB	BB	BB	BB	BB	BB	BB	BB	BB	BB	BB	BB	BB	BB	BB	BB	BB	BB	BB	BB	BB	BB	BB	BB	BB
wsnp_Ku_c7266_12551309	1D	80.623	0.0572917	0.942708	0.108019	BB	BB	BB	BB	BB	BB	BB	BB	BB	BB	BB	BB	BB	BB	BB	BB	BB	BB	BB	BB	BB	BB	BB	BB	BB	BB	BB	BB	BB	BB	BB	BB	BB	BB	BB	BB	BB	BB	BB	BB	BB	BB	BB	BB
wsnp_Ex_c27290_36498462	1D	80.623	0.0572917	0.932292	0.12755	AA	AA	AA	AA	AA	AA	AA	AA	AA	AA	AA	AA	AA	AA	AA	AA	AA	AA	AA	AA	AA	AA	AA	AA	AA	AA	AA	AA	AA	AA	AA	AA	AA	AA	AA	AA	AA	AA	AA	AA	AA	AA	AA	AA
wsnp_Ku_c5560_9853214	1D	80.623	0.0625	0.9375	0.117188	AA	AA	AA	AA	AA	AA	AA	AA	BB	AA	AA	AA	AA	AA	AA	AA	AA	AA	AA	AA	AA	AA	AA	AA	AA	AA	AA	AA	AA	AA	AA	AA	AA	AA	AA	AA	AA	AA	AA	AA	AA	AA	AA	AA
wsnp_Ex_c57601_59245965	1D	80.623	0.21875	0.765625	0.365967	AA	BB	AA	AA	AA	AA	AA	AA	AA	AA	AA	AA	AA	BB	AA	AA	AA	AA	AA	BB	AA	AA	AA	BB	AA	AA	AA	AA	AA	AA	AA	AA	AA	BB	BB	BB	BB	AA	AA	AA	AA	AA	AA	AA
wsnp_Ex_c43412_49738738	6A	80.7829	0.119792	0.859375	0.247125	BB	BB	BB	BB	BB	BB	BB	BB	BB	BB	BB	BB	BB	BB	AA	BB	BB	BB	BB	BB	BB	AA	BB	BB	BB	BB	AA	BB	BB	BB	AA	BB	BB	BB	BB	BB	BB	BB	BB	BB	BB	BB	AA	BB
wsnp_Ex_c5216_9235964	1A	80.8004	0.0625	0.932292	0.126926	AA	AA	AA	AA	AA	AA	AA	AA	AA	AA	AA	AA	AA	AA	AA	AA	AA	AA	AA	AA	AA	AA	AA	AA	AA	AA	AA	AA	AA	AA	AA	AA	AA	AA	AA	AA	AA	AA	AA	AA	AA	AA	AA	AA
wsnp_JD_c13903_13781269	1A	80.8004	0.140625	0.84375	0.268311	BB	BB	BB	AA	BB	BB	BB	BB	BB	BB	BB	BB	BB	BB	AA	BB	BB	BB	BB	AA	BB	AA	BB	BB	BB	BB	AA	BB	BB	BB	BB	BB	BB	BB	BB	BB	BB	BB	BB	BB	BB	BB	BB	BB
wsnp_Ex_c534_1058778	1A	80.8004	0.140625	0.822917	0.303033	AA	AA	AA	BB	AA	AA	AA	AA	AA	AA	AA	AA	AA	AA	BB	AA	AA	AA	AA	BB	AA	BB	AA	AA	AA	AA	BB	AA	AA	AA	AA	AA	AA	AA	AA	AA	AA	AA	AA	AA	AA	AA	AA	AA
wsnp_Ex_c23235_32471358	1B	80.8437	0.286458	0.697917	0.430854	BB	BB	AA	BB	BB	BB	BB	BB	BB	BB	AA	AA	AA	BB	BB	BB	BB	BB	BB	BB	BB	BB	BB	BB	AA	AA	BB	BB	AA	BB	BB	BB	BB	AA	AA	AA	BB	AA	BB	BB	BB	BB	BB	BB
wsnp_Ex_c14321_22290028	3B	80.9229	0.078125	0.869792	0.237359	BB	BB	BB	BB	BB	BB	BB	BB	BB	BB	BB	BB	BB	BB	BB	BB	BB	BB	BB	BB	BB	BB	BB	BB	BB	BB	BB	BB	BB	BB	BB	BB	BB	BB	BB	BB	BB	AA	BB	BB	BB	BB	BB	AA
wsnp_Ku_c26257_36216976	3B	80.9288	0.0572917	0.932292	0.12755	BB	BB	BB	BB	BB	BB	BB	BB	BB	AA	BB	BB	BB	BB	BB	BB	BB	BB	BB	BB	BB	BB	BB	BB	BB	BB	BB	BB	BB	BB	AA	BB	BB	BB	BB	BB	BB	BB	BB	BB	BB	BB	AA	BB
wsnp_Ex_c18624_27492167	3B	80.9288	0.0625	0.932292	0.126926	BB	BB	BB	BB	BB	BB	BB	BB	BB	AA	BB	BB	BB	BB	BB	BB	BB	BB	BB	BB	BB	BB	BB	BB	BB	BB	BB	BB	BB	BB	AA	BB	BB	BB	BB	BB	BB	BB	BB	BB	BB	BB	AA	BB
wsnp_Ex_c6223_10857649	3B	80.9288	0.0625	0.932292	0.126926	BB	BB	BB	BB	BB	BB	BB	BB	BB	AA	BB	BB	BB	BB	BB	BB	BB	BB	BB	BB	BB	BB	BB	BB	BB	BB	BB	BB	BB	BB	AA	BB	BB	BB	BB	BB	BB	BB	BB	BB	BB	BB	AA	BB
wsnp_Ex_c3227_5948436	3B	80.9288	0.328125	0.645833	0.475233	BB	AA	BB	BB	BB	AA	BB	AA	AA	AA	BB	BB	BB	BB	BB	?:?	AA	AA	AA	AA	BB	BB	BB	BB	BB	BB	BB	BB	BB	AA	AA	AA	BB	BB	BB	BB	AA	BB	BB	BB	BB	BB	AA	AA
wsnp_JD_c5591_6743599	6B	80.9459	0.0625	0.927083	0.13661	BB	BB	BB	BB	BB	BB	BB	BB	BB	BB	BB	BB	BB	BB	BB	BB	BB	BB	BB	BB	BB	BB	BB	BB	BB	BB	BB	BB	BB	BB	BB	BB	BB	BB	BB	BB	BB	BB	BB	BB	BB	BB	BB	BB
wsnp_Ex_c4180_7550457	6B	80.9459	0.0625	0.90625	0.174805	AA	AA	AA	AA	AA	AA	AA	?:?	AA	AA	BB	AA	AA	AA	AA	AA	AA	AA	AA	AA	AA	AA	AA	AA	AA	AA	AA	AA	AA	AA	AA	AA	AA	AA	AA	AA	AA	AA	AA	AA	AA	AA	AA	AA
wsnp_Ex_c24318_33562395	1B	80.972	0.0520833	0.932292	0.12812	BB	BB	BB	BB	BB	BB	BB	BB	BB	BB	BB	BB	BB	BB	BB	BB	BB	BB	BB	BB	BB	BB	BB	BB	BB	BB	BB	BB	BB	BB	BB	BB	BB	BB	BB	BB	BB	BB	BB	BB	BB	BB	BB	BB
wsnp_Ex_c7585_12955306	1B	80.972	0.0520833	0.927083	0.137804	AA	AA	AA	AA	AA	AA	AA	AA	AA	AA	AA	AA	AA	AA	AA	AA	AA	AA	AA	AA	AA	AA	AA	AA	AA	AA	AA	AA	AA	AA	AA	AA	AA	AA	AA	AA	AA	AA	AA	AA	AA	AA	AA	AA
wsnp_Ku_c36191_45258467	1B	80.972	0.1875	0.807292	0.313124	BB	AA	BB	BB	AA	BB	BB	BB	BB	BB	BB	BB	BB	AA	BB	BB	BB	BB	BB	AA	BB	BB	BB	AA	BB	BB	BB	BB	BB	BB	BB	BB	BB	AA	AA	AA	AA	BB	BB	BB	BB	BB	BB	BB
wsnp_Ku_rep_c89089_82009060	1B	80.972	0.270833	0.708333	0.424913	AA	AA	BB	AA	AA	AA	AA	AA	AA	AA	BB	BB	BB	AA	AA	AA	AA	AA	AA	AA	AA	AA	AA	AA	BB	BB	AA	AA	BB	AA	AA	AA	AA	BB	BB	BB	AA	BB	AA	AA	AA	AA	AA	AA
wsnp_Ex_c21198_30326388	1B	80.972	0.276042	0.6875	0.451145	BB	BB	AA	BB	BB	BB	BB	BB	BB	BB	AA	AA	AA	BB	BB	BB	BB	BB	BB	BB	BB	BB	BB	BB	AA	AA	BB	BB	AA	BB	BB	BB	BB	AA	AA	AA	BB	AA	BB	BB	BB	BB	BB	BB
wsnp_Ra_c2748_5223434	1B	80.972	0.276042	0.692708	0.443956	BB	BB	AA	BB	BB	BB	BB	BB	BB	BB	AA	AA	AA	BB	BB	BB	BB	BB	BB	BB	BB	BB	BB	BB	AA	AA	BB	BB	AA	BB	BB	BB	BB	AA	AA	AA	BB	AA	BB	BB	BB	BB	BB	BB
wsnp_Ex_c21198_30327016	1B	80.972	0.276042	0.682292	0.458279	AA	AA	BB	AA	AA	AA	AA	AA	AA	AA	BB	BB	BB	?:?	AA	AA	AA	AA	AA	AA	AA	AA	AA	AA	BB	BB	AA	AA	BB	AA	AA	AA	AA	BB	BB	BB	AA	BB	AA	AA	AA	AA	AA	AA
wsnp_Ku_rep_c89089_82009285	1B	80.972	0.28125	0.703125	0.426514	AA	AA	BB	AA	AA	AA	AA	AA	AA	AA	BB	BB	BB	AA	AA	AA	AA	AA	AA	AA	AA	AA	AA	AA	BB	BB	AA	AA	BB	AA	AA	AA	AA	BB	BB	BB	AA	BB	AA	AA	AA	AA	AA	AA
wsnp_Ex_rep_c107911_91350866	1B	80.972	0.286458	0.692708	0.438097	BB	BB	AA	BB	BB	BB	BB	BB	BB	BB	AA	AA	AA	BB	BB	BB	BB	BB	BB	BB	BB	BB	BB	BB	AA	AA	BB	BB	AA	BB	BB	BB	BB	AA	AA	AA	BB	AA	BB	BB	BB	BB	BB	BB
wsnp_Ex_c5101_9053178	1B	80.972	0.302083	0.651042	0.48489	AA	BB	AA	BB	BB	BB	BB	AA	AA	BB	AA	AA	AA	AA	BB	?:?	BB	BB	AA	AA	AA	BB	BB	AA	AA	AA	BB	AA	AA	BB	AA	AA	BB	AA	AA	AA	BB	AA	AA	AA	BB	AA	AA	AA
wsnp_Ku_c17017_26019611	1B	80.972	0.302083	0.682292	0.443224	AA	AA	BB	AA	AA	AA	AA	AA	AA	AA	BB	BB	BB	AA	AA	AA	AA	AA	AA	AA	AA	AA	AA	AA	BB	BB	AA	AA	BB	AA	AA	AA	AA	BB	BB	BB	AA	BB	AA	AA	AA	AA	AA	AA
wsnp_Ex_c5101_9052671	1B	80.972	0.3125	0.651042	0.478488	AA	BB	AA	BB	BB	BB	BB	AA	AA	BB	AA	AA	AA	AA	BB	?:?	BB	BB	AA	AA	AA	BB	BB	AA	AA	AA	BB	AA	AA	BB	AA	AA	BB	AA	AA	AA	BB	AA	AA	AA	BB	AA	AA	AA
wsnp_Ex_c7585_12957020	1B	80.972	0.317708	0.666667	0.454617	BB	BB	AA	BB	BB	BB	BB	BB	BB	AA	AA	AA	AA	BB	AA	BB	BB	BB	BB	BB	BB	AA	BB	BB	AA	AA	AA	BB	AA	BB	BB	BB	AA	AA	AA	AA	BB	AA	BB	BB	BB	BB	BB	BB
wsnp_Ku_c13043_20902807	1B	80.972	0.447917	0.536458	0.50689	BB	AA	AA	AA	AA	AA	AA	BB	BB	BB	AA	AA	AA	BB	AA	?:?	AA	AA	BB	BB	BB	AA	AA	BB	AA	AA	AA	BB	AA	AA	BB	BB	BB	AA	AA	AA	AA	AA	BB	BB	AA	BB	BB	BB
wsnp_Ex_rep_c71217_70021470	7A	81.0869	0.473958	0.526042	0.498644	AA	BB	AA	BB	AA	BB	BB	BB	BB	AA	AA	AA	AA	BB	AA	AA	BB	BB	BB	BB	AA	AA	AA	BB	BB	AA	AA	BB	AA	BB	AA	BB	BB	AA	AA	AA	BB	BB	AA	BB	BB	BB	AA	BB
wsnp_Ex_c31274_40086873	2B	81.1031	0.078125	0.90625	0.172607	BB	BB	BB	BB	BB	BB	BB	BB	BB	BB	BB	BB	BB	BB	BB	BB	BB	BB	BB	BB	BB	BB	BB	BB	BB	BB	BB	BB	BB	BB	BB	BB	BB	BB	BB	BB	BB	BB	BB	BB	BB	BB	BB	BB
wsnp_Ra_rep_c71728_69843225	2B	81.1031	0.0833333	0.901042	0.181179	BB	BB	BB	BB	BB	BB	BB	BB	BB	BB	BB	BB	BB	BB	BB	BB	BB	BB	BB	BB	BB	BB	BB	BB	BB	BB	BB	BB	BB	BB	BB	BB	BB	BB	BB	BB	BB	BB	BB	BB	BB	BB	BB	BB
wsnp_Ku_rep_c70479_70079622	3A	81.1398	0.416667	0.46875	0.606662	?:?	?:?	BB	AA	AA	AA	AA	BB	BB	BB	BB	BB	BB	?:?	AA	BB	AA	AA	BB	AA	AA	?:?	BB	?:?	AA	BB	AA	AA	AA	AA	AA	BB	AA	BB	BB	BB	?:?	?:?	AA	BB	BB	?:?	AA	BB
wsnp_Ex_c12948_20511479	3A	81.1398	0.463542	0.484375	0.55051	BB	BB	AA	BB	BB	BB	BB	AA	AA	AA	AA	AA	AA	BB	BB	AA	BB	BB	AA	BB	BB	?:?	AA	BB	BB	AA	BB	AA	BB	BB	BB	AA	BB	AA	AA	AA	BB	?:?	BB	AA	AA	BB	BB	AA
wsnp_Ex_c45213_51068540	3A	81.1398	0.46875	0.494792	0.535455	AA	AA	BB	AA	AA	AA	AA	BB	BB	BB	BB	BB	BB	AA	AA	BB	AA	AA	BB	AA	AA	?:?	BB	AA	AA	BB	AA	AA	AA	AA	AA	BB	AA	BB	BB	BB	AA	AA	AA	BB	BB	AA	AA	BB
wsnp_Ex_c9458_15679797	3A	81.1398	0.46875	0.494792	0.535455	AA	AA	BB	AA	AA	AA	AA	BB	BB	BB	BB	BB	BB	AA	AA	BB	AA	AA	BB	AA	AA	?:?	BB	AA	AA	BB	AA	AA	AA	AA	AA	BB	AA	BB	BB	BB	AA	AA	AA	BB	BB	AA	AA	BB
wsnp_Ra_c12239_19659254	6A	81.2053	0.0729167	0.921875	0.14483	AA	AA	AA	AA	AA	AA	AA	AA	AA	AA	AA	AA	AA	AA	AA	AA	AA	AA	AA	AA	AA	AA	AA	AA	AA	AA	AA	AA	AA	AA	BB	AA	AA	AA	AA	AA	AA	AA	AA	AA	AA	AA	BB	AA
wsnp_Ex_c41790_48535809	6B	81.2595	0.0989583	0.875	0.224582	AA	AA	AA	AA	AA	AA	BB	AA	AA	AA	BB	AA	AA	AA	AA	AA	AA	AA	AA	AA	AA	AA	AA	BB	AA	AA	AA	AA	AA	AA	AA	AA	BB	AA	AA	AA	AA	BB	AA	AA	AA	AA	AA	AA
wsnp_CAP11_rep_c4135_1956064	2A	81.2806	0.25	0.71875	0.420898	AA	AA	BB	AA	BB	AA	AA	AA	AA	AA	BB	BB	BB	AA	AA	AA	AA	AA	AA	AA	AA	AA	BB	?:?	BB	BB	AA	AA	BB	AA	AA	AA	AA	BB	BB	BB	AA	BB	AA	AA	AA	AA	AA	AA
wsnp_Ku_c8334_14181247	3A	81.444	0.0729167	0.901042	0.182807	AA	AA	AA	AA	AA	AA	AA	AA	AA	AA	AA	AA	AA	AA	AA	AA	AA	AA	AA	AA	AA	?:?	?:?	AA	AA	AA	AA	AA	AA	AA	AA	AA	AA	AA	AA	AA	AA	AA	AA	AA	AA	AA	AA	AA
wsnp_Ku_c25809_35776454	3A	81.444	0.453125	0.515625	0.528809	BB	BB	AA	BB	BB	BB	BB	AA	AA	AA	AA	AA	AA	BB	BB	AA	BB	BB	AA	BB	BB	BB	AA	BB	BB	AA	BB	BB	BB	BB	BB	AA	BB	AA	AA	AA	BB	?:?	BB	AA	AA	BB	BB	?:?
wsnp_Ex_c45213_51068305	3A	81.444	0.458333	0.505208	0.534695	BB	BB	AA	BB	BB	BB	BB	AA	AA	AA	AA	AA	AA	BB	BB	AA	BB	BB	AA	BB	BB	BB	AA	BB	BB	AA	BB	BB	BB	BB	BB	AA	BB	AA	AA	AA	BB	?:?	BB	AA	AA	BB	BB	AA
wsnp_Ex_c9145_15214903	3A	81.444	0.479167	0.494792	0.525581	AA	AA	BB	AA	AA	AA	AA	BB	BB	BB	BB	BB	BB	AA	AA	BB	AA	AA	BB	AA	AA	?:?	BB	AA	AA	BB	AA	AA	AA	AA	AA	BB	AA	BB	BB	BB	AA	AA	AA	BB	BB	AA	AA	BB
wsnp_Ex_c45495_51274052	7A	81.5308	0.401042	0.567708	0.516873	BB	AA	BB	AA	BB	AA	AA	AA	AA	BB	BB	BB	BB	?:?	BB	BB	AA	AA	AA	AA	BB	BB	BB	BB	BB	BB	BB	BB	BB	AA	BB	AA	AA	BB	BB	BB	AA	AA	BB	BB	AA	AA	BB	AA
wsnp_Ra_c12148_19539667	1A	81.5364	0.0729167	0.911458	0.163927	BB	BB	BB	BB	BB	BB	BB	BB	BB	BB	AA	BB	BB	BB	BB	BB	BB	BB	BB	AA	BB	BB	BB	BB	BB	BB	BB	BB	BB	BB	BB	BB	BB	BB	BB	BB	BB	BB	BB	BB	BB	BB	BB	BB
wsnp_Ex_c7876_13389283	6A	81.6277	0.119792	0.838542	0.282498	BB	BB	BB	BB	BB	BB	BB	?:?	BB	BB	BB	BB	BB	BB	AA	BB	BB	BB	BB	BB	BB	AA	BB	BB	BB	BB	AA	BB	BB	BB	AA	BB	BB	BB	BB	BB	BB	BB	BB	BB	BB	BB	AA	BB
wsnp_Ex_c16677_25220222	2A	81.6639	0.0729167	0.885417	0.21072	BB	BB	BB	BB	BB	BB	BB	BB	BB	BB	?:?	BB	BB	BB	BB	BB	BB	BB	BB	BB	BB	BB	BB	BB	BB	BB	BB	BB	BB	BB	BB	BB	BB	BB	BB	BB	BB	AA	BB	BB	BB	BB	BB	?:?
wsnp_Ex_c34011_42398664	6B	81.6672	0.145833	0.833333	0.284288	BB	BB	BB	AA	BB	BB	BB	BB	BB	BB	BB	BB	BB	BB	BB	?:?	AA	BB	BB	AA	AA	BB	BB	BB	BB	BB	BB	BB	BB	BB	BB	BB	BB	BB	BB	BB	BB	BB	BB	BB	BB	BB	BB	BB
wsnp_Ex_c558_1105911	7A	81.9617	0.0625	0.916667	0.155816	AA	AA	AA	AA	BB	AA	AA	AA	AA	AA	AA	AA	AA	AA	AA	AA	AA	AA	AA	AA	AA	AA	AA	AA	AA	AA	AA	AA	AA	AA	AA	AA	AA	AA	AA	AA	AA	AA	AA	AA	AA	AA	AA	AA
wsnp_Ex_c27940_37101775	1A	82.038	0.0729167	0.916667	0.154405	AA	AA	AA	AA	AA	AA	AA	AA	AA	AA	BB	AA	AA	AA	AA	AA	AA	AA	AA	BB	AA	AA	AA	AA	AA	AA	AA	AA	AA	AA	AA	AA	AA	AA	AA	AA	AA	AA	AA	AA	AA	AA	AA	AA
wsnp_Ex_c5192_9203100	1A	82.038	0.114583	0.869792	0.230333	AA	AA	AA	BB	AA	AA	AA	AA	AA	AA	AA	AA	AA	AA	BB	AA	AA	AA	AA	BB	AA	BB	AA	AA	AA	AA	BB	AA	AA	AA	AA	AA	AA	AA	AA	AA	AA	AA	AA	AA	AA	AA	AA	AA
wsnp_RFL_Contig1074_103556	2B	82.1465	0.302083	0.692708	0.428901	BB	BB	BB	BB	BB	BB	AA	BB	AA	AA	BB	BB	BB	BB	AA	BB	AA	BB	AA	AA	AA	AA	BB	AA	BB	BB	AA	BB	AA	BB	BB	AA	BB	BB	BB	BB	BB	BB	AA	AA	AA	BB	BB	AA
wsnp_RFL_Contig2370_1864666	2A	82.2688	0.317708	0.645833	0.481961	AA	AA	BB	AA	BB	AA	AA	AA	AA	AA	BB	BB	BB	?:?	BB	AA	AA	AA	AA	AA	AA	BB	BB	AA	BB	BB	BB	BB	BB	AA	AA	AA	AA	BB	BB	BB	AA	BB	AA	BB	AA	AA	AA	AA
wsnp_BG607088A_Ta_1_1	2A	82.2688	0.328125	0.635417	0.48858	AA	AA	BB	AA	BB	AA	AA	AA	AA	AA	BB	BB	BB	AA	BB	AA	AA	AA	AA	AA	AA	BB	BB	AA	BB	BB	BB	BB	BB	AA	AA	AA	AA	BB	BB	BB	AA	BB	AA	BB	AA	AA	AA	AA
wsnp_Ex_c1395_2672096	7A	82.3403	0.0520833	0.9375	0.118381	BB	BB	BB	BB	AA	BB	BB	BB	BB	BB	BB	BB	BB	BB	BB	BB	BB	BB	BB	BB	BB	BB	BB	BB	BB	BB	BB	BB	BB	BB	BB	BB	BB	BB	BB	BB	BB	BB	BB	BB	BB	BB	BB	BB
wsnp_Ex_c1395_2672002	7A	82.3403	0.0520833	0.927083	0.137804	AA	AA	AA	AA	BB	AA	AA	AA	AA	AA	AA	AA	AA	AA	AA	AA	AA	AA	AA	AA	AA	AA	AA	AA	AA	AA	AA	AA	AA	AA	AA	AA	AA	AA	AA	AA	AA	AA	AA	AA	AA	AA	AA	AA
wsnp_Ex_c7216_12391182	7A	82.3403	0.0885417	0.901042	0.180284	AA	AA	AA	AA	BB	AA	AA	AA	AA	AA	AA	AA	AA	AA	AA	AA	AA	AA	AA	AA	AA	BB	AA	AA	AA	AA	AA	?:?	AA	AA	AA	AA	AA	AA	AA	AA	AA	AA	AA	AA	AA	AA	AA	AA
wsnp_Ku_c19112_28546731	7A	82.3403	0.354167	0.630208	0.473687	BB	AA	BB	AA	AA	AA	AA	AA	AA	BB	BB	BB	BB	AA	AA	BB	AA	AA	AA	AA	AA	AA	BB	AA	AA	BB	AA	AA	BB	AA	BB	AA	AA	BB	BB	BB	AA	AA	BB	AA	AA	AA	BB	AA
wsnp_Ra_c10731_17593404	7A	82.3403	0.427083	0.536458	0.525336	BB	AA	BB	AA	AA	AA	AA	AA	AA	BB	BB	BB	BB	AA	BB	BB	AA	AA	AA	AA	BB	BB	BB	AA	AA	BB	BB	AA	BB	AA	BB	AA	AA	BB	BB	BB	AA	AA	BB	AA	AA	AA	BB	AA
wsnp_Ex_rep_c68227_67012082	7A	82.3403	0.447917	0.536458	0.50689	BB	AA	BB	AA	AA	AA	AA	AA	AA	BB	BB	BB	BB	AA	BB	BB	AA	AA	AA	AA	BB	BB	BB	AA	AA	BB	BB	AA	BB	AA	BB	AA	AA	BB	BB	BB	AA	AA	BB	AA	AA	AA	BB	AA
wsnp_Ex_c10988_17836981	7A	82.3403	0.453125	0.515625	0.524061	BB	AA	BB	AA	AA	AA	AA	AA	AA	BB	BB	BB	BB	AA	BB	BB	AA	AA	AA	AA	BB	BB	BB	AA	AA	BB	BB	AA	BB	AA	BB	AA	AA	BB	BB	BB	AA	AA	BB	AA	AA	AA	BB	AA
wsnp_Ex_rep_c102317_87512660	7A	82.3403	0.453125	0.515625	0.524061	BB	AA	BB	AA	AA	AA	AA	AA	AA	BB	BB	BB	BB	?:?	BB	BB	AA	AA	AA	AA	BB	BB	BB	AA	AA	BB	BB	AA	BB	AA	BB	AA	AA	BB	BB	BB	AA	AA	BB	AA	AA	AA	BB	AA
wsnp_Ex_rep_c70294_69236911	7A	82.3403	0.453125	0.520833	0.518663	BB	AA	BB	AA	AA	AA	AA	AA	AA	BB	BB	BB	BB	AA	BB	BB	AA	AA	AA	AA	BB	BB	BB	AA	AA	BB	BB	AA	BB	AA	BB	AA	AA	BB	BB	BB	AA	AA	BB	AA	AA	AA	BB	AA
wsnp_Ra_rep_c70756_68675384	7A	82.3403	0.453125	0.520833	0.518663	BB	AA	BB	AA	AA	AA	AA	AA	AA	BB	BB	BB	BB	AA	BB	BB	AA	AA	AA	AA	BB	BB	BB	AA	AA	BB	BB	AA	BB	AA	BB	AA	AA	BB	BB	BB	AA	AA	BB	AA	AA	AA	BB	AA
wsnp_Ex_rep_c70294_69237001	7A	82.3403	0.453125	0.526042	0.513211	BB	AA	BB	AA	AA	AA	AA	AA	AA	BB	BB	BB	BB	AA	BB	BB	AA	AA	AA	AA	BB	BB	BB	AA	AA	BB	BB	AA	BB	AA	BB	AA	AA	BB	BB	BB	AA	AA	BB	AA	AA	AA	BB	AA
wsnp_Ra_c250_526345	7A	82.3403	0.458333	0.515625	0.524061	AA	BB	AA	BB	BB	BB	BB	BB	BB	AA	AA	AA	AA	?:?	AA	AA	BB	BB	BB	BB	AA	AA	AA	BB	BB	AA	AA	BB	AA	BB	AA	BB	BB	AA	AA	AA	BB	BB	AA	BB	BB	BB	AA	BB
wsnp_Ex_c56203_58418110	7A	82.3403	0.458333	0.520833	0.518663	AA	BB	AA	BB	BB	BB	BB	BB	BB	AA	AA	AA	AA	BB	AA	AA	BB	BB	BB	BB	AA	AA	AA	BB	BB	AA	AA	BB	AA	BB	AA	BB	BB	AA	AA	AA	BB	BB	AA	BB	BB	BB	AA	BB
wsnp_Ex_c5330_9422106	7A	82.3403	0.458333	0.526042	0.513211	AA	BB	AA	BB	BB	BB	BB	BB	BB	AA	AA	AA	AA	BB	AA	AA	BB	BB	BB	BB	AA	AA	AA	BB	BB	AA	AA	BB	AA	BB	AA	BB	BB	AA	AA	AA	BB	BB	AA	BB	BB	BB	AA	BB
wsnp_Ra_c13009_20690735	7A	82.3403	0.458333	0.526042	0.513211	AA	BB	AA	BB	BB	BB	BB	BB	BB	AA	AA	AA	AA	BB	AA	AA	BB	BB	BB	BB	AA	AA	AA	BB	BB	AA	AA	BB	AA	BB	AA	BB	BB	AA	AA	AA	BB	BB	AA	BB	BB	BB	AA	BB
wsnp_JD_c7987_9038994	7A	82.3403	0.458333	0.526042	0.508409	BB	AA	BB	AA	AA	AA	AA	AA	AA	BB	BB	BB	BB	AA	BB	BB	AA	AA	AA	AA	BB	BB	BB	AA	AA	BB	BB	AA	BB	AA	BB	AA	AA	BB	BB	BB	AA	AA	BB	AA	AA	AA	BB	AA
wsnp_Ex_c6797_11731807	7A	82.3403	0.463542	0.520833	0.513862	AA	BB	AA	BB	BB	BB	BB	BB	BB	AA	AA	AA	AA	BB	AA	AA	BB	BB	BB	BB	AA	AA	AA	BB	BB	AA	AA	BB	AA	BB	AA	BB	BB	AA	AA	AA	BB	BB	AA	BB	BB	BB	AA	BB
wsnp_Ex_rep_c69132_68043811	7A	82.3403	0.463542	0.520833	0.513862	AA	BB	AA	BB	BB	BB	BB	BB	BB	AA	AA	AA	AA	BB	AA	AA	BB	BB	BB	BB	AA	AA	AA	BB	BB	AA	AA	BB	AA	BB	AA	BB	BB	AA	AA	AA	BB	BB	AA	BB	BB	BB	AA	BB
wsnp_Ku_c48323_54539687	7A	82.3403	0.463542	0.520833	0.513862	AA	BB	AA	BB	BB	BB	BB	BB	BB	AA	AA	AA	AA	BB	AA	AA	BB	BB	BB	BB	AA	AA	AA	BB	BB	AA	AA	BB	AA	BB	AA	BB	BB	AA	AA	AA	BB	BB	AA	BB	BB	BB	AA	BB
wsnp_Ex_c19198_28115812	7A	82.3403	0.463542	0.526042	0.508409	AA	BB	AA	BB	BB	BB	BB	BB	BB	AA	AA	AA	AA	BB	AA	AA	BB	BB	BB	BB	AA	AA	AA	BB	BB	AA	AA	BB	AA	BB	AA	BB	BB	AA	AA	AA	BB	BB	AA	BB	BB	BB	AA	BB
wsnp_Ra_rep_c70756_68674560	7A	82.3403	0.463542	0.526042	0.508409	AA	BB	AA	BB	BB	BB	BB	BB	BB	AA	AA	AA	AA	BB	AA	AA	BB	BB	BB	BB	AA	AA	AA	BB	BB	AA	AA	BB	AA	BB	AA	BB	BB	AA	AA	AA	BB	BB	AA	BB	BB	BB	AA	BB
wsnp_Ex_c3609_6595329	7A	82.3403	0.463542	0.53125	0.502903	AA	BB	AA	BB	BB	BB	BB	BB	BB	AA	AA	AA	AA	BB	AA	AA	BB	BB	BB	BB	AA	AA	AA	BB	BB	AA	AA	BB	AA	BB	AA	BB	BB	AA	AA	AA	BB	BB	AA	BB	BB	BB	AA	BB
wsnp_Ra_c14498_22667649	6B	82.3696	0.317708	0.651042	0.475206	AA	BB	AA	BB	AA	BB	BB	?:?	BB	AA	BB	AA	AA	BB	BB	?:?	BB	BB	BB	BB	BB	BB	AA	BB	AA	AA	BB	BB	AA	BB	BB	BB	BB	AA	AA	AA	BB	BB	AA	BB	BB	AA	BB	BB
wsnp_Ex_c24318_33561600	1B	82.4855	0.0677083	0.927083	0.135932	AA	AA	AA	AA	AA	AA	AA	AA	AA	BB	AA	AA	AA	AA	AA	AA	AA	AA	AA	AA	AA	AA	AA	AA	AA	AA	AA	AA	AA	AA	AA	AA	BB	AA	AA	AA	AA	AA	AA	AA	AA	AA	AA	AA
wsnp_Ex_rep_c67012_65465394	6B	82.6832	0.0625	0.927083	0.13661	AA	AA	AA	AA	AA	AA	AA	AA	AA	AA	BB	AA	AA	AA	AA	AA	AA	AA	AA	AA	AA	AA	AA	AA	AA	AA	AA	AA	AA	AA	AA	AA	AA	AA	AA	AA	AA	AA	AA	AA	AA	AA	AA	AA
wsnp_Ra_rep_c69821_67403173	6B	82.6832	0.302083	0.65625	0.478082	AA	BB	AA	BB	AA	BB	BB	AA	BB	AA	BB	AA	AA	BB	BB	?:?	BB	BB	AA	BB	BB	BB	AA	BB	AA	AA	BB	BB	AA	BB	BB	BB	BB	AA	AA	AA	BB	BB	AA	BB	BB	AA	BB	BB
wsnp_Ex_c1145_2198295	6B	82.6832	0.3125	0.645833	0.485243	AA	BB	AA	BB	AA	BB	BB	AA	BB	AA	AA	AA	AA	?:?	BB	?:?	BB	BB	BB	BB	BB	BB	AA	?:?	AA	AA	BB	BB	AA	BB	BB	BB	BB	AA	AA	AA	BB	BB	AA	BB	BB	AA	BB	BB
wsnp_Ex_c28733_37836638	1B	82.851	0.0625	0.927083	0.13661	BB	BB	BB	BB	BB	BB	BB	BB	BB	AA	BB	BB	BB	BB	BB	BB	BB	BB	BB	BB	BB	BB	BB	BB	BB	BB	BB	BB	BB	BB	BB	BB	BB	BB	BB	BB	BB	BB	BB	BB	BB	BB	BB	BB
wsnp_Ex_c24958_34212226	6A	82.9032	0.130208	0.859375	0.24452	AA	AA	AA	AA	AA	AA	AA	AA	AA	AA	AA	AA	AA	AA	BB	AA	AA	AA	AA	AA	AA	BB	AA	AA	AA	AA	BB	AA	AA	AA	BB	AA	AA	AA	AA	AA	AA	AA	AA	AA	AA	AA	BB	AA
wsnp_Ex_c6401_11124792	6B	82.909	0.307292	0.65625	0.474908	AA	AA	AA	AA	AA	AA	AA	?:?	AA	BB	BB	AA	AA	?:?	AA	?:?	BB	AA	AA	AA	AA	AA	AA	AA	AA	AA	AA	BB	AA	AA	AA	AA	AA	AA	AA	AA	AA	AA	AA	BB	BB	AA	AA	AA
wsnp_BE443568A_Ta_2_2	3A	82.9411	0.0572917	0.932292	0.12755	BB	BB	BB	BB	BB	BB	BB	BB	BB	BB	BB	BB	BB	BB	BB	BB	BB	BB	BB	BB	BB	BB	BB	BB	BB	BB	BB	BB	BB	BB	BB	BB	BB	BB	BB	BB	BB	BB	BB	BB	BB	BB	BB	BB
wsnp_RFL_Contig3396_3515504	3A	82.9411	0.458333	0.53125	0.507704	AA	AA	BB	AA	AA	AA	AA	BB	BB	BB	BB	BB	BB	AA	AA	BB	AA	AA	BB	AA	AA	AA	BB	AA	AA	BB	AA	AA	AA	AA	AA	BB	AA	BB	BB	BB	AA	AA	AA	BB	BB	AA	AA	BB
wsnp_Ra_c16080_24638622	1A	83.0215	0.0833333	0.90625	0.171766	AA	AA	AA	AA	AA	AA	AA	AA	AA	AA	BB	AA	AA	AA	AA	AA	AA	AA	AA	AA	AA	AA	AA	AA	AA	AA	AA	AA	AA	AA	AA	AA	AA	AA	AA	AA	AA	AA	AA	AA	AA	AA	AA	AA
wsnp_Ex_c12165_19452361	1A	83.0215	0.09375	0.890625	0.197998	BB	BB	BB	AA	BB	BB	BB	BB	BB	BB	BB	BB	BB	BB	AA	BB	BB	BB	BB	BB	BB	AA	BB	BB	BB	BB	AA	BB	BB	BB	BB	BB	BB	BB	BB	BB	BB	BB	BB	BB	BB	BB	BB	BB
wsnp_Ex_rep_c102059_87307390	6B	83.0407	0.0625	0.932292	0.126926	BB	BB	BB	BB	BB	BB	AA	BB	BB	BB	BB	BB	BB	BB	BB	BB	BB	BB	BB	BB	BB	BB	BB	AA	BB	BB	BB	BB	BB	BB	BB	BB	AA	BB	BB	BB	BB	BB	BB	BB	BB	BB	BB	BB
wsnp_Ex_c11350_18330527	7A	83.189	0.489583	0.5	0.510308	AA	BB	AA	BB	BB	BB	BB	BB	BB	AA	AA	AA	AA	BB	AA	AA	BB	BB	BB	BB	AA	AA	AA	BB	BB	AA	AA	BB	AA	BB	AA	BB	BB	AA	AA	AA	BB	BB	AA	BB	BB	BB	AA	BB
wsnp_Ex_c3997_7238372	6A	83.3256	0.114583	0.869792	0.230333	AA	AA	AA	AA	AA	AA	AA	AA	AA	AA	AA	AA	AA	AA	BB	AA	AA	AA	AA	AA	AA	BB	AA	AA	AA	AA	BB	AA	AA	AA	BB	AA	AA	AA	AA	AA	AA	AA	AA	AA	AA	AA	BB	AA
wsnp_Ex_c37470_45211843	1A	83.3472	0.104167	0.895833	0.186632	AA	AA	AA	AA	AA	AA	AA	AA	AA	AA	BB	AA	AA	AA	AA	AA	AA	AA	AA	BB	AA	AA	AA	AA	AA	AA	AA	AA	AA	AA	AA	AA	AA	AA	AA	AA	AA	AA	AA	AA	AA	AA	AA	AA
wsnp_Ex_c1499_2868716	2A	83.4127	0.234375	0.760417	0.366835	AA	AA	BB	AA	BB	AA	AA	AA	AA	AA	BB	BB	BB	AA	AA	AA	AA	AA	AA	AA	AA	AA	BB	AA	BB	BB	AA	AA	BB	AA	AA	AA	AA	BB	BB	BB	AA	BB	AA	AA	AA	AA	AA	AA
wsnp_Ex_c1944_3664205	2D	83.8396	0.484375	0.489583	0.525689	AA	BB	AA	BB	AA	AA	AA	BB	AA	BB	AA	AA	AA	BB	AA	AA	BB	AA	BB	BB	BB	AA	BB	BB	AA	AA	BB	BB	BB	AA	AA	AA	AA	BB	BB	BB	BB	AA	BB	AA	BB	AA	AA	AA
wsnp_Ex_c1944_3663988	2D	83.8396	0.484375	0.494792	0.520562	AA	BB	AA	BB	AA	AA	AA	BB	AA	BB	AA	AA	AA	BB	AA	AA	BB	AA	BB	BB	BB	AA	BB	BB	AA	AA	BB	BB	BB	AA	AA	AA	AA	BB	BB	BB	BB	AA	BB	AA	BB	AA	AA	AA
wsnp_Ex_c14979_23133600	7B	83.8513	0.0989583	0.885417	0.206245	AA	AA	AA	AA	AA	AA	AA	AA	AA	AA	BB	AA	AA	AA	AA	AA	AA	AA	AA	AA	AA	AA	AA	AA	AA	AA	AA	AA	AA	AA	AA	AA	AA	AA	AA	AA	AA	AA	AA	AA	AA	AA	AA	AA
wsnp_Ex_c11003_17857759	7B	83.8513	0.104167	0.885417	0.205187	BB	BB	BB	BB	BB	BB	BB	BB	BB	BB	AA	BB	BB	BB	BB	BB	BB	BB	BB	BB	BB	BB	BB	BB	BB	BB	BB	BB	BB	BB	BB	BB	BB	BB	BB	BB	BB	BB	BB	BB	BB	BB	BB	BB
wsnp_Ex_c53725_56865301	7B	83.8513	0.104167	0.885417	0.205187	BB	BB	BB	BB	BB	BB	BB	BB	BB	BB	AA	BB	BB	BB	BB	BB	BB	BB	BB	BB	BB	BB	BB	BB	BB	BB	BB	BB	BB	BB	BB	BB	BB	BB	BB	BB	BB	BB	BB	BB	BB	BB	BB	BB
wsnp_Ex_rep_c102707_87814407	7B	83.8513	0.104167	0.885417	0.205187	BB	BB	BB	BB	BB	BB	BB	BB	BB	BB	AA	BB	BB	BB	BB	BB	BB	BB	BB	BB	BB	BB	BB	BB	BB	BB	BB	BB	BB	BB	BB	BB	BB	BB	BB	BB	BB	BB	BB	BB	BB	BB	BB	BB
wsnp_RFL_Contig2766_2515703	7B	83.8513	0.104167	0.885417	0.205187	BB	BB	BB	BB	BB	BB	BB	BB	BB	BB	AA	BB	BB	BB	BB	BB	BB	BB	BB	BB	BB	BB	BB	BB	BB	BB	BB	BB	BB	BB	BB	BB	BB	BB	BB	BB	BB	BB	BB	BB	BB	BB	BB	BB
wsnp_Ex_c420_831685	7B	83.8513	0.109375	0.875	0.222412	BB	BB	BB	BB	BB	BB	BB	BB	BB	BB	AA	BB	BB	BB	BB	BB	BB	BB	BB	AA	BB	BB	BB	BB	BB	BB	BB	?:?	BB	BB	BB	BB	BB	BB	BB	BB	BB	BB	BB	BB	BB	BB	BB	BB
wsnp_Ex_c6356_11055912	6B	83.8812	0.375	0.588542	0.50906	BB	BB	BB	AA	BB	BB	AA	BB	AA	AA	AA	BB	BB	?:?	AA	?:?	AA	BB	AA	AA	AA	AA	AA	AA	BB	BB	AA	AA	BB	BB	AA	AA	AA	BB	BB	BB	BB	BB	BB	AA	AA	BB	AA	AA
wsnp_Ex_c11510_18556470	7A	83.9528	0.458333	0.489583	0.545437	BB	AA	BB	?:?	AA	AA	AA	AA	?:?	BB	BB	BB	BB	AA	BB	BB	AA	AA	AA	AA	BB	BB	BB	AA	AA	BB	BB	?:?	BB	AA	BB	AA	AA	BB	BB	BB	AA	AA	BB	AA	AA	AA	BB	?:?
wsnp_Ex_c4213_7609689	7B	84.128	0.130208	0.796875	0.348036	BB	BB	BB	BB	AA	BB	BB	BB	BB	?:?	AA	BB	BB	BB	BB	BB	BB	BB	BB	BB	BB	BB	BB	BB	BB	BB	BB	BB	BB	BB	BB	BB	BB	BB	BB	BB	BB	AA	BB	BB	BB	BB	BB	?:?
wsnp_Ex_c34344_42676379	1A	84.22	0.0833333	0.90625	0.171766	BB	BB	BB	BB	BB	BB	BB	BB	BB	BB	AA	BB	BB	BB	BB	BB	BB	BB	BB	BB	BB	BB	BB	BB	BB	BB	BB	BB	BB	BB	BB	BB	BB	BB	BB	BB	BB	BB	BB	BB	BB	BB	BB	BB
wsnp_Ex_c42282_48900922	1A	84.22	0.0833333	0.90625	0.171766	BB	BB	BB	BB	BB	BB	BB	BB	BB	BB	AA	BB	BB	BB	BB	BB	BB	BB	BB	BB	BB	BB	BB	BB	BB	BB	BB	BB	BB	BB	BB	BB	BB	BB	BB	BB	BB	BB	BB	BB	BB	BB	BB	BB
wsnp_Ex_c40666_47674310	7A	84.2792	0.473958	0.510417	0.509874	BB	AA	BB	AA	BB	AA	AA	AA	AA	BB	BB	BB	BB	AA	BB	BB	AA	AA	AA	AA	BB	BB	BB	AA	AA	BB	BB	AA	BB	AA	BB	AA	AA	BB	BB	BB	AA	AA	BB	AA	AA	AA	BB	AA
wsnp_Ex_rep_c70629_69539466	7A	84.2792	0.473958	0.510417	0.509874	BB	AA	BB	AA	BB	AA	AA	AA	AA	BB	BB	BB	BB	AA	BB	BB	AA	AA	AA	AA	BB	BB	BB	AA	AA	BB	BB	AA	BB	AA	BB	AA	AA	BB	BB	BB	AA	AA	BB	AA	AA	AA	BB	AA
wsnp_Ex_c398_784645	7A	84.2792	0.479167	0.505208	0.515164	AA	BB	AA	BB	AA	BB	BB	BB	BB	AA	AA	AA	AA	BB	AA	AA	BB	BB	BB	BB	AA	AA	AA	BB	BB	AA	AA	BB	AA	BB	AA	BB	BB	AA	AA	AA	BB	BB	AA	BB	BB	BB	AA	BB
wsnp_Ra_c5251_9356517	7A	84.2792	0.479167	0.505208	0.515164	AA	BB	AA	BB	AA	BB	BB	BB	BB	AA	AA	AA	AA	BB	AA	AA	BB	BB	BB	BB	AA	AA	AA	BB	BB	AA	AA	BB	AA	BB	AA	BB	BB	AA	AA	AA	BB	BB	AA	BB	BB	BB	AA	BB
wsnp_Ex_c25188_34454616	7A	84.2792	0.479167	0.505208	0.510145	BB	AA	BB	AA	BB	AA	AA	AA	AA	BB	BB	BB	BB	AA	BB	BB	AA	AA	AA	AA	BB	BB	BB	AA	AA	BB	BB	AA	BB	AA	BB	AA	AA	BB	BB	BB	AA	AA	BB	AA	AA	AA	BB	AA
wsnp_Ra_c10203_16850924	3B	84.3533	0.15625	0.817708	0.306939	AA	AA	AA	AA	AA	AA	AA	BB	BB	AA	AA	AA	AA	AA	AA	?:?	AA	AA	AA	AA	AA	AA	AA	AA	AA	AA	AA	AA	AA	AA	BB	BB	AA	AA	AA	AA	AA	AA	AA	AA	AA	AA	BB	BB
wsnp_Ra_c9155_15344108	5B	84.443	0.0520833	0.947917	0.0987413	AA	AA	AA	AA	BB	AA	AA	AA	AA	AA	AA	AA	AA	AA	AA	AA	AA	AA	AA	AA	AA	AA	AA	AA	AA	AA	AA	AA	AA	AA	AA	AA	AA	AA	AA	AA	AA	AA	AA	AA	AA	AA	AA	AA
wsnp_Ku_c24981_34948114	6B	84.5084	0.0572917	0.932292	0.12755	AA	AA	AA	AA	AA	AA	AA	AA	AA	AA	AA	AA	AA	AA	AA	AA	AA	AA	AA	AA	AA	AA	AA	AA	AA	AA	AA	AA	AA	AA	AA	AA	AA	AA	AA	AA	AA	AA	AA	AA	AA	AA	AA	AA
wsnp_Ex_rep_c69660_68614071	6B	84.5084	0.0625	0.927083	0.13661	AA	AA	AA	AA	AA	AA	AA	AA	AA	AA	AA	AA	AA	AA	AA	AA	AA	AA	AA	AA	AA	AA	AA	AA	AA	AA	AA	AA	AA	AA	AA	AA	AA	AA	AA	AA	AA	AA	AA	AA	AA	AA	AA	AA
wsnp_Ex_c2920_5385184	3B	84.5491	0.286458	0.682292	0.45242	AA	BB	AA	AA	AA	BB	AA	BB	BB	BB	AA	AA	AA	AA	AA	?:?	BB	BB	AA	BB	AA	AA	AA	AA	AA	AA	AA	AA	AA	BB	BB	BB	AA	AA	AA	AA	BB	AA	AA	AA	AA	AA	BB	BB
wsnp_Ex_c32284_40970312	1B	84.6659	0.0729167	0.921875	0.14483	BB	BB	BB	BB	BB	BB	BB	BB	BB	AA	BB	BB	BB	BB	BB	BB	BB	BB	BB	BB	BB	BB	BB	BB	BB	BB	BB	BB	BB	BB	BB	BB	BB	BB	BB	BB	BB	BB	BB	BB	BB	BB	BB	BB
wsnp_Ex_c6378_11086366	1B	84.6659	0.125	0.859375	0.24585	AA	AA	AA	AA	AA	AA	AA	AA	AA	BB	AA	AA	AA	AA	AA	AA	AA	AA	AA	BB	BB	AA	AA	AA	AA	AA	AA	AA	AA	AA	AA	AA	AA	AA	AA	AA	AA	AA	AA	AA	AA	AA	AA	AA
wsnp_Ex_c27644_36826484	1B	84.6659	0.130208	0.854167	0.253445	BB	BB	BB	BB	BB	BB	BB	BB	BB	BB	BB	BB	BB	BB	BB	?:?	AA	BB	BB	BB	BB	BB	BB	BB	BB	BB	BB	BB	BB	BB	BB	BB	BB	BB	BB	BB	BB	BB	BB	BB	BB	BB	BB	BB
wsnp_Ex_c14101_22012676	6B	84.8283	0.0520833	0.932292	0.12812	AA	AA	AA	AA	AA	AA	AA	AA	AA	AA	AA	AA	AA	AA	AA	AA	AA	AA	AA	AA	AA	AA	AA	AA	AA	AA	AA	AA	AA	AA	AA	AA	AA	AA	AA	AA	AA	AA	AA	AA	AA	AA	AA	AA
wsnp_RFL_Contig2220_1597321	1B	84.8519	0.0625	0.932292	0.126926	BB	BB	BB	BB	BB	BB	BB	BB	BB	AA	BB	BB	BB	BB	BB	BB	BB	BB	BB	BB	BB	BB	BB	BB	BB	BB	BB	BB	BB	BB	BB	BB	BB	BB	BB	BB	BB	BB	BB	BB	BB	BB	BB	BB
wsnp_Ku_c23926_33870364	1A	85.0993	0.0572917	0.9375	0.117811	BB	BB	BB	BB	BB	BB	BB	BB	BB	BB	BB	BB	BB	BB	BB	BB	BB	BB	BB	BB	BB	BB	BB	BB	BB	BB	BB	BB	BB	BB	BB	BB	BB	BB	BB	BB	BB	BB	BB	BB	BB	BB	BB	BB
wsnp_Ex_c8588_14419007	1A	85.0993	0.0572917	0.9375	0.117811	AA	AA	AA	AA	AA	AA	AA	AA	AA	AA	AA	AA	AA	AA	AA	AA	AA	AA	AA	AA	AA	AA	AA	AA	AA	AA	AA	AA	AA	AA	AA	AA	AA	AA	AA	AA	AA	AA	AA	AA	AA	AA	AA	AA
wsnp_Ex_c21193_30320134	1A	85.0993	0.140625	0.828125	0.294434	BB	BB	BB	AA	BB	BB	BB	BB	BB	BB	AA	BB	BB	BB	AA	BB	BB	BB	BB	AA	BB	AA	BB	BB	BB	BB	AA	BB	BB	BB	BB	BB	BB	BB	BB	BB	BB	BB	BB	BB	BB	BB	BB	BB
wsnp_Ex_c21336_30465618	1A	85.0993	0.166667	0.833333	0.277778	BB	BB	BB	AA	BB	BB	BB	BB	BB	BB	AA	BB	BB	BB	AA	BB	BB	BB	BB	AA	BB	AA	BB	BB	BB	BB	AA	BB	BB	BB	BB	BB	BB	BB	BB	BB	BB	BB	BB	BB	BB	BB	BB	BB
wsnp_Ex_c5457_9631220	3B	85.1307	0.260417	0.713542	0.423041	AA	BB	AA	AA	AA	BB	AA	BB	BB	BB	AA	AA	AA	AA	AA	?:?	BB	BB	AA	BB	AA	AA	AA	AA	AA	AA	AA	AA	AA	BB	AA	BB	AA	AA	AA	AA	BB	AA	AA	AA	AA	AA	AA	BB
wsnp_Ex_c5457_9632050	3B	85.1307	0.276042	0.697917	0.436713	AA	BB	AA	AA	AA	BB	AA	BB	BB	BB	AA	AA	AA	AA	AA	?:?	BB	BB	AA	BB	AA	AA	AA	AA	AA	AA	AA	AA	AA	BB	AA	BB	AA	AA	AA	AA	BB	AA	AA	AA	AA	AA	AA	BB
wsnp_Ku_c21275_31007309	5A	85.1663	0.286458	0.703125	0.423557	AA	AA	AA	AA	AA	AA	AA	BB	AA	BB	AA	AA	AA	AA	AA	BB	AA	AA	BB	BB	AA	AA	AA	BB	AA	AA	AA	BB	AA	AA	AA	AA	AA	AA	AA	AA	AA	BB	BB	BB	BB	BB	AA	AA
wsnp_Ex_c7154_12289504	2A	85.521	0.0625	0.927083	0.13661	BB	BB	BB	BB	BB	BB	BB	BB	BB	BB	BB	BB	BB	BB	BB	BB	BB	BB	BB	BB	BB	BB	BB	BB	BB	BB	BB	BB	BB	BB	BB	BB	BB	BB	BB	BB	BB	BB	BB	BB	BB	BB	BB	BB
wsnp_Ex_c18271_27089779	2A	85.521	0.0625	0.921875	0.14624	AA	AA	AA	AA	AA	AA	AA	AA	AA	AA	AA	AA	AA	AA	AA	AA	AA	AA	AA	AA	AA	AA	AA	AA	AA	AA	AA	AA	AA	AA	AA	AA	AA	AA	AA	AA	AA	AA	AA	AA	AA	AA	AA	AA
wsnp_Ex_c14760_22866280	2A	85.521	0.0625	0.927083	0.13661	AA	AA	AA	AA	AA	AA	AA	AA	AA	AA	AA	AA	AA	AA	AA	AA	AA	AA	AA	AA	AA	AA	AA	AA	AA	AA	AA	AA	AA	AA	AA	AA	AA	AA	AA	AA	AA	AA	AA	AA	AA	AA	AA	AA
wsnp_Ex_c7154_12290649	2A	85.521	0.0625	0.927083	0.13661	AA	AA	AA	AA	AA	AA	AA	AA	AA	AA	AA	AA	AA	AA	AA	AA	AA	AA	AA	AA	AA	AA	AA	AA	AA	AA	AA	AA	AA	AA	AA	AA	AA	AA	AA	AA	AA	AA	AA	AA	AA	AA	AA	AA
wsnp_Ex_rep_c67143_65626838	2A	85.521	0.0625	0.927083	0.13661	AA	AA	AA	AA	AA	AA	AA	AA	AA	AA	AA	AA	AA	AA	AA	AA	AA	AA	AA	AA	AA	AA	AA	AA	AA	AA	AA	AA	AA	AA	AA	AA	AA	AA	AA	AA	AA	AA	AA	AA	AA	AA	AA	AA
wsnp_Ra_c58188_60004916	2A	85.521	0.0677083	0.916667	0.155138	BB	BB	BB	BB	BB	BB	BB	BB	BB	BB	BB	BB	BB	BB	BB	BB	BB	BB	BB	BB	BB	BB	BB	BB	BB	BB	BB	BB	BB	BB	BB	BB	BB	BB	BB	BB	BB	BB	BB	BB	BB	BB	BB	BB
wsnp_CAP11_rep_c4303_2031651	2A	85.521	0.0677083	0.927083	0.135932	BB	BB	BB	BB	BB	BB	BB	BB	BB	BB	BB	BB	BB	BB	BB	BB	BB	BB	BB	BB	BB	BB	BB	BB	BB	BB	BB	BB	BB	BB	BB	BB	BB	BB	BB	BB	BB	BB	BB	BB	BB	BB	BB	BB
wsnp_Ex_c29940_38921491	2A	85.521	0.0677083	0.927083	0.135932	BB	BB	BB	BB	BB	BB	BB	BB	BB	BB	BB	BB	BB	BB	BB	BB	BB	BB	BB	BB	BB	BB	BB	BB	BB	BB	BB	BB	BB	BB	BB	BB	BB	BB	BB	BB	BB	BB	BB	BB	BB	BB	BB	BB
wsnp_Ex_c21721_30882221	2A	85.521	0.0677083	0.90625	0.174127	AA	AA	AA	AA	AA	AA	AA	AA	AA	AA	AA	AA	AA	AA	AA	AA	AA	AA	AA	AA	AA	AA	AA	AA	AA	AA	AA	AA	AA	AA	AA	AA	AA	AA	AA	AA	AA	AA	AA	AA	AA	AA	AA	AA
wsnp_Ex_rep_c67481_66083943	2A	85.521	0.0677083	0.927083	0.135932	AA	AA	AA	AA	AA	AA	AA	AA	AA	AA	AA	AA	AA	AA	AA	AA	AA	AA	AA	AA	AA	AA	AA	AA	AA	AA	AA	AA	AA	AA	AA	AA	AA	AA	AA	AA	AA	AA	AA	AA	AA	AA	AA	AA
wsnp_Ex_c42230_48866587	2A	85.521	0.0729167	0.916667	0.154405	BB	BB	BB	BB	BB	BB	BB	BB	BB	BB	BB	BB	BB	BB	BB	BB	BB	BB	BB	BB	BB	BB	BB	BB	BB	BB	BB	BB	BB	BB	BB	BB	BB	BB	BB	BB	BB	BB	BB	BB	BB	BB	BB	BB
wsnp_Ex_c7091_12199032	2A	85.521	0.229167	0.739583	0.400499	BB	BB	AA	BB	AA	BB	BB	BB	BB	BB	AA	AA	AA	BB	BB	BB	BB	BB	BB	BB	BB	BB	AA	BB	AA	AA	BB	BB	AA	BB	BB	BB	BB	AA	AA	AA	BB	?:?	BB	BB	BB	BB	BB	BB
wsnp_JD_c37979_27684951	2A	85.521	0.401042	0.572917	0.510932	BB	AA	BB	BB	BB	AA	BB	BB	BB	AA	AA	BB	BB	BB	BB	BB	BB	AA	BB	AA	BB	BB	BB	AA	AA	BB	BB	BB	BB	BB	AA	BB	BB	AA	AA	AA	AA	BB	AA	AA	BB	AA	AA	BB
wsnp_Ra_c11564_18736249	2A	85.521	0.432292	0.541667	0.515191	BB	AA	BB	AA	BB	AA	AA	AA	AA	AA	BB	BB	BB	BB	BB	AA	AA	AA	AA	AA	AA	BB	BB	AA	BB	BB	BB	AA	BB	AA	AA	AA	AA	BB	BB	BB	AA	BB	AA	AA	AA	AA	AA	AA
wsnp_JD_rep_c49684_33856127	2A	85.521	0.458333	0.489583	0.550239	AA	BB	AA	BB	AA	BB	BB	BB	BB	BB	AA	AA	AA	AA	AA	BB	BB	BB	BB	BB	BB	AA	AA	?:?	AA	AA	AA	BB	AA	BB	?:?	BB	BB	AA	AA	AA	BB	AA	BB	BB	BB	BB	BB	BB
wsnp_CAP7_rep_c9455_4223473	2A	85.521	0.463542	0.473958	0.560493	AA	BB	AA	BB	AA	BB	BB	BB	BB	BB	AA	AA	AA	AA	AA	BB	BB	BB	BB	BB	BB	AA	AA	?:?	AA	AA	AA	BB	AA	BB	BB	BB	BB	AA	AA	AA	BB	?:?	BB	BB	BB	BB	BB	BB
wsnp_CAP11_rep_c5024_2352900	2A	85.521	0.463542	0.484375	0.55051	AA	BB	AA	BB	AA	BB	BB	BB	BB	BB	AA	AA	AA	AA	AA	BB	BB	BB	BB	BB	BB	AA	AA	?:?	AA	AA	AA	BB	AA	BB	BB	BB	BB	AA	AA	AA	BB	?:?	BB	BB	BB	BB	BB	BB
wsnp_CAP8_rep_c4276_2091752	2A	85.521	0.463542	0.489583	0.545437	AA	BB	AA	BB	AA	BB	BB	BB	BB	BB	AA	AA	AA	AA	AA	BB	BB	BB	BB	BB	BB	AA	AA	?:?	AA	AA	AA	BB	AA	BB	BB	BB	BB	AA	AA	AA	BB	AA	BB	BB	BB	BB	BB	BB
wsnp_Ex_c21786_30948397	2A	85.521	0.46875	0.5	0.530273	AA	BB	AA	BB	AA	BB	BB	BB	BB	BB	AA	AA	AA	AA	AA	BB	BB	BB	BB	BB	BB	AA	AA	BB	AA	AA	AA	BB	AA	BB	BB	BB	BB	AA	AA	AA	BB	AA	BB	BB	BB	BB	BB	BB
wsnp_CAP11_rep_c6803_3115167	2A	85.521	0.473958	0.479167	0.545763	AA	BB	AA	BB	AA	BB	BB	BB	BB	BB	AA	AA	AA	AA	AA	BB	BB	BB	BB	BB	BB	AA	AA	BB	AA	?:?	AA	BB	AA	BB	BB	BB	BB	AA	AA	AA	BB	AA	BB	BB	BB	BB	BB	BB
wsnp_Ra_rep_c88200_80168527	2A	85.521	0.473958	0.494792	0.530545	BB	AA	BB	AA	BB	AA	AA	AA	AA	AA	BB	BB	BB	BB	BB	AA	AA	AA	AA	AA	AA	BB	BB	AA	BB	BB	BB	AA	BB	AA	AA	AA	AA	BB	BB	BB	AA	BB	AA	AA	AA	AA	AA	AA
wsnp_CAP12_rep_c4584_2092741	2A	85.521	0.473958	0.484375	0.540744	AA	BB	AA	BB	AA	BB	BB	BB	BB	BB	AA	AA	AA	AA	AA	BB	BB	BB	BB	BB	BB	AA	AA	BB	AA	AA	AA	BB	AA	BB	BB	BB	BB	AA	AA	AA	BB	AA	BB	BB	BB	BB	BB	BB
wsnp_CAP12_rep_c5840_2647196	2A	85.521	0.473958	0.484375	0.540744	AA	BB	AA	BB	AA	BB	BB	BB	BB	BB	AA	AA	AA	AA	AA	BB	BB	BB	BB	BB	BB	AA	AA	BB	AA	AA	AA	BB	AA	BB	BB	BB	BB	AA	AA	AA	BB	AA	BB	BB	BB	BB	BB	BB
wsnp_Ex_c14980_23134376	2A	85.521	0.479167	0.494792	0.525581	BB	AA	BB	AA	BB	AA	AA	AA	AA	AA	BB	BB	BB	BB	BB	AA	AA	AA	AA	AA	AA	BB	BB	AA	BB	BB	BB	AA	BB	AA	AA	AA	AA	BB	BB	BB	AA	BB	AA	AA	AA	AA	AA	AA
wsnp_Ku_c30418_40245121	2A	85.521	0.479167	0.494792	0.525581	BB	AA	BB	AA	BB	AA	AA	AA	AA	AA	BB	BB	BB	BB	BB	AA	AA	AA	AA	AA	AA	BB	BB	AA	BB	BB	BB	AA	BB	AA	AA	AA	AA	BB	BB	BB	AA	BB	AA	AA	AA	AA	AA	AA
wsnp_CAP11_rep_c6615_3041849	2A	85.521	0.479167	0.494792	0.525581	AA	BB	AA	BB	AA	BB	BB	BB	BB	BB	AA	AA	AA	AA	AA	BB	BB	BB	BB	BB	BB	AA	AA	BB	AA	AA	AA	BB	AA	BB	BB	BB	BB	AA	AA	AA	BB	AA	BB	BB	BB	BB	BB	BB
wsnp_CAP7_rep_c5524_2482342	2A	85.521	0.479167	0.484375	0.53578	AA	BB	AA	BB	AA	BB	BB	BB	BB	BB	AA	AA	AA	AA	AA	BB	BB	BB	BB	BB	BB	AA	AA	BB	AA	AA	AA	BB	AA	BB	BB	BB	BB	AA	AA	AA	BB	AA	BB	BB	BB	BB	BB	BB
wsnp_CAP11_rep_c6137_2841945	2A	85.521	0.479167	0.489583	0.530707	AA	BB	AA	BB	AA	BB	BB	BB	BB	BB	AA	AA	AA	AA	AA	BB	BB	BB	BB	BB	BB	AA	AA	BB	AA	AA	AA	BB	AA	BB	BB	BB	BB	AA	AA	AA	BB	AA	BB	BB	BB	BB	BB	BB
wsnp_CAP11_rep_c6376_2943437	2A	85.521	0.479167	0.489583	0.530707	AA	BB	AA	BB	AA	BB	BB	BB	BB	BB	AA	AA	AA	AA	AA	BB	BB	BB	BB	BB	BB	AA	AA	BB	AA	AA	AA	BB	AA	BB	BB	BB	BB	AA	AA	AA	BB	AA	BB	BB	BB	BB	BB	BB
wsnp_Ra_c58188_60005934	2A	85.521	0.479167	0.489583	0.530707	AA	BB	AA	BB	AA	BB	BB	BB	BB	BB	AA	AA	AA	AA	AA	BB	BB	BB	BB	BB	BB	AA	AA	BB	AA	AA	AA	BB	AA	BB	BB	BB	BB	AA	AA	AA	BB	AA	BB	BB	BB	BB	BB	BB
wsnp_CAP11_rep_c5124_2393868	2A	85.521	0.484375	0.489583	0.525689	AA	BB	AA	BB	AA	BB	BB	BB	BB	BB	AA	AA	AA	AA	AA	BB	BB	BB	BB	BB	BB	AA	AA	BB	AA	AA	AA	BB	AA	BB	BB	BB	BB	AA	AA	AA	BB	AA	BB	BB	BB	BB	BB	BB
wsnp_Ex_c56928_58852277	2A	85.521	0.484375	0.494792	0.520562	AA	BB	AA	BB	AA	BB	BB	BB	BB	BB	AA	AA	AA	AA	AA	BB	BB	BB	BB	BB	BB	AA	AA	BB	AA	AA	AA	BB	AA	BB	BB	BB	BB	AA	AA	AA	BB	AA	BB	BB	BB	BB	BB	BB
wsnp_BE399936A_Ta_2_1	2A	85.521	0.489583	0.489583	0.520616	AA	BB	AA	BB	AA	BB	BB	BB	BB	BB	AA	AA	AA	AA	AA	BB	BB	BB	BB	BB	BB	AA	AA	BB	AA	AA	AA	BB	AA	BB	BB	BB	BB	AA	AA	AA	BB	AA	BB	BB	BB	BB	BB	BB
wsnp_CAP11_c6309_2915345	2A	85.521	0.489583	0.5	0.510308	AA	BB	AA	BB	AA	BB	BB	BB	BB	BB	AA	AA	AA	AA	AA	BB	BB	BB	BB	BB	BB	AA	AA	BB	AA	AA	AA	BB	AA	BB	BB	BB	BB	AA	AA	AA	BB	AA	BB	BB	BB	BB	BB	BB
wsnp_CAP8_rep_c4792_2326084	2A	85.521	0.489583	0.5	0.510308	AA	BB	AA	BB	AA	BB	BB	BB	BB	BB	AA	AA	AA	AA	AA	BB	BB	BB	BB	BB	BB	AA	AA	BB	AA	AA	AA	BB	AA	BB	BB	BB	BB	AA	AA	AA	BB	AA	BB	BB	BB	BB	BB	BB
wsnp_CAP7_rep_c9097_4074450	2A	85.521	0.489583	0.505208	0.505073	AA	BB	AA	BB	AA	BB	BB	BB	BB	BB	AA	AA	AA	AA	AA	BB	BB	BB	BB	BB	BB	AA	AA	BB	AA	AA	AA	BB	AA	BB	BB	BB	BB	AA	AA	AA	BB	AA	BB	BB	BB	BB	BB	BB
wsnp_CAP11_rep_c8681_3747503	2A	85.521	0.494792	0.5	0.5	BB	AA	BB	AA	BB	AA	AA	AA	AA	AA	BB	BB	BB	BB	BB	AA	AA	AA	AA	AA	AA	BB	BB	AA	BB	BB	BB	AA	BB	AA	AA	AA	AA	BB	BB	BB	AA	BB	AA	AA	AA	AA	AA	AA
wsnp_Ex_c26285_35531618	4B	85.6507	0.375	0.578125	0.525146	BB	BB	BB	BB	AA	BB	BB	?:?	AA	AA	BB	BB	BB	AA	BB	BB	AA	BB	BB	AA	BB	BB	BB	BB	BB	BB	BB	BB	BB	BB	AA	AA	BB	BB	BB	BB	BB	BB	BB	BB	BB	BB	AA	AA
wsnp_Ex_c26285_35532440	4B	85.6507	0.380208	0.583333	0.515164	BB	BB	BB	BB	AA	BB	BB	?:?	AA	AA	BB	BB	BB	AA	BB	BB	AA	BB	BB	AA	BB	BB	BB	BB	BB	BB	BB	BB	BB	BB	AA	AA	BB	BB	BB	BB	BB	BB	BB	BB	BB	BB	AA	AA
wsnp_Ex_c4203_7590741	2A	85.8204	0.0625	0.911458	0.165337	BB	BB	BB	BB	BB	BB	BB	BB	BB	BB	BB	BB	BB	BB	BB	BB	BB	BB	BB	BB	BB	BB	BB	BB	BB	BB	BB	BB	BB	BB	BB	BB	BB	BB	BB	BB	BB	BB	BB	BB	BB	BB	BB	BB
wsnp_Ku_c19334_28808006	5B	86.0614	0.291667	0.677083	0.456489	AA	BB	AA	BB	AA	BB	BB	BB	AA	AA	AA	AA	AA	AA	BB	?:?	AA	BB	BB	?:?	AA	BB	AA	AA	BB	AA	BB	BB	AA	BB	BB	AA	AA	AA	AA	AA	BB	AA	AA	BB	BB	AA	BB	AA
wsnp_Ex_c210_411604	5B	86.0614	0.296875	0.677083	0.453423	AA	BB	AA	BB	AA	BB	BB	BB	AA	AA	AA	AA	AA	AA	BB	?:?	AA	BB	BB	AA	AA	BB	AA	AA	BB	AA	BB	BB	AA	BB	BB	AA	AA	AA	AA	AA	BB	AA	AA	BB	BB	AA	BB	AA
wsnp_JD_c37023_27225840	5B	86.0614	0.296875	0.692708	0.43202	AA	BB	AA	BB	AA	BB	BB	BB	AA	AA	AA	AA	AA	AA	BB	AA	AA	BB	BB	AA	AA	BB	AA	AA	BB	AA	BB	BB	AA	BB	BB	AA	AA	AA	AA	AA	BB	AA	AA	BB	BB	AA	BB	AA
wsnp_Ex_c6920_11929922	1D	86.4534	0.427083	0.541667	0.524197	BB	BB	BB	AA	AA	BB	BB	BB	AA	BB	BB	AA	BB	BB	AA	BB	AA	BB	AA	BB	AA	AA	BB	BB	BB	BB	AA	BB	?:?	AA	BB	BB	BB	BB	BB	BB	BB	BB	AA	BB	AA	AA	BB	BB
wsnp_Ex_c12141_19415226	6A	86.4681	0.416667	0.5625	0.505615	BB	BB	AA	BB	AA	BB	BB	AA	AA	AA	AA	AA	AA	BB	BB	AA	AA	BB	BB	BB	AA	BB	AA	AA	AA	AA	BB	AA	AA	BB	AA	AA	BB	AA	AA	AA	BB	AA	AA	AA	BB	AA	AA	AA
wsnp_Ex_c14192_22135125	6A	86.4681	0.421875	0.546875	0.522949	AA	AA	BB	AA	BB	AA	AA	BB	BB	BB	BB	BB	BB	AA	AA	BB	BB	AA	AA	AA	BB	AA	BB	BB	BB	BB	AA	BB	BB	AA	BB	BB	AA	BB	BB	BB	AA	BB	BB	BB	AA	BB	BB	BB
wsnp_Ex_c14502_22512364	6A	86.4681	0.421875	0.536458	0.529812	BB	BB	AA	BB	AA	BB	BB	AA	AA	AA	AA	AA	AA	?:?	BB	AA	AA	BB	BB	BB	AA	BB	AA	AA	AA	AA	BB	AA	AA	BB	AA	AA	BB	AA	AA	AA	BB	AA	AA	AA	BB	AA	AA	AA
wsnp_CAP7_c1839_908093	6A	86.4681	0.453125	0.510417	0.534153	AA	AA	BB	AA	BB	AA	AA	BB	BB	AA	BB	BB	BB	AA	AA	BB	BB	AA	AA	AA	BB	AA	BB	BB	BB	BB	AA	BB	BB	AA	BB	BB	AA	BB	BB	BB	AA	BB	AA	BB	AA	BB	BB	BB
wsnp_CAP7_c1839_908011	6A	86.4681	0.453125	0.526042	0.517958	AA	AA	BB	AA	BB	AA	AA	BB	BB	AA	BB	BB	BB	AA	AA	BB	BB	AA	AA	AA	BB	AA	BB	BB	BB	BB	AA	BB	BB	AA	BB	BB	AA	BB	BB	BB	AA	BB	AA	BB	AA	BB	BB	BB
wsnp_Ex_rep_c66709_65042923	2A	87.0243	0.479167	0.5	0.515381	BB	AA	BB	AA	BB	AA	AA	AA	AA	AA	BB	BB	BB	BB	BB	AA	AA	AA	AA	AA	AA	BB	BB	AA	BB	BB	BB	AA	BB	AA	AA	AA	AA	BB	BB	BB	AA	BB	AA	AA	AA	AA	AA	AA
wsnp_BF482403B_Ta_1_1	7B	87.0726	0.489583	0.505208	0.505073	AA	AA	BB	AA	AA	AA	AA	BB	BB	BB	AA	BB	BB	AA	AA	BB	BB	AA	AA	AA	AA	AA	BB	BB	BB	BB	AA	BB	BB	AA	AA	BB	AA	BB	BB	BB	AA	AA	BB	BB	AA	BB	AA	BB
wsnp_Ku_c4078_7436510	3B	87.1664	0.135417	0.859375	0.243137	AA	AA	AA	AA	AA	AA	AA	AA	AA	AA	AA	AA	AA	AA	AA	?:?	AA	AA	BB	AA	AA	AA	AA	AA	AA	AA	AA	AA	AA	AA	AA	AA	AA	AA	AA	AA	AA	AA	AA	AA	AA	AA	AA	AA
wsnp_Ex_c27290_36498531	1D	87.181	0.0572917	0.942708	0.108019	BB	BB	BB	BB	BB	BB	BB	BB	BB	BB	BB	BB	BB	BB	BB	BB	BB	BB	BB	BB	BB	BB	BB	BB	BB	BB	BB	BB	BB	BB	BB	BB	BB	BB	BB	BB	BB	BB	BB	BB	BB	BB	BB	BB
wsnp_Ra_c30244_39523512	2A	87.3297	0.484375	0.489583	0.525689	AA	BB	AA	BB	AA	BB	BB	BB	BB	BB	AA	AA	AA	AA	AA	BB	BB	BB	BB	BB	BB	AA	AA	BB	AA	AA	AA	BB	AA	BB	BB	BB	BB	AA	AA	AA	BB	AA	BB	BB	BB	BB	BB	BB
wsnp_Ex_c27867_37030229	2B	87.3771	0.385417	0.59375	0.494873	BB	AA	BB	BB	AA	AA	AA	AA	AA	AA	BB	BB	BB	?:?	BB	BB	AA	AA	AA	AA	AA	BB	AA	AA	AA	BB	BB	BB	AA	AA	AA	AA	AA	BB	BB	BB	AA	BB	AA	AA	AA	BB	AA	AA
wsnp_Ex_c13721_21532196	7A	87.491	0.145833	0.833333	0.284288	AA	AA	AA	AA	AA	AA	AA	AA	AA	AA	AA	AA	AA	AA	BB	AA	AA	AA	AA	AA	AA	BB	AA	BB	AA	AA	BB	BB	AA	AA	AA	AA	AA	AA	AA	AA	AA	AA	AA	BB	AA	AA	AA	AA
wsnp_Ex_c4996_8885500	7A	87.491	0.145833	0.848958	0.258002	AA	AA	AA	AA	AA	AA	AA	AA	AA	AA	AA	AA	AA	AA	BB	AA	AA	AA	AA	AA	AA	BB	AA	BB	AA	AA	BB	BB	AA	AA	AA	AA	AA	AA	AA	AA	AA	AA	AA	BB	AA	AA	AA	AA
wsnp_Ra_c1303_2598907	7A	87.491	0.145833	0.854167	0.249132	AA	AA	AA	AA	AA	AA	AA	AA	AA	AA	AA	AA	AA	AA	BB	AA	AA	AA	AA	AA	AA	BB	AA	BB	AA	AA	BB	BB	AA	AA	AA	AA	AA	AA	AA	AA	AA	AA	AA	BB	AA	AA	AA	AA
wsnp_Ex_c16002_24419222	6B	87.6632	0.0625	0.90625	0.174805	BB	BB	BB	BB	BB	BB	BB	?:?	BB	BB	BB	BB	BB	BB	BB	BB	BB	BB	BB	BB	BB	BB	BB	BB	BB	BB	BB	BB	BB	BB	BB	BB	BB	BB	BB	BB	BB	BB	BB	BB	BB	BB	BB	BB
wsnp_Ex_c6356_11056222	6B	87.6632	0.380208	0.59375	0.502903	AA	AA	AA	BB	AA	AA	BB	AA	BB	BB	BB	AA	AA	BB	BB	?:?	BB	AA	BB	BB	BB	BB	BB	BB	AA	AA	BB	BB	AA	AA	BB	BB	BB	AA	AA	AA	AA	AA	AA	BB	BB	AA	BB	BB
wsnp_Ex_c30689_39574415	6B	87.7949	0.0572917	0.921875	0.146864	AA	AA	AA	AA	AA	AA	AA	AA	AA	AA	AA	AA	AA	AA	AA	AA	AA	AA	AA	AA	AA	AA	AA	AA	AA	AA	AA	AA	AA	AA	AA	AA	AA	AA	AA	AA	AA	AA	AA	AA	AA	AA	AA	AA
wsnp_Ex_rep_c70117_69067356	5A	87.8932	0.0572917	0.942708	0.108019	BB	BB	BB	BB	BB	BB	BB	BB	BB	BB	BB	BB	BB	BB	BB	BB	BB	BB	BB	AA	BB	BB	BB	BB	BB	BB	BB	BB	BB	BB	BB	BB	BB	BB	BB	BB	BB	BB	BB	BB	BB	BB	AA	BB
wsnp_Ex_c47684_52820187	5A	87.8932	0.078125	0.921875	0.144043	BB	BB	BB	BB	BB	BB	BB	BB	BB	BB	BB	BB	BB	BB	BB	BB	BB	BB	BB	AA	BB	BB	BB	AA	BB	BB	BB	BB	BB	BB	BB	BB	BB	BB	BB	BB	AA	BB	BB	BB	BB	BB	AA	BB
wsnp_Ex_rep_c109742_92411838	1A	88.076	0.0833333	0.911458	0.162299	AA	AA	AA	AA	AA	AA	AA	AA	AA	AA	BB	AA	AA	AA	AA	AA	AA	AA	AA	AA	AA	AA	BB	AA	AA	AA	AA	AA	AA	AA	AA	AA	AA	AA	AA	AA	AA	AA	AA	AA	AA	AA	AA	AA
wsnp_Ex_c5074_9009245	3B	88.1041	0.15625	0.838542	0.272434	BB	BB	BB	BB	BB	BB	BB	BB	BB	AA	BB	BB	BB	BB	BB	AA	AA	BB	AA	BB	BB	BB	BB	BB	BB	BB	BB	BB	BB	BB	BB	BB	BB	BB	BB	BB	BB	BB	BB	BB	BB	BB	BB	BB
wsnp_Ra_rep_c74606_72470419	3B	88.1041	0.171875	0.807292	0.318739	BB	BB	BB	BB	BB	BB	BB	BB	BB	AA	BB	BB	BB	BB	BB	?:?	AA	BB	AA	BB	BB	BB	BB	BB	BB	BB	BB	BB	BB	BB	BB	BB	BB	BB	BB	BB	BB	BB	BB	BB	BB	BB	BB	BB
wsnp_Ku_rep_c73198_72796386	3B	88.1041	0.177083	0.8125	0.308485	AA	AA	AA	AA	AA	AA	AA	AA	AA	BB	AA	AA	AA	AA	AA	?:?	BB	AA	BB	AA	AA	AA	AA	AA	AA	AA	AA	AA	AA	AA	AA	AA	AA	AA	AA	AA	AA	AA	AA	AA	AA	AA	AA	AA
wsnp_Ku_c2325_4468237	2A	88.2281	0.0572917	0.9375	0.117811	BB	BB	BB	BB	BB	BB	BB	BB	BB	BB	BB	BB	BB	BB	BB	BB	BB	BB	BB	BB	BB	BB	BB	BB	BB	BB	BB	BB	BB	BB	BB	BB	BB	BB	BB	BB	BB	BB	BB	BB	BB	BB	BB	BB
wsnp_CAP12_rep_c4379_1995966	2A	88.2281	0.479167	0.484375	0.530762	BB	AA	BB	AA	BB	AA	AA	AA	AA	AA	BB	BB	BB	BB	BB	AA	AA	AA	AA	AA	AA	BB	BB	AA	BB	BB	BB	AA	BB	AA	AA	AA	AA	BB	BB	BB	AA	BB	AA	AA	AA	AA	AA	AA
wsnp_Ex_c12068_19316125	2A	88.2281	0.479167	0.494792	0.520562	BB	AA	BB	AA	BB	AA	AA	AA	AA	AA	BB	BB	BB	BB	BB	AA	AA	AA	AA	AA	AA	BB	BB	AA	BB	BB	BB	AA	BB	AA	AA	AA	AA	BB	BB	BB	AA	BB	AA	AA	AA	AA	AA	AA
wsnp_Ex_c2030_3807284	2A	88.2281	0.479167	0.494792	0.520562	BB	AA	BB	AA	BB	AA	AA	AA	AA	AA	BB	BB	BB	BB	BB	AA	AA	AA	AA	AA	AA	BB	BB	AA	BB	BB	BB	AA	BB	AA	AA	AA	AA	BB	BB	BB	AA	BB	AA	AA	AA	AA	AA	AA
wsnp_Ku_c13069_20938717	3B	88.2525	0.411458	0.567708	0.508409	BB	BB	BB	BB	BB	BB	BB	BB	BB	BB	BB	BB	BB	?:?	AA	?:?	AA	BB	AA	AA	BB	BB	BB	AA	BB	BB	AA	BB	BB	BB	AA	BB	BB	BB	BB	BB	BB	BB	BB	BB	BB	BB	AA	BB
wsnp_Ku_c21316_31053745	1A	88.4082	0.0729167	0.916667	0.154405	BB	BB	BB	BB	BB	BB	BB	BB	BB	BB	AA	BB	BB	BB	BB	BB	BB	BB	BB	BB	BB	BB	AA	BB	BB	BB	BB	BB	BB	BB	BB	BB	BB	BB	BB	BB	BB	BB	BB	BB	BB	BB	BB	BB
wsnp_Ku_c4565_8238445	6B	88.4284	0.0520833	0.9375	0.118381	AA	AA	AA	AA	AA	AA	AA	AA	AA	AA	AA	AA	AA	AA	AA	AA	AA	AA	AA	AA	AA	AA	AA	AA	AA	AA	AA	AA	AA	AA	AA	AA	AA	AA	AA	AA	AA	AA	AA	AA	AA	AA	AA	AA
wsnp_JD_c3032_4015340	2A	88.5336	0.0572917	0.9375	0.117811	BB	BB	BB	BB	BB	BB	BB	BB	BB	BB	BB	BB	BB	BB	BB	BB	BB	BB	BB	BB	BB	BB	BB	BB	BB	BB	BB	BB	BB	BB	BB	BB	BB	BB	BB	BB	BB	BB	BB	BB	BB	BB	BB	BB
wsnp_Ex_rep_c68516_67350929	2A	89.1325	0.0572917	0.9375	0.117811	AA	AA	AA	AA	AA	AA	AA	AA	AA	AA	AA	AA	AA	AA	AA	AA	AA	AA	AA	AA	AA	AA	AA	AA	AA	AA	AA	AA	AA	AA	AA	AA	AA	AA	AA	AA	AA	AA	AA	AA	AA	AA	AA	AA
wsnp_CAP11_c905_550912	2A	89.1325	0.479167	0.515625	0.499512	BB	AA	BB	AA	BB	AA	AA	AA	AA	AA	BB	BB	BB	BB	BB	AA	AA	AA	AA	AA	AA	BB	BB	AA	BB	BB	BB	AA	BB	AA	AA	AA	AA	BB	BB	BB	AA	BB	AA	AA	AA	AA	AA	AA
wsnp_Ex_c8587_14418021	2A	89.2583	0.46875	0.489583	0.540582	BB	AA	BB	AA	BB	AA	AA	AA	AA	AA	BB	BB	BB	BB	BB	AA	AA	AA	AA	AA	AA	BB	BB	AA	BB	BB	BB	AA	BB	AA	AA	AA	AA	BB	BB	BB	AA	BB	AA	AA	AA	AA	AA	?:?
wsnp_Ex_c15301_23529079	2A	89.2583	0.484375	0.5	0.515381	AA	BB	AA	BB	AA	BB	BB	BB	BB	BB	AA	AA	AA	AA	AA	BB	BB	BB	BB	BB	BB	AA	AA	BB	AA	AA	AA	BB	AA	BB	BB	BB	BB	AA	AA	AA	BB	AA	BB	BB	BB	BB	BB	BB
wsnp_Ex_c3147_5816957	1B	89.309	0.260417	0.734375	0.392877	BB	BB	BB	BB	AA	BB	AA	BB	AA	AA	BB	BB	BB	BB	BB	BB	BB	BB	AA	BB	AA	BB	BB	BB	BB	BB	BB	BB	BB	BB	BB	AA	BB	BB	BB	BB	BB	BB	BB	BB	AA	AA	BB	AA
wsnp_Ex_rep_c66535_64812708	6A	89.7034	0.109375	0.875	0.222412	BB	BB	BB	BB	BB	BB	BB	BB	BB	BB	BB	BB	BB	BB	AA	BB	BB	BB	BB	BB	AA	AA	BB	AA	BB	BB	AA	BB	BB	BB	BB	BB	AA	BB	BB	BB	BB	AA	AA	BB	BB	BB	BB	BB
wsnp_Ra_c33025_41968284	1A	89.7174	0.0520833	0.942708	0.108588	BB	BB	BB	BB	BB	BB	BB	BB	BB	BB	BB	BB	BB	BB	BB	BB	BB	BB	BB	BB	BB	BB	AA	BB	BB	BB	BB	BB	BB	BB	BB	BB	BB	BB	BB	BB	BB	BB	BB	BB	BB	BB	BB	BB
wsnp_Ra_c3270_6136601	1A	89.7174	0.0572917	0.932292	0.12755	AA	AA	AA	AA	AA	AA	AA	AA	AA	AA	AA	AA	AA	AA	AA	AA	AA	AA	AA	BB	AA	AA	AA	AA	AA	AA	AA	AA	AA	AA	AA	AA	AA	AA	AA	AA	AA	AA	AA	AA	AA	AA	AA	AA
wsnp_Ra_c3270_6136110	1A	89.7174	0.0677083	0.932292	0.126248	BB	BB	BB	BB	BB	BB	BB	BB	BB	BB	BB	BB	BB	BB	BB	BB	BB	BB	BB	AA	BB	BB	BB	BB	BB	BB	BB	BB	BB	BB	BB	BB	BB	BB	BB	BB	BB	BB	BB	BB	BB	BB	BB	BB
wsnp_BE445113A_Ta_2_1	1A	89.7174	0.0729167	0.921875	0.14483	BB	BB	BB	BB	BB	BB	BB	BB	BB	BB	BB	BB	BB	BB	BB	BB	BB	BB	BB	BB	BB	BB	BB	BB	BB	BB	BB	BB	BB	BB	BB	BB	BB	BB	BB	BB	BB	BB	BB	BB	BB	BB	BB	BB
wsnp_BE590634B_Ta_2_1	1B	89.7644	0.255208	0.71875	0.418267	AA	AA	AA	AA	BB	AA	BB	AA	BB	BB	AA	AA	AA	AA	AA	AA	AA	AA	BB	AA	BB	AA	AA	AA	AA	AA	AA	?:?	AA	AA	AA	BB	AA	AA	AA	AA	AA	AA	AA	AA	BB	BB	AA	BB
wsnp_Ku_c56140_59771244	1B	89.7644	0.260417	0.71875	0.415582	AA	AA	AA	AA	BB	AA	BB	AA	BB	BB	AA	AA	AA	AA	AA	AA	AA	AA	BB	AA	BB	AA	AA	AA	AA	AA	AA	?:?	AA	AA	AA	BB	AA	AA	AA	AA	AA	AA	AA	AA	BB	BB	AA	BB
wsnp_Ku_c56140_59771186	1B	89.7644	0.260417	0.729167	0.400499	AA	AA	AA	AA	BB	AA	BB	AA	BB	BB	AA	AA	AA	AA	AA	AA	AA	AA	BB	AA	BB	AA	AA	AA	AA	AA	AA	AA	AA	AA	AA	BB	AA	AA	AA	AA	AA	AA	AA	AA	BB	BB	AA	BB
wsnp_Ex_c6920_11929748	1D	89.8457	0.0572917	0.942708	0.108019	AA	AA	AA	AA	AA	AA	AA	AA	AA	AA	AA	AA	AA	AA	AA	AA	AA	AA	AA	AA	AA	AA	AA	AA	AA	AA	AA	AA	AA	AA	AA	AA	AA	AA	AA	AA	AA	AA	AA	AA	AA	AA	AA	AA
wsnp_Ku_c5560_9851459	1D	89.8457	0.21875	0.760417	0.373915	AA	BB	AA	AA	AA	AA	AA	AA	BB	AA	AA	AA	AA	BB	AA	AA	AA	AA	AA	BB	AA	AA	AA	BB	AA	AA	AA	AA	AA	AA	AA	AA	AA	BB	BB	BB	BB	AA	AA	AA	AA	AA	AA	AA
wsnp_Ex_c25974_35235503	1D	89.8457	0.244792	0.739583	0.393094	AA	BB	AA	BB	BB	BB	AA	BB	BB	AA	BB	BB	AA	BB	BB	AA	BB	BB	BB	BB	BB	BB	BB	BB	AA	AA	BB	BB	BB	BB	AA	AA	BB	BB	BB	BB	BB	AA	BB	AA	BB	BB	AA	AA
wsnp_BF484656D_Ta_1_1	1D	89.8457	0.34375	0.640625	0.467828	BB	AA	BB	AA	AA	AA	BB	AA	AA	BB	AA	AA	BB	?:?	BB	AA	AA	AA	AA	AA	AA	AA	BB	AA	BB	BB	AA	AA	AA	AA	BB	BB	AA	AA	AA	AA	AA	BB	AA	BB	AA	AA	BB	BB
wsnp_BE499546B_Ta_2_1	4B	89.8702	0.46875	0.510417	0.519748	AA	AA	AA	AA	AA	AA	AA	?:?	BB	BB	AA	AA	AA	BB	AA	BB	BB	AA	AA	BB	BB	AA	AA	BB	AA	AA	AA	AA	AA	AA	BB	BB	BB	AA	AA	AA	AA	AA	AA	BB	AA	AA	BB	BB
wsnp_BE403421A_Ta_2_1	6A	89.8724	0.0572917	0.927083	0.137234	BB	BB	BB	BB	BB	BB	BB	BB	BB	BB	BB	BB	BB	BB	BB	BB	BB	BB	BB	BB	BB	BB	BB	BB	BB	BB	BB	BB	BB	BB	BB	BB	BB	BB	BB	BB	BB	BB	BB	BB	BB	BB	BB	BB
wsnp_BE604721A_Ta_2_1	6A	89.8724	0.0572917	0.927083	0.137234	BB	BB	BB	BB	BB	BB	BB	BB	BB	BB	BB	BB	BB	BB	BB	BB	BB	BB	BB	BB	BB	BB	BB	BB	BB	BB	BB	BB	BB	BB	BB	BB	BB	BB	BB	BB	BB	BB	BB	BB	BB	BB	BB	BB
wsnp_Ku_c3354_6228393	6A	89.8724	0.0572917	0.927083	0.137234	BB	BB	BB	BB	BB	BB	BB	BB	BB	BB	BB	BB	BB	BB	BB	BB	BB	BB	BB	BB	BB	BB	BB	BB	BB	BB	BB	BB	BB	BB	BB	BB	BB	BB	BB	BB	BB	BB	BB	BB	BB	BB	BB	BB
wsnp_Ku_c9388_15743434	6A	89.8724	0.0572917	0.927083	0.137234	BB	BB	BB	BB	BB	BB	BB	BB	BB	BB	BB	BB	BB	BB	BB	BB	BB	BB	BB	BB	BB	BB	BB	BB	BB	BB	BB	BB	BB	BB	BB	BB	BB	BB	BB	BB	BB	BB	BB	BB	BB	BB	BB	BB
wsnp_Ex_rep_c67218_65729639	6A	89.8724	0.0572917	0.927083	0.137234	AA	AA	AA	AA	AA	AA	AA	AA	AA	AA	AA	AA	AA	AA	AA	AA	AA	AA	AA	AA	AA	AA	AA	AA	AA	AA	AA	AA	AA	AA	AA	AA	AA	AA	AA	AA	AA	AA	AA	AA	AA	AA	AA	AA
wsnp_Ku_c2329_4474766	6A	89.8724	0.0572917	0.927083	0.137234	AA	AA	AA	AA	AA	AA	AA	AA	AA	AA	AA	AA	AA	AA	AA	AA	AA	AA	AA	AA	AA	AA	AA	AA	AA	AA	AA	AA	AA	AA	AA	AA	AA	AA	AA	AA	AA	AA	AA	AA	AA	AA	AA	AA
wsnp_Ex_c1104_2118684	6A	89.8724	0.0625	0.921875	0.14624	BB	BB	BB	BB	BB	BB	BB	BB	BB	BB	BB	BB	BB	BB	BB	BB	BB	BB	BB	BB	BB	BB	BB	BB	BB	BB	BB	BB	BB	BB	BB	BB	BB	BB	BB	BB	BB	BB	BB	BB	BB	BB	BB	BB
wsnp_Ex_c7004_12067464	6A	89.8724	0.0625	0.927083	0.13661	BB	BB	BB	BB	BB	BB	BB	BB	BB	BB	BB	BB	BB	BB	BB	BB	BB	BB	BB	BB	BB	BB	BB	BB	BB	BB	BB	BB	BB	BB	BB	BB	BB	BB	BB	BB	BB	BB	BB	BB	BB	BB	BB	BB
wsnp_JD_c533_807568	6A	89.8724	0.0625	0.927083	0.13661	BB	BB	BB	BB	BB	BB	BB	BB	BB	BB	BB	BB	BB	BB	BB	BB	BB	BB	BB	BB	BB	BB	BB	BB	BB	BB	BB	BB	BB	BB	BB	BB	BB	BB	BB	BB	BB	BB	BB	BB	BB	BB	BB	BB
wsnp_Ex_c18965_27868923	6A	89.8724	0.0625	0.927083	0.13661	AA	AA	AA	AA	AA	AA	AA	AA	AA	AA	AA	AA	AA	AA	AA	AA	AA	AA	AA	AA	AA	AA	AA	AA	AA	AA	AA	AA	AA	AA	AA	AA	AA	AA	AA	AA	AA	AA	AA	AA	AA	AA	AA	AA
wsnp_Ex_c23362_32606998	6A	89.8724	0.0625	0.927083	0.13661	AA	AA	AA	AA	AA	AA	AA	AA	AA	AA	AA	AA	AA	AA	AA	AA	AA	AA	AA	AA	AA	AA	AA	AA	AA	AA	AA	AA	AA	AA	AA	AA	AA	AA	AA	AA	AA	AA	AA	AA	AA	AA	AA	AA
wsnp_Ku_c927_1905095	6A	89.8724	0.0625	0.927083	0.13661	AA	AA	AA	AA	AA	AA	AA	AA	AA	AA	AA	AA	AA	AA	AA	AA	AA	AA	AA	AA	AA	AA	AA	AA	AA	AA	AA	AA	AA	AA	AA	AA	AA	AA	AA	AA	AA	AA	AA	AA	AA	AA	AA	AA
wsnp_Ex_rep_c67605_66248628	6A	89.8724	0.0677083	0.90625	0.174127	BB	BB	BB	BB	BB	BB	BB	BB	BB	BB	BB	BB	BB	BB	BB	BB	BB	BB	BB	BB	BB	BB	BB	BB	BB	BB	BB	BB	BB	BB	BB	BB	BB	BB	BB	BB	BB	BB	BB	BB	BB	BB	BB	BB
wsnp_Ra_c31062_40243185	6A	89.8724	0.0677083	0.911458	0.164659	BB	BB	BB	BB	BB	BB	BB	BB	BB	BB	BB	BB	BB	BB	BB	BB	BB	BB	BB	BB	BB	BB	BB	BB	BB	BB	BB	BB	BB	BB	BB	BB	BB	BB	BB	BB	BB	BB	BB	BB	BB	BB	BB	BB
wsnp_Ku_rep_c69707_69144358	6A	89.8724	0.0677083	0.921875	0.145562	BB	BB	BB	BB	BB	BB	BB	BB	BB	BB	BB	BB	BB	BB	BB	BB	BB	BB	BB	BB	BB	BB	BB	BB	BB	BB	BB	BB	BB	BB	BB	BB	BB	BB	BB	BB	BB	BB	BB	BB	BB	BB	BB	BB
wsnp_Ex_c590_1176006	6A	89.8724	0.0677083	0.927083	0.135932	BB	BB	BB	BB	BB	BB	BB	BB	BB	BB	BB	BB	BB	BB	BB	BB	BB	BB	BB	BB	BB	BB	BB	BB	BB	BB	BB	BB	BB	BB	BB	BB	BB	BB	BB	BB	BB	BB	BB	BB	BB	BB	BB	BB
wsnp_JD_rep_c51547_35074931	6A	89.8724	0.0677083	0.885417	0.211453	AA	AA	AA	AA	AA	AA	AA	AA	AA	AA	AA	AA	AA	AA	AA	AA	AA	AA	AA	AA	AA	AA	AA	AA	AA	AA	AA	AA	AA	AA	AA	AA	AA	AA	AA	AA	AA	?:?	AA	AA	AA	AA	AA	AA
wsnp_Ex_c17089_25709221	6A	89.8724	0.0677083	0.890625	0.202203	AA	AA	AA	AA	AA	AA	AA	AA	AA	AA	AA	AA	AA	AA	AA	AA	AA	AA	AA	AA	AA	AA	AA	AA	AA	AA	AA	AA	AA	AA	AA	AA	AA	AA	AA	AA	AA	AA	AA	AA	AA	AA	AA	?:?
wsnp_Ex_c43887_50077773	6A	89.8724	0.0677083	0.90625	0.174127	AA	AA	AA	AA	AA	AA	AA	AA	AA	AA	AA	AA	AA	AA	AA	AA	AA	AA	AA	AA	AA	AA	AA	AA	AA	AA	AA	AA	AA	AA	AA	AA	AA	AA	AA	AA	AA	AA	AA	AA	AA	AA	AA	AA
wsnp_Ex_c17089_25708638	6A	89.8724	0.0677083	0.911458	0.164659	AA	AA	AA	AA	AA	AA	AA	AA	AA	AA	AA	AA	AA	AA	AA	AA	AA	AA	AA	AA	AA	AA	AA	AA	AA	AA	AA	AA	AA	AA	AA	AA	AA	AA	AA	AA	AA	AA	AA	AA	AA	AA	AA	AA
wsnp_Ex_rep_c102173_87395725	6A	89.8724	0.0677083	0.911458	0.164659	AA	AA	AA	AA	AA	AA	AA	AA	AA	AA	AA	AA	AA	AA	AA	AA	AA	AA	AA	AA	AA	AA	AA	AA	AA	AA	AA	AA	AA	AA	AA	AA	AA	AA	AA	AA	AA	AA	AA	AA	AA	AA	AA	AA
wsnp_Ra_c44015_50539749	6A	89.8724	0.0677083	0.916667	0.155138	AA	AA	AA	AA	AA	AA	AA	AA	AA	AA	AA	AA	AA	AA	AA	AA	AA	AA	AA	AA	AA	AA	AA	AA	AA	AA	AA	AA	AA	AA	AA	AA	AA	AA	AA	AA	AA	AA	AA	AA	AA	AA	AA	AA
wsnp_Ex_c31711_40468407	6A	89.8724	0.0989583	0.875	0.224582	BB	BB	BB	BB	BB	BB	BB	BB	BB	BB	BB	BB	BB	BB	AA	BB	BB	BB	BB	BB	BB	AA	BB	BB	BB	BB	AA	BB	BB	BB	BB	BB	BB	BB	BB	BB	BB	BB	BB	BB	BB	BB	BB	BB
wsnp_Ex_rep_c67908_66629238	6A	89.8724	0.0989583	0.875	0.224582	BB	BB	BB	BB	BB	BB	BB	BB	BB	BB	BB	BB	BB	BB	AA	BB	BB	BB	BB	BB	BB	AA	BB	BB	BB	BB	AA	BB	BB	BB	BB	BB	BB	BB	BB	BB	BB	BB	BB	BB	BB	BB	BB	BB
wsnp_JD_c5028_6151168	6A	89.8724	0.0989583	0.875	0.224582	BB	BB	BB	BB	BB	BB	BB	BB	BB	BB	BB	BB	BB	BB	AA	BB	BB	BB	BB	BB	BB	AA	BB	BB	BB	BB	AA	BB	BB	BB	BB	BB	BB	BB	BB	BB	BB	BB	BB	BB	BB	BB	BB	BB
wsnp_BE489896A_Ta_2_1	6A	89.8724	0.0989583	0.880208	0.215441	BB	BB	BB	BB	BB	BB	BB	BB	BB	BB	BB	BB	BB	BB	AA	BB	BB	BB	BB	BB	BB	AA	BB	BB	BB	BB	AA	BB	BB	BB	BB	BB	BB	BB	BB	BB	BB	BB	BB	BB	BB	BB	BB	BB
wsnp_Ex_c1556_2972134	6A	89.8724	0.0989583	0.880208	0.215441	BB	BB	BB	BB	BB	BB	BB	BB	BB	BB	BB	BB	BB	BB	AA	BB	BB	BB	BB	BB	BB	AA	BB	BB	BB	BB	AA	BB	BB	BB	BB	BB	BB	BB	BB	BB	BB	BB	BB	BB	BB	BB	BB	BB
wsnp_Ku_rep_c71238_70957970	6A	89.8724	0.0989583	0.880208	0.215441	BB	BB	BB	BB	BB	BB	BB	BB	BB	BB	BB	BB	BB	BB	AA	BB	BB	BB	BB	BB	BB	AA	BB	BB	BB	BB	AA	BB	BB	BB	BB	BB	BB	BB	BB	BB	BB	BB	BB	BB	BB	BB	BB	BB
wsnp_Ku_c9363_15709623	6A	89.8724	0.0989583	0.822917	0.313015	AA	BB	AA	AA	AA	AA	AA	AA	?:?	AA	AA	AA	AA	AA	AA	?:?	AA	AA	AA	AA	AA	AA	?:?	BB	AA	AA	AA	AA	AA	AA	AA	AA	AA	BB	BB	BB	BB	AA	AA	AA	AA	AA	AA	AA
wsnp_Ex_rep_c69901_68864080	6A	89.8724	0.104167	0.875	0.223524	BB	BB	BB	BB	BB	BB	BB	BB	BB	BB	BB	BB	BB	BB	AA	BB	BB	BB	BB	BB	BB	AA	BB	BB	BB	BB	AA	BB	BB	BB	BB	BB	BB	BB	BB	BB	BB	BB	BB	BB	BB	BB	BB	BB
wsnp_Ex_rep_c70831_69710520	6A	89.8724	0.104167	0.880208	0.214383	BB	BB	BB	BB	BB	BB	BB	BB	BB	BB	BB	BB	BB	BB	AA	BB	BB	BB	BB	BB	BB	AA	BB	BB	BB	BB	AA	BB	BB	BB	BB	BB	BB	BB	BB	BB	BB	BB	BB	BB	BB	BB	BB	BB
wsnp_Ex_c12288_19625413	6A	89.8724	0.104167	0.875	0.223524	AA	AA	AA	AA	AA	AA	AA	AA	AA	AA	AA	AA	AA	AA	BB	AA	AA	AA	AA	AA	AA	BB	AA	AA	AA	AA	BB	AA	AA	AA	AA	AA	AA	AA	AA	AA	AA	AA	AA	AA	AA	AA	AA	AA
wsnp_Ex_c29350_38393488	6A	89.8724	0.109375	0.864583	0.240533	BB	BB	BB	BB	BB	BB	BB	BB	BB	BB	BB	BB	BB	BB	AA	BB	BB	BB	BB	BB	BB	AA	BB	BB	BB	BB	AA	BB	BB	BB	BB	BB	BB	BB	BB	BB	BB	BB	BB	BB	BB	BB	BB	BB
wsnp_Ex_c41551_48349585	6A	89.8724	0.109375	0.869792	0.2315	BB	BB	BB	BB	BB	BB	BB	BB	BB	BB	BB	BB	BB	BB	AA	BB	BB	BB	BB	BB	BB	AA	BB	BB	BB	BB	AA	BB	BB	BB	BB	BB	BB	BB	BB	BB	BB	BB	BB	BB	BB	BB	BB	BB
wsnp_Ex_c10120_16626785	6A	89.8724	0.109375	0.875	0.222412	BB	BB	BB	BB	BB	BB	BB	BB	BB	BB	BB	BB	BB	BB	AA	BB	BB	BB	BB	BB	BB	AA	BB	BB	BB	BB	AA	BB	BB	BB	BB	BB	BB	BB	BB	BB	BB	BB	BB	BB	BB	BB	BB	BB
wsnp_Ex_c1381_2647144	6A	89.8724	0.145833	0.828125	0.292942	BB	BB	BB	BB	BB	BB	BB	BB	BB	BB	BB	BB	BB	BB	AA	BB	BB	BB	BB	BB	BB	AA	BB	BB	BB	BB	AA	BB	BB	BB	BB	BB	BB	BB	BB	BB	BB	BB	BB	BB	BB	BB	AA	BB
wsnp_Ku_rep_c72681_72356010	6A	89.8724	0.151042	0.838542	0.274034	AA	AA	AA	AA	AA	AA	AA	AA	AA	AA	AA	AA	AA	AA	BB	AA	AA	AA	AA	AA	AA	BB	AA	AA	AA	AA	BB	AA	AA	AA	AA	AA	AA	AA	AA	AA	AA	AA	AA	AA	AA	AA	BB	AA
wsnp_Ku_c19799_29342935	6A	89.8724	0.161458	0.822917	0.296739	BB	BB	BB	BB	BB	BB	BB	BB	BB	BB	BB	BB	BB	BB	AA	BB	BB	BB	BB	BB	BB	AA	BB	BB	BB	BB	AA	BB	BB	BB	BB	BB	BB	BB	BB	BB	BB	BB	BB	BB	BB	BB	AA	BB
wsnp_Ex_c20445_29515644	2A	89.9171	0.473958	0.494792	0.530545	BB	AA	BB	AA	BB	AA	AA	AA	AA	AA	BB	BB	BB	BB	BB	AA	AA	AA	AA	AA	AA	BB	BB	AA	BB	BB	BB	AA	BB	AA	AA	AA	AA	BB	BB	BB	AA	BB	AA	AA	AA	AA	AA	AA
wsnp_RFL_Contig2736_2456215	1B	89.9888	0.260417	0.697917	0.445095	AA	AA	AA	AA	BB	AA	BB	AA	BB	BB	AA	AA	AA	AA	AA	AA	AA	AA	BB	AA	BB	AA	AA	AA	AA	AA	AA	AA	AA	AA	AA	BB	AA	AA	AA	AA	AA	?:?	AA	AA	BB	BB	AA	BB
wsnp_Ex_c10500_17163956	7B	90.0787	0.114583	0.833333	0.292426	BB	AA	BB	AA	BB	AA	BB	BB	BB	BB	BB	BB	BB	BB	BB	BB	AA	AA	BB	?:?	BB	BB	BB	BB	BB	BB	BB	BB	AA	AA	BB	BB	BB	BB	BB	BB	AA	BB	BB	BB	BB	BB	BB	BB
wsnp_Ex_rep_c68599_67447880	2A	90.2166	0.432292	0.541667	0.515191	BB	AA	BB	AA	BB	AA	AA	AA	AA	AA	BB	BB	BB	BB	AA	AA	AA	AA	AA	AA	AA	AA	BB	AA	BB	BB	AA	AA	BB	AA	AA	AA	AA	BB	BB	BB	AA	BB	AA	AA	AA	AA	AA	AA
wsnp_Ex_rep_c108951_91954190	1A	90.2255	0.0625	0.927083	0.13661	AA	AA	AA	AA	AA	AA	AA	AA	AA	AA	BB	AA	AA	AA	BB	AA	AA	AA	AA	BB	AA	AA	AA	AA	AA	AA	BB	AA	AA	AA	AA	AA	AA	AA	AA	AA	AA	AA	AA	AA	AA	AA	AA	AA
wsnp_Ku_c1016_2065367	2D	90.4715	0.244792	0.744792	0.385362	BB	AA	BB	BB	BB	BB	BB	BB	BB	BB	AA	BB	BB	?:?	BB	?:?	BB	BB	BB	AA	BB	BB	AA	AA	BB	BB	BB	BB	BB	BB	AA	BB	BB	AA	AA	AA	AA	BB	BB	AA	BB	BB	AA	BB
wsnp_Ex_c3831_6966926	1D	90.5639	0.0572917	0.942708	0.108019	BB	BB	BB	BB	BB	BB	BB	BB	BB	BB	BB	BB	BB	BB	BB	BB	BB	BB	BB	BB	BB	BB	BB	BB	BB	BB	BB	BB	BB	BB	BB	BB	BB	BB	BB	BB	BB	BB	BB	BB	BB	BB	BB	BB
wsnp_Ra_c4135_7565040	1D	90.5639	0.0572917	0.942708	0.108019	BB	BB	BB	BB	BB	BB	BB	BB	BB	BB	BB	BB	BB	BB	BB	BB	BB	BB	BB	BB	BB	BB	BB	BB	BB	BB	BB	BB	BB	BB	BB	BB	BB	BB	BB	BB	BB	BB	BB	BB	BB	BB	BB	BB
wsnp_Ex_c9091_15135511	1B	90.5917	0.0520833	0.942708	0.108588	AA	AA	AA	AA	AA	AA	AA	AA	AA	BB	AA	AA	AA	AA	AA	AA	AA	AA	AA	AA	AA	AA	AA	AA	AA	AA	AA	AA	AA	AA	AA	AA	AA	AA	AA	AA	AA	AA	AA	AA	AA	AA	AA	AA
wsnp_RFL_Contig2818_2601481	1B	90.5917	0.0520833	0.942708	0.108588	AA	AA	AA	AA	AA	AA	AA	AA	AA	BB	AA	AA	AA	AA	AA	AA	AA	AA	AA	AA	AA	AA	AA	AA	AA	AA	AA	AA	AA	AA	AA	AA	AA	AA	AA	AA	AA	AA	AA	AA	AA	AA	AA	AA
wsnp_Ex_c4865_8679756	6A	90.8438	0.151042	0.817708	0.308539	AA	AA	AA	AA	AA	AA	AA	AA	AA	AA	AA	AA	AA	AA	BB	AA	AA	AA	AA	AA	AA	BB	AA	AA	AA	AA	BB	AA	AA	AA	AA	AA	AA	AA	AA	AA	AA	AA	AA	AA	AA	AA	BB	AA
wsnp_RFL_Contig2523_2130662	6A	91.0212	0.114583	0.854167	0.25727	AA	AA	AA	AA	AA	AA	AA	AA	AA	AA	AA	AA	AA	AA	BB	AA	AA	AA	AA	AA	AA	BB	AA	AA	AA	AA	BB	AA	AA	AA	AA	AA	AA	AA	AA	AA	AA	AA	AA	AA	AA	AA	BB	AA
wsnp_JD_c19278_17450072	6A	91.0212	0.114583	0.869792	0.230333	AA	AA	AA	AA	AA	AA	AA	AA	AA	AA	AA	AA	AA	AA	BB	AA	AA	AA	AA	AA	AA	BB	AA	AA	AA	AA	BB	AA	AA	AA	AA	AA	AA	AA	AA	AA	AA	AA	AA	AA	AA	AA	BB	AA
wsnp_Ex_c15396_23659859	1D	91.0364	0.0520833	0.947917	0.0987413	AA	AA	AA	AA	AA	AA	AA	AA	AA	AA	AA	AA	AA	AA	AA	AA	AA	AA	AA	AA	AA	AA	AA	AA	AA	AA	AA	AA	AA	AA	AA	AA	AA	AA	AA	AA	AA	AA	AA	AA	AA	AA	AA	AA
wsnp_Ex_c19364_28303089	2D	91.0831	0.229167	0.744792	0.392768	AA	BB	AA	BB	BB	BB	AA	AA	BB	BB	BB	BB	AA	BB	AA	?:?	BB	BB	BB	BB	BB	BB	BB	BB	AA	AA	BB	BB	AA	BB	BB	AA	BB	BB	BB	BB	BB	AA	BB	BB	BB	AA	BB	AA
wsnp_Ex_c5418_9575485	3B	91.1072	0.0677083	0.927083	0.135932	BB	BB	BB	BB	BB	BB	BB	BB	BB	BB	BB	BB	BB	BB	BB	BB	BB	BB	BB	BB	BB	BB	BB	BB	BB	BB	BB	AA	BB	BB	BB	BB	BB	BB	BB	BB	BB	BB	BB	AA	BB	BB	BB	BB
wsnp_RFL_Contig2073_1317762	3B	91.1072	0.0677083	0.927083	0.135932	BB	BB	BB	BB	BB	BB	BB	BB	BB	BB	BB	BB	BB	BB	BB	BB	BB	BB	BB	BB	BB	BB	BB	BB	BB	BB	BB	AA	BB	BB	BB	BB	BB	BB	BB	BB	BB	BB	BB	AA	BB	BB	BB	BB
wsnp_Ku_rep_c72700_72370664	3B	91.1072	0.0677083	0.916667	0.155138	AA	AA	AA	AA	AA	AA	AA	AA	AA	AA	AA	AA	AA	AA	AA	AA	AA	AA	AA	AA	AA	AA	AA	AA	AA	AA	AA	BB	AA	AA	AA	AA	AA	AA	AA	AA	AA	AA	AA	BB	AA	AA	AA	AA
wsnp_Ex_c3096_5709369	3B	91.3031	0.0572917	0.9375	0.117811	AA	AA	AA	AA	AA	AA	AA	AA	AA	AA	AA	AA	AA	AA	AA	AA	AA	AA	AA	AA	AA	AA	AA	AA	AA	AA	AA	BB	AA	AA	AA	AA	AA	AA	AA	AA	AA	AA	AA	BB	AA	AA	AA	AA
wsnp_Ku_c13311_21255891	3B	91.3031	0.479167	0.494792	0.525581	BB	BB	BB	BB	BB	BB	BB	AA	AA	AA	BB	BB	BB	?:?	BB	?:?	AA	BB	AA	AA	BB	BB	BB	AA	BB	BB	BB	BB	BB	BB	AA	AA	BB	BB	BB	BB	BB	BB	AA	BB	AA	AA	AA	AA
wsnp_JG_c1834_901723	6B	91.3511	0.135417	0.859375	0.243137	BB	BB	BB	BB	BB	BB	BB	?:?	BB	BB	BB	BB	BB	BB	BB	BB	BB	BB	BB	BB	BB	BB	AA	BB	AA	BB	BB	BB	BB	BB	BB	BB	AA	BB	BB	BB	BB	BB	AA	BB	BB	AA	BB	BB
wsnp_RFL_Contig1984_1169021	1D	91.5088	0.0625	0.9375	0.117188	AA	AA	AA	AA	AA	AA	AA	AA	AA	AA	AA	AA	AA	AA	AA	AA	AA	AA	AA	AA	AA	AA	AA	AA	AA	AA	AA	AA	AA	AA	BB	AA	AA	AA	AA	AA	AA	AA	AA	AA	AA	AA	BB	AA
wsnp_Ex_c5936_10411877	6B	91.6647	0.0572917	0.932292	0.12755	BB	BB	BB	BB	BB	BB	BB	BB	BB	BB	BB	BB	BB	BB	BB	BB	BB	BB	BB	BB	BB	BB	BB	BB	BB	BB	BB	BB	BB	BB	BB	BB	BB	BB	BB	BB	BB	BB	BB	BB	BB	BB	BB	BB
wsnp_Ku_c4834_8676678	6B	91.6647	0.0625	0.901042	0.184218	BB	BB	BB	BB	BB	BB	BB	?:?	BB	BB	BB	BB	BB	BB	BB	BB	BB	BB	BB	BB	BB	BB	BB	BB	BB	BB	BB	BB	BB	BB	BB	BB	BB	BB	BB	BB	BB	BB	BB	BB	BB	BB	BB	BB
wsnp_Ex_rep_c110375_92775402	3B	91.8313	0.177083	0.8125	0.308485	BB	BB	BB	BB	BB	BB	BB	BB	BB	AA	BB	BB	BB	BB	BB	?:?	AA	BB	AA	BB	BB	BB	BB	BB	BB	BB	BB	BB	BB	BB	BB	BB	BB	BB	BB	BB	BB	BB	BB	BB	BB	BB	BB	BB
wsnp_Ra_c10091_16694335	2A	92.0253	0.0572917	0.9375	0.117811	BB	BB	BB	BB	BB	BB	BB	BB	BB	BB	BB	BB	BB	BB	BB	BB	BB	BB	BB	BB	BB	BB	BB	BB	BB	BB	BB	BB	BB	BB	BB	BB	BB	BB	BB	BB	BB	BB	BB	BB	BB	BB	BB	BB
wsnp_Ex_rep_c70809_69689636	3B	92.1992	0.0677083	0.927083	0.135932	BB	BB	BB	BB	BB	BB	BB	BB	BB	BB	BB	BB	BB	BB	BB	BB	BB	BB	BB	BB	BB	BB	BB	BB	BB	BB	BB	AA	BB	BB	BB	BB	BB	BB	BB	BB	BB	BB	BB	AA	BB	BB	BB	BB
wsnp_Ra_c18873_27993835	3B	92.1992	0.0677083	0.927083	0.135932	BB	BB	BB	BB	BB	BB	BB	BB	BB	BB	BB	BB	BB	BB	BB	BB	BB	BB	BB	BB	BB	BB	BB	BB	BB	BB	BB	AA	BB	BB	BB	BB	BB	BB	BB	BB	BB	BB	BB	AA	BB	BB	BB	BB
wsnp_Ex_rep_c66423_64640941	1D	92.3404	0.0520833	0.947917	0.0987413	BB	BB	BB	BB	BB	BB	BB	BB	BB	BB	BB	BB	BB	BB	BB	BB	BB	BB	BB	BB	BB	BB	BB	BB	BB	BB	BB	BB	BB	BB	BB	BB	BB	BB	BB	BB	BB	BB	BB	BB	BB	BB	BB	BB
wsnp_Ex_rep_c66423_64640965	1D	92.3404	0.0520833	0.947917	0.0987413	BB	BB	BB	BB	BB	BB	BB	BB	BB	BB	BB	BB	BB	BB	BB	BB	BB	BB	BB	BB	BB	BB	BB	BB	BB	BB	BB	BB	BB	BB	BB	BB	BB	BB	BB	BB	BB	BB	BB	BB	BB	BB	BB	BB
wsnp_Ex_rep_c66423_64641115	1D	92.3404	0.213542	0.765625	0.368218	AA	AA	AA	AA	AA	AA	AA	BB	AA	AA	AA	AA	AA	AA	BB	AA	AA	AA	AA	AA	AA	AA	BB	AA	AA	AA	AA	AA	?:?	AA	BB	AA	AA	AA	AA	AA	AA	AA	BB	AA	AA	BB	BB	AA
wsnp_Ex_rep_c69024_67924125	1D	92.3404	0.223958	0.770833	0.355659	BB	AA	BB	BB	BB	BB	BB	BB	BB	BB	BB	BB	BB	AA	BB	BB	BB	BB	BB	AA	BB	BB	BB	AA	BB	BB	BB	BB	BB	BB	BB	BB	BB	AA	AA	AA	AA	BB	BB	BB	BB	BB	BB	BB
wsnp_Ex_c18665_27541568	1D	92.3404	0.265625	0.729167	0.397759	BB	AA	BB	BB	BB	BB	BB	AA	AA	BB	BB	BB	BB	BB	BB	BB	BB	BB	BB	AA	BB	BB	BB	AA	BB	BB	BB	BB	BB	BB	AA	BB	AA	AA	BB	AA	AA	BB	AA	BB	BB	BB	AA	BB
wsnp_Ex_c12447_19847242	1D	92.3404	0.411458	0.567708	0.508409	BB	BB	BB	BB	AA	AA	BB	BB	BB	AA	AA	AA	BB	BB	BB	AA	AA	AA	AA	BB	BB	AA	BB	BB	AA	BB	BB	AA	AA	AA	BB	BB	BB	BB	BB	BB	BB	BB	BB	AA	AA	BB	BB	BB
wsnp_Ku_c3294_6125586	5B	92.5353	0.458333	0.536458	0.502143	AA	AA	BB	AA	AA	AA	BB	AA	BB	BB	BB	BB	BB	AA	BB	AA	AA	AA	AA	AA	AA	BB	BB	AA	AA	BB	BB	AA	BB	AA	AA	AA	BB	BB	BB	BB	AA	BB	AA	AA	AA	AA	AA	AA
wsnp_Ku_c4507_8157580	2B	92.6284	0.0677083	0.927083	0.135932	BB	BB	BB	BB	BB	BB	BB	BB	BB	BB	BB	BB	BB	BB	BB	BB	BB	BB	BB	BB	BB	BB	BB	BB	BB	BB	BB	BB	BB	BB	BB	BB	BB	BB	BB	BB	BB	BB	BB	BB	BB	BB	BB	BB
wsnp_CAP8_c630_456418	2B	92.6284	0.078125	0.911458	0.16314	BB	BB	BB	BB	BB	BB	BB	BB	BB	BB	BB	BB	BB	BB	BB	BB	BB	BB	BB	BB	BB	BB	BB	BB	BB	BB	BB	BB	BB	BB	BB	BB	BB	BB	BB	BB	BB	BB	BB	BB	BB	BB	BB	BB
wsnp_Ex_c6674_11544930	6B	92.7874	0.0625	0.927083	0.13661	AA	AA	AA	AA	AA	AA	AA	AA	AA	AA	AA	AA	AA	AA	AA	AA	AA	AA	AA	AA	AA	AA	AA	AA	AA	AA	AA	AA	AA	AA	AA	AA	AA	AA	AA	AA	AA	AA	AA	AA	AA	AA	AA	AA
wsnp_Ku_c10292_17066821	1A	92.883	0.078125	0.895833	0.191379	BB	BB	BB	BB	BB	BB	BB	BB	BB	BB	AA	BB	BB	BB	BB	BB	BB	BB	BB	AA	BB	BB	AA	BB	BB	BB	BB	BB	BB	BB	BB	BB	BB	BB	BB	BB	BB	BB	BB	BB	BB	BB	BB	BB
wsnp_CAP12_c1960_972031	1A	93.0719	0.0729167	0.927083	0.1352	AA	AA	AA	AA	AA	AA	AA	AA	AA	AA	BB	AA	AA	AA	AA	AA	AA	AA	AA	BB	AA	AA	AA	AA	AA	AA	AA	AA	AA	AA	AA	AA	AA	AA	AA	AA	AA	AA	AA	AA	AA	AA	AA	AA
wsnp_Ex_c3854_7003399	6B	93.101	0.0625	0.932292	0.126926	AA	AA	AA	AA	AA	AA	AA	AA	AA	AA	AA	AA	AA	AA	AA	AA	AA	AA	AA	AA	AA	AA	AA	AA	AA	AA	AA	AA	AA	AA	AA	AA	AA	AA	AA	AA	AA	AA	AA	AA	AA	AA	AA	AA
wsnp_Ku_rep_c69876_69364477	2A	93.2292	0.447917	0.520833	0.52341	BB	AA	BB	AA	BB	AA	AA	AA	AA	AA	BB	BB	BB	BB	AA	AA	AA	AA	AA	AA	AA	AA	BB	AA	BB	BB	AA	AA	BB	AA	AA	AA	AA	BB	BB	BB	AA	BB	AA	AA	AA	AA	AA	AA
wsnp_Ex_c15595_23910900	6B	93.4146	0.0572917	0.9375	0.117811	BB	BB	BB	BB	BB	BB	BB	BB	BB	BB	BB	BB	BB	BB	BB	BB	BB	BB	BB	BB	BB	BB	BB	BB	BB	BB	BB	BB	BB	BB	BB	BB	BB	BB	BB	BB	BB	BB	BB	BB	BB	BB	BB	BB
wsnp_Ex_c41074_47987860	4A	93.4947	0.09375	0.90625	0.169922	BB	BB	BB	BB	BB	BB	BB	BB	BB	BB	BB	BB	BB	BB	AA	BB	BB	BB	BB	BB	BB	BB	BB	BB	BB	BB	AA	BB	BB	BB	BB	BB	BB	BB	BB	BB	BB	BB	BB	BB	BB	BB	BB	BB
wsnp_Ex_c21094_30222280	3B	93.6948	0.0677083	0.927083	0.135932	BB	BB	BB	BB	BB	BB	BB	BB	BB	BB	BB	BB	BB	BB	BB	BB	BB	BB	BB	BB	BB	BB	BB	BB	BB	BB	BB	AA	BB	BB	BB	BB	BB	BB	BB	BB	BB	BB	BB	AA	BB	BB	BB	BB
wsnp_RFL_Contig4320_5027794	3B	93.6948	0.0677083	0.927083	0.135932	BB	BB	BB	BB	BB	BB	BB	BB	BB	BB	BB	BB	BB	BB	BB	BB	BB	BB	BB	BB	BB	BB	BB	BB	BB	BB	BB	AA	BB	BB	BB	BB	BB	BB	BB	BB	BB	BB	BB	AA	BB	BB	BB	BB
wsnp_Ex_c5418_9575513	3B	93.6948	0.0677083	0.921875	0.145562	AA	AA	AA	AA	AA	AA	AA	AA	AA	AA	AA	AA	AA	AA	AA	AA	AA	AA	AA	AA	AA	AA	AA	AA	AA	AA	AA	BB	AA	AA	AA	AA	AA	AA	AA	AA	AA	AA	AA	BB	AA	AA	AA	AA
wsnp_Ex_c3854_7003482	6B	93.7282	0.0625	0.9375	0.117188	AA	AA	AA	AA	AA	AA	AA	AA	AA	AA	AA	AA	AA	AA	AA	AA	AA	AA	AA	AA	AA	AA	AA	AA	AA	AA	AA	AA	AA	AA	AA	AA	AA	AA	AA	AA	AA	AA	AA	AA	AA	AA	AA	AA
wsnp_Ex_c6537_11339130	2B	94.0082	0.333333	0.630208	0.491726	AA	BB	AA	BB	AA	BB	BB	BB	BB	BB	AA	AA	AA	BB	BB	AA	BB	BB	BB	BB	BB	BB	AA	BB	AA	AA	BB	AA	BB	BB	AA	BB	BB	AA	AA	AA	BB	AA	BB	BB	BB	BB	AA	BB
wsnp_CAP7_rep_c12606_5316797	2B	94.0082	0.333333	0.635417	0.485135	AA	BB	AA	BB	AA	BB	BB	BB	BB	BB	AA	AA	AA	BB	BB	AA	BB	BB	BB	BB	BB	BB	AA	BB	AA	AA	BB	AA	BB	BB	AA	BB	BB	AA	AA	AA	BB	AA	BB	BB	BB	BB	AA	BB
wsnp_Ex_c11073_17956329	6B	94.048	0.0625	0.932292	0.126926	BB	BB	BB	BB	BB	BB	BB	BB	BB	BB	BB	BB	BB	BB	BB	BB	BB	BB	BB	BB	BB	BB	BB	BB	BB	BB	BB	BB	BB	BB	BB	BB	BB	BB	BB	BB	BB	BB	BB	BB	BB	BB	BB	BB
wsnp_RFL_Contig1340_448996	6A	94.113	0.15625	0.802083	0.332248	AA	AA	AA	AA	AA	AA	AA	AA	AA	AA	AA	AA	AA	AA	BB	AA	AA	AA	AA	AA	AA	BB	AA	AA	AA	AA	BB	AA	AA	AA	AA	AA	AA	AA	AA	AA	AA	AA	AA	AA	AA	AA	BB	?:?
wsnp_JD_c1544_2179305	1B	94.1766	0.369792	0.614583	0.481662	BB	BB	BB	AA	AA	BB	AA	AA	AA	AA	BB	BB	BB	AA	BB	BB	AA	BB	AA	AA	AA	BB	AA	AA	BB	BB	BB	AA	BB	BB	AA	AA	AA	BB	BB	BB	BB	BB	AA	AA	AA	AA	AA	AA
wsnp_Ex_c2138_4015881	2A	94.433	0.484375	0.494792	0.520562	BB	AA	BB	AA	BB	AA	AA	AA	AA	AA	BB	BB	BB	BB	BB	AA	AA	AA	AA	AA	AA	BB	BB	AA	BB	BB	BB	AA	BB	AA	AA	AA	AA	BB	BB	BB	AA	BB	AA	AA	AA	AA	AA	AA
wsnp_Ku_c18227_27490539	1B	94.6063	0.447917	0.541667	0.505968	BB	BB	BB	AA	AA	BB	AA	AA	AA	AA	BB	BB	BB	BB	BB	BB	AA	BB	AA	AA	AA	BB	AA	AA	BB	BB	BB	AA	BB	BB	AA	AA	AA	BB	BB	BB	BB	BB	AA	AA	AA	AA	AA	AA
wsnp_CAP11_c530_369045	3B	94.6444	0.0885417	0.90625	0.170871	BB	BB	BB	BB	BB	BB	BB	BB	BB	BB	BB	BB	BB	BB	BB	BB	BB	BB	BB	BB	BB	BB	BB	BB	BB	BB	BB	BB	BB	BB	BB	BB	BB	BB	BB	BB	BB	BB	BB	BB	BB	BB	BB	BB
wsnp_Ex_c26083_35336771	1B	94.6961	0.458333	0.526042	0.513211	AA	AA	AA	BB	BB	AA	BB	BB	BB	BB	AA	AA	AA	AA	AA	AA	BB	AA	BB	AA	BB	AA	BB	BB	AA	AA	AA	BB	AA	AA	BB	BB	BB	AA	AA	AA	AA	AA	BB	BB	BB	BB	BB	BB
wsnp_Ex_c24766_34017588	6B	94.9575	0.0885417	0.869792	0.235623	BB	BB	BB	BB	BB	BB	BB	BB	BB	BB	BB	BB	BB	BB	BB	BB	BB	BB	BB	BB	BB	BB	BB	BB	BB	BB	BB	BB	BB	BB	BB	BB	AA	BB	BB	BB	BB	BB	BB	BB	BB	BB	BB	BB
wsnp_Ra_c35443_43984178	6B	94.9575	0.0885417	0.869792	0.235623	AA	AA	AA	AA	AA	AA	AA	?:?	AA	AA	AA	AA	AA	AA	AA	AA	AA	AA	AA	AA	AA	AA	AA	AA	AA	AA	AA	AA	AA	AA	AA	AA	BB	AA	AA	AA	AA	AA	AA	AA	AA	AA	AA	AA
wsnp_Ex_rep_c66315_64480362	6B	94.9575	0.0885417	0.885417	0.208198	AA	AA	AA	AA	AA	AA	AA	AA	AA	AA	AA	AA	AA	AA	AA	AA	AA	AA	AA	AA	AA	AA	AA	AA	AA	AA	AA	AA	AA	AA	AA	AA	BB	AA	AA	AA	AA	AA	AA	AA	AA	AA	AA	AA
wsnp_Ex_rep_c66315_64480670	6B	94.9575	0.0885417	0.885417	0.208198	AA	AA	AA	AA	AA	AA	AA	AA	AA	AA	AA	AA	AA	?:?	AA	AA	AA	AA	AA	AA	AA	AA	AA	AA	AA	AA	AA	AA	AA	AA	AA	AA	BB	AA	AA	AA	AA	AA	AA	AA	AA	AA	AA	AA
wsnp_Ex_rep_c66835_65228400	6B	94.9575	0.09375	0.890625	0.197998	AA	AA	AA	AA	AA	AA	AA	AA	AA	AA	AA	AA	AA	AA	?:?	AA	AA	AA	AA	AA	AA	AA	AA	AA	AA	AA	AA	AA	AA	AA	AA	AA	BB	AA	AA	AA	AA	AA	AA	AA	AA	AA	AA	AA
wsnp_Ku_c16371_25240695	2A	95.0319	0.484375	0.494792	0.520562	BB	AA	BB	AA	BB	AA	AA	AA	AA	AA	BB	BB	BB	BB	BB	AA	AA	AA	AA	AA	AA	BB	BB	AA	BB	BB	BB	AA	BB	AA	AA	AA	AA	BB	BB	BB	AA	BB	AA	AA	AA	AA	AA	AA
wsnp_Ku_c15761_24469459	6B	95.039	0.0885417	0.84375	0.280246	BB	BB	BB	BB	BB	BB	BB	?:?	BB	BB	BB	BB	BB	?:?	BB	BB	BB	BB	BB	BB	BB	BB	BB	BB	BB	BB	BB	BB	BB	BB	BB	BB	AA	BB	BB	BB	BB	BB	BB	BB	BB	BB	BB	BB
wsnp_Ex_c612_1213451	4A	95.377	0.229167	0.744792	0.390354	BB	BB	BB	AA	BB	BB	BB	AA	AA	AA	AA	AA	BB	AA	AA	AA	AA	BB	AA	AA	BB	AA	AA	AA	AA	BB	AA	AA	AA	BB	AA	AA	AA	AA	AA	AA	BB	BB	BB	AA	AA	AA	AA	AA
wsnp_JD_c38619_27992279	4A	95.377	0.229167	0.744792	0.390354	BB	BB	BB	AA	BB	BB	BB	AA	AA	AA	AA	AA	BB	AA	AA	AA	AA	BB	AA	AA	BB	AA	AA	AA	AA	BB	AA	AA	AA	BB	AA	AA	AA	AA	AA	AA	BB	BB	BB	AA	AA	AA	AA	AA
wsnp_Ex_rep_c66377_64570189	2A	95.6369	0.473958	0.494792	0.530545	BB	AA	BB	AA	BB	AA	AA	AA	AA	AA	BB	BB	BB	BB	BB	AA	AA	AA	AA	AA	AA	BB	BB	AA	BB	BB	BB	AA	BB	AA	AA	AA	AA	BB	BB	BB	AA	BB	AA	AA	AA	AA	AA	AA
wsnp_Ex_c9149_15220399	1D	95.6572	0.244792	0.744792	0.385362	BB	BB	BB	BB	BB	BB	BB	BB	BB	BB	BB	AA	BB	BB	BB	AA	AA	BB	BB	BB	BB	AA	BB	BB	BB	BB	BB	BB	?:?	AA	AA	BB	BB	BB	BB	BB	BB	BB	AA	BB	BB	BB	AA	BB
wsnp_Ex_c5296_9365528	1B	95.6773	0.442708	0.546875	0.504937	BB	BB	BB	AA	AA	BB	AA	AA	AA	AA	BB	BB	BB	BB	BB	BB	AA	BB	AA	AA	AA	BB	AA	AA	BB	BB	BB	AA	BB	BB	AA	AA	AA	BB	BB	BB	BB	BB	AA	AA	AA	AA	AA	AA
wsnp_Ex_c5296_9365847	1B	95.7991	0.442708	0.552083	0.499213	AA	AA	AA	BB	BB	AA	BB	BB	BB	BB	AA	AA	AA	AA	AA	AA	BB	AA	BB	BB	BB	AA	BB	BB	AA	AA	AA	BB	AA	AA	BB	BB	BB	AA	AA	AA	AA	AA	BB	BB	BB	BB	BB	BB
wsnp_Ex_c32590_41222878	1A	95.8532	0.119792	0.869792	0.229112	AA	AA	AA	AA	AA	AA	AA	AA	AA	AA	BB	AA	AA	AA	BB	AA	AA	AA	AA	BB	AA	AA	BB	AA	AA	AA	BB	AA	AA	AA	AA	AA	AA	AA	AA	AA	AA	AA	AA	AA	AA	AA	AA	AA
wsnp_Ku_rep_c110993_94857161	7A	96.2127	0.0833333	0.90625	0.171766	BB	BB	BB	BB	AA	BB	BB	BB	BB	AA	BB	BB	BB	BB	BB	BB	BB	BB	BB	BB	BB	AA	BB	BB	BB	BB	BB	BB	BB	BB	BB	BB	BB	BB	BB	BB	BB	BB	BB	BB	BB	BB	BB	BB
wsnp_Ex_rep_c66615_64916114	2A	96.2358	0.447917	0.510417	0.534153	BB	AA	BB	AA	BB	AA	AA	AA	AA	AA	BB	BB	BB	BB	BB	AA	AA	AA	AA	AA	AA	BB	BB	AA	BB	BB	BB	AA	BB	AA	AA	AA	AA	BB	BB	BB	AA	BB	AA	AA	AA	AA	AA	AA
wsnp_BG608354A_Ta_2_1	2A	96.2358	0.479167	0.494792	0.525581	BB	AA	BB	AA	BB	AA	AA	AA	AA	AA	BB	BB	BB	BB	BB	AA	AA	AA	AA	AA	AA	BB	BB	AA	BB	BB	BB	AA	BB	AA	AA	AA	AA	BB	BB	BB	AA	BB	AA	AA	AA	AA	AA	AA
wsnp_Ku_c40334_48581010	5B	96.2657	0.453125	0.520833	0.52341	AA	AA	BB	BB	AA	AA	BB	AA	BB	AA	BB	BB	BB	AA	BB	?:?	AA	AA	AA	BB	AA	BB	BB	AA	AA	BB	BB	AA	BB	AA	AA	AA	BB	BB	BB	BB	AA	BB	AA	AA	AA	AA	AA	AA
wsnp_Ex_c11714_18840676	6B	96.2871	0.151042	0.833333	0.282742	BB	BB	BB	AA	BB	BB	AA	BB	BB	AA	BB	BB	BB	BB	BB	BB	BB	BB	BB	BB	AA	AA	AA	BB	BB	BB	BB	BB	BB	BB	AA	BB	BB	BB	BB	BB	BB	BB	BB	BB	BB	BB	AA	BB
wsnp_Ex_c5296_9365860	1B	96.4468	0.442708	0.546875	0.504937	BB	BB	BB	AA	AA	BB	AA	AA	AA	AA	BB	BB	BB	BB	BB	BB	AA	BB	AA	AA	AA	BB	AA	AA	BB	BB	BB	AA	BB	BB	AA	AA	AA	BB	BB	BB	BB	BB	AA	AA	AA	AA	AA	AA
wsnp_Ex_c13277_20936069	5B	96.5125	0.484375	0.494792	0.515489	BB	BB	AA	AA	BB	BB	AA	BB	AA	BB	AA	AA	AA	BB	AA	BB	BB	BB	BB	AA	BB	AA	AA	BB	BB	AA	AA	BB	AA	BB	BB	BB	AA	AA	AA	AA	BB	AA	BB	BB	BB	BB	BB	BB
wsnp_Ku_c17396_26488733	5B	96.5125	0.489583	0.5	0.510308	AA	AA	BB	BB	AA	AA	BB	AA	BB	AA	BB	BB	BB	AA	BB	AA	AA	AA	AA	BB	AA	BB	BB	AA	AA	BB	BB	AA	BB	AA	AA	AA	BB	BB	BB	BB	AA	BB	AA	AA	AA	AA	AA	AA
wsnp_Ex_c3869_7028759	2A	96.5353	0.427083	0.536458	0.525336	BB	AA	BB	AA	BB	AA	AA	AA	AA	AA	BB	BB	BB	BB	AA	AA	AA	AA	AA	AA	AA	AA	BB	AA	BB	BB	AA	AA	BB	AA	AA	AA	AA	BB	BB	BB	AA	BB	AA	AA	AA	AA	AA	AA
wsnp_JD_c6544_7697412	1A	96.5827	0.0520833	0.947917	0.0987413	BB	BB	BB	BB	BB	BB	BB	BB	BB	BB	AA	BB	BB	BB	BB	BB	BB	BB	BB	AA	BB	BB	BB	BB	BB	BB	BB	BB	BB	BB	BB	BB	BB	BB	BB	BB	BB	BB	BB	BB	BB	BB	BB	BB
wsnp_Ex_c1997_3757496	1A	96.5827	0.0520833	0.9375	0.118381	AA	AA	AA	AA	AA	AA	AA	AA	AA	AA	BB	AA	AA	AA	AA	AA	AA	AA	AA	BB	AA	AA	AA	AA	AA	AA	AA	AA	AA	AA	AA	AA	AA	AA	AA	AA	AA	AA	AA	AA	AA	AA	AA	?:?
wsnp_Ex_c1997_3756118	1A	96.5827	0.0520833	0.947917	0.0987413	AA	AA	AA	AA	AA	AA	AA	AA	AA	AA	BB	AA	AA	AA	AA	AA	AA	AA	AA	BB	AA	AA	AA	AA	AA	AA	AA	AA	AA	AA	AA	AA	AA	AA	AA	AA	AA	AA	AA	AA	AA	AA	AA	AA
wsnp_Ex_c1997_3757721	1A	96.5827	0.0520833	0.947917	0.0987413	AA	AA	AA	AA	AA	AA	AA	AA	AA	AA	BB	AA	AA	AA	AA	AA	AA	AA	AA	BB	AA	AA	AA	AA	AA	AA	AA	AA	AA	AA	AA	AA	AA	AA	AA	AA	AA	AA	AA	AA	AA	AA	AA	AA
wsnp_JD_c6544_7697235	1A	96.5827	0.0520833	0.947917	0.0987413	AA	AA	AA	AA	AA	AA	AA	AA	AA	AA	BB	AA	AA	AA	AA	AA	AA	AA	AA	BB	AA	AA	AA	AA	AA	AA	AA	AA	AA	AA	AA	AA	AA	AA	AA	AA	AA	AA	AA	AA	AA	AA	AA	AA
wsnp_Ex_c46299_51848036	6B	96.6007	0.182292	0.796875	0.33176	BB	BB	BB	AA	BB	BB	AA	BB	BB	AA	AA	BB	BB	BB	BB	BB	BB	BB	BB	BB	AA	AA	AA	AA	BB	BB	BB	BB	BB	BB	AA	BB	BB	BB	BB	BB	BB	BB	BB	BB	AA	BB	AA	BB
wsnp_Ra_c4850_8698731	2A	96.8407	0.473958	0.494792	0.530545	AA	BB	AA	BB	AA	BB	BB	BB	BB	BB	AA	AA	AA	AA	AA	BB	BB	BB	BB	BB	BB	AA	AA	BB	AA	AA	AA	BB	AA	BB	BB	BB	BB	AA	AA	AA	BB	AA	BB	BB	BB	BB	BB	BB
wsnp_Ku_c16522_25425455	6B	96.9206	0.0885417	0.890625	0.198947	AA	AA	AA	AA	AA	AA	AA	AA	AA	BB	AA	AA	AA	AA	AA	AA	AA	AA	AA	AA	AA	BB	BB	AA	AA	AA	AA	AA	AA	AA	BB	AA	AA	AA	AA	AA	AA	AA	AA	AA	AA	AA	BB	AA
wsnp_Ra_c21364_30746475	3B	97.054	0.255208	0.734375	0.395562	BB	BB	BB	BB	BB	BB	BB	BB	BB	BB	BB	BB	BB	AA	AA	BB	BB	BB	BB	BB	BB	BB	BB	BB	BB	BB	AA	BB	BB	BB	BB	BB	BB	BB	BB	BB	BB	BB	BB	BB	BB	BB	BB	BB
wsnp_Ex_rep_c78209_74462664	1B	97.133	0.458333	0.520833	0.518663	AA	AA	AA	BB	BB	AA	BB	BB	BB	BB	AA	AA	AA	AA	AA	AA	BB	AA	BB	AA	BB	AA	BB	BB	AA	AA	AA	BB	AA	AA	BB	BB	BB	AA	AA	AA	AA	AA	BB	BB	BB	BB	BB	BB
wsnp_Ex_c31900_40635609	2A	97.1402	0.46875	0.494792	0.530545	BB	AA	BB	AA	BB	AA	AA	AA	AA	AA	BB	BB	BB	BB	AA	AA	AA	AA	AA	AA	AA	AA	BB	AA	BB	BB	AA	AA	BB	AA	AA	AA	AA	BB	BB	BB	AA	BB	AA	AA	AA	AA	AA	AA
wsnp_Ra_c66232_64690650	6B	97.1777	0.0677083	0.921875	0.145562	BB	BB	BB	BB	BB	BB	BB	BB	BB	AA	BB	BB	BB	BB	BB	BB	BB	BB	BB	BB	BB	BB	BB	AA	BB	BB	BB	BB	BB	BB	AA	BB	BB	BB	BB	BB	BB	BB	BB	BB	AA	BB	AA	BB
wsnp_Ku_rep_c70981_70666627	6B	97.1777	0.0677083	0.927083	0.135932	BB	BB	BB	BB	BB	BB	BB	BB	BB	AA	BB	BB	BB	BB	BB	BB	BB	BB	BB	BB	BB	BB	BB	AA	BB	BB	BB	BB	BB	BB	AA	BB	BB	BB	BB	BB	BB	BB	BB	BB	AA	BB	AA	BB
wsnp_CD454706B_Ta_1_1	6B	97.1777	0.109375	0.838542	0.284885	AA	AA	AA	AA	AA	AA	AA	AA	AA	BB	AA	AA	AA	?:?	AA	AA	AA	AA	AA	AA	AA	AA	AA	BB	AA	AA	AA	AA	AA	AA	BB	AA	AA	AA	AA	AA	AA	?:?	AA	AA	BB	AA	BB	AA
wsnp_Ex_c9750_16105678	6B	97.1777	0.3125	0.651042	0.478488	AA	BB	AA	BB	AA	BB	BB	BB	BB	BB	BB	AA	AA	?:?	BB	BB	BB	BB	BB	BB	AA	AA	AA	AA	BB	AA	BB	BB	AA	BB	BB	BB	BB	AA	AA	AA	BB	AA	BB	BB	AA	BB	BB	BB
wsnp_Ex_c18744_27620403	6B	97.1777	0.427083	0.53125	0.530897	BB	AA	BB	BB	BB	AA	BB	AA	AA	BB	AA	BB	BB	?:?	BB	AA	AA	AA	AA	AA	BB	BB	BB	BB	AA	BB	BB	AA	BB	AA	BB	AA	AA	BB	BB	BB	AA	BB	AA	AA	BB	AA	BB	AA
wsnp_BE490226B_Ta_1_2	6B	97.1777	0.432292	0.536458	0.520806	BB	AA	BB	BB	BB	AA	BB	AA	AA	BB	AA	BB	BB	?:?	BB	AA	AA	AA	AA	AA	BB	BB	BB	BB	AA	BB	BB	AA	BB	AA	BB	AA	AA	BB	BB	BB	AA	BB	AA	AA	BB	AA	BB	AA
wsnp_Ex_c6129_10723211	3B	97.2558	0.109375	0.854167	0.258436	AA	AA	AA	AA	BB	AA	AA	AA	AA	BB	AA	AA	AA	AA	AA	AA	AA	AA	AA	BB	AA	AA	AA	AA	BB	AA	AA	AA	AA	AA	AA	AA	AA	AA	AA	AA	AA	AA	AA	AA	AA	AA	AA	AA
wsnp_CAP8_c1419_836050	3B	97.2558	0.260417	0.729167	0.400499	AA	AA	AA	AA	AA	AA	AA	AA	AA	AA	AA	AA	AA	BB	BB	AA	AA	AA	AA	AA	AA	AA	AA	AA	AA	AA	BB	AA	AA	AA	AA	AA	AA	AA	AA	AA	AA	AA	AA	AA	AA	AA	AA	AA
wsnp_Ex_c1997_3755945	1A	97.3383	0.0520833	0.947917	0.0987413	BB	BB	BB	BB	BB	BB	BB	BB	BB	BB	AA	BB	BB	BB	BB	BB	BB	BB	BB	AA	BB	BB	BB	BB	BB	BB	BB	BB	BB	BB	BB	BB	BB	BB	BB	BB	BB	BB	BB	BB	BB	BB	BB	BB
wsnp_Ex_c4124_7455225	6B	97.4913	0.1875	0.786458	0.346327	AA	AA	AA	BB	AA	AA	BB	AA	AA	BB	AA	AA	AA	AA	AA	AA	AA	AA	AA	AA	BB	BB	BB	BB	AA	AA	AA	AA	AA	AA	BB	AA	AA	AA	AA	AA	AA	AA	AA	AA	BB	AA	BB	AA
wsnp_bq170165A_Ta_1_1	7A	97.5837	0.0520833	0.942708	0.108588	AA	AA	AA	AA	AA	AA	AA	AA	AA	BB	AA	AA	AA	AA	AA	AA	AA	AA	AA	AA	AA	BB	AA	AA	AA	AA	AA	?:?	AA	AA	AA	AA	AA	AA	AA	AA	AA	AA	AA	AA	AA	AA	AA	AA
wsnp_BM134512A_Ta_2_2	6A	97.6947	0.0625	0.921875	0.14624	BB	BB	BB	BB	BB	BB	BB	BB	BB	BB	BB	BB	BB	BB	AA	BB	BB	BB	BB	BB	BB	AA	BB	BB	BB	BB	AA	BB	BB	BB	BB	BB	BB	BB	BB	BB	BB	BB	BB	BB	BB	BB	BB	BB
wsnp_BF202329A_Ta_2_2	6A	97.6947	0.0677083	0.921875	0.145562	BB	BB	BB	BB	BB	BB	BB	BB	BB	BB	BB	BB	BB	BB	AA	BB	BB	BB	BB	BB	BB	AA	BB	BB	BB	BB	AA	BB	BB	BB	BB	BB	BB	BB	BB	BB	BB	BB	BB	BB	BB	BB	BB	BB
wsnp_Ra_c17989_26960545	1D	97.736	0.109375	0.885417	0.204074	BB	BB	BB	BB	BB	BB	BB	BB	BB	BB	BB	BB	BB	BB	BB	BB	BB	BB	BB	BB	BB	BB	BB	BB	BB	BB	BB	BB	BB	BB	AA	BB	BB	BB	BB	BB	BB	BB	BB	BB	BB	BB	AA	BB
wsnp_BG314532D_Ta_1_1	2D	97.8949	0.078125	0.880208	0.21913	AA	AA	AA	AA	AA	AA	AA	AA	AA	AA	?:?	AA	AA	AA	AA	AA	AA	AA	AA	BB	AA	AA	AA	BB	AA	AA	AA	AA	AA	AA	AA	AA	AA	AA	AA	AA	BB	AA	AA	AA	AA	AA	AA	AA
wsnp_Ex_rep_c67660_66321934	7A	97.9492	0.0625	0.927083	0.13661	AA	AA	AA	AA	BB	AA	AA	AA	AA	BB	AA	AA	AA	AA	AA	AA	AA	AA	AA	AA	AA	AA	AA	AA	AA	AA	AA	AA	AA	AA	AA	AA	AA	AA	AA	AA	AA	AA	AA	AA	AA	AA	AA	AA
wsnp_Ex_c13342_21028920	7A	97.9492	0.0885417	0.901042	0.180284	BB	BB	BB	BB	AA	BB	BB	BB	BB	AA	BB	BB	BB	BB	BB	BB	BB	BB	BB	BB	BB	AA	BB	BB	BB	BB	BB	BB	BB	BB	BB	BB	BB	BB	BB	BB	BB	BB	BB	BB	BB	BB	BB	BB
wsnp_Ex_c8692_14557179	7A	97.9492	0.09375	0.895833	0.188694	AA	AA	AA	AA	BB	AA	AA	AA	AA	BB	AA	AA	AA	AA	AA	AA	AA	AA	AA	AA	AA	BB	AA	AA	AA	AA	AA	AA	AA	AA	AA	AA	AA	AA	AA	AA	AA	AA	AA	AA	AA	AA	AA	AA
wsnp_RFL_Contig1800_931423	7A	97.9492	0.265625	0.729167	0.397759	BB	BB	BB	BB	BB	BB	BB	BB	BB	BB	BB	BB	BB	AA	BB	BB	BB	BB	BB	BB	AA	BB	BB	AA	BB	BB	BB	AA	BB	BB	AA	BB	AA	BB	BB	BB	BB	BB	BB	AA	BB	BB	AA	BB
wsnp_Ex_c15021_23187360	7B	98.2241	0.161458	0.833333	0.279487	BB	AA	BB	AA	BB	AA	AA	BB	BB	BB	BB	BB	BB	BB	BB	BB	BB	AA	BB	BB	AA	BB	BB	BB	BB	BB	BB	BB	BB	AA	AA	BB	BB	BB	BB	BB	AA	BB	BB	BB	BB	BB	AA	BB
wsnp_Ku_c4591_8286910	7A	98.4193	0.09375	0.901042	0.179335	BB	BB	BB	BB	AA	BB	BB	BB	BB	BB	BB	BB	BB	BB	BB	BB	BB	BB	BB	BB	AA	BB	BB	BB	BB	BB	BB	AA	BB	BB	AA	BB	AA	BB	BB	BB	BB	BB	BB	AA	BB	BB	AA	BB
wsnp_Ex_c2277_4267788	7A	98.4193	0.223958	0.770833	0.355659	BB	BB	BB	BB	BB	BB	BB	BB	BB	BB	BB	BB	BB	AA	BB	BB	BB	BB	BB	BB	BB	BB	BB	AA	BB	BB	BB	BB	BB	BB	BB	BB	BB	BB	BB	BB	BB	BB	BB	BB	BB	BB	BB	BB
wsnp_Ku_c4591_8286024	7A	98.4193	0.411458	0.572917	0.502469	AA	AA	AA	AA	BB	AA	AA	AA	AA	BB	AA	AA	AA	BB	BB	AA	AA	AA	AA	AA	BB	AA	AA	BB	AA	AA	BB	BB	AA	AA	BB	AA	BB	AA	AA	AA	AA	AA	AA	BB	AA	AA	BB	AA
wsnp_Ex_c40732_47728890	6B	98.752	0.114583	0.875	0.221246	AA	AA	AA	AA	AA	AA	AA	AA	AA	BB	AA	AA	AA	AA	AA	AA	AA	AA	AA	AA	AA	AA	AA	BB	AA	AA	AA	AA	AA	AA	BB	AA	AA	AA	AA	AA	AA	AA	AA	AA	BB	AA	BB	AA
wsnp_Ex_c4026_7281501	5A	98.8089	0.0729167	0.921875	0.14483	BB	BB	BB	BB	BB	BB	BB	BB	BB	BB	AA	BB	BB	BB	AA	BB	BB	BB	BB	BB	BB	BB	BB	BB	BB	BB	AA	BB	BB	BB	BB	BB	BB	BB	BB	BB	BB	BB	BB	BB	BB	BB	BB	BB
wsnp_Ex_c31914_40647363	5A	98.8089	0.078125	0.911458	0.16314	BB	BB	BB	BB	BB	BB	BB	BB	BB	BB	BB	BB	BB	BB	BB	BB	BB	BB	BB	BB	BB	BB	BB	BB	BB	BB	BB	BB	BB	BB	BB	BB	BB	BB	BB	BB	BB	BB	BB	BB	BB	BB	AA	BB
wsnp_Ex_c31914_40647870	5A	98.8089	0.078125	0.916667	0.153619	AA	AA	AA	AA	AA	AA	AA	AA	AA	AA	AA	AA	AA	AA	AA	AA	AA	AA	AA	AA	AA	AA	AA	AA	AA	AA	AA	AA	AA	AA	AA	AA	AA	AA	AA	AA	AA	AA	AA	AA	AA	AA	BB	AA
wsnp_Ex_c40011_47158369	7A	98.8697	0.0833333	0.911458	0.162299	BB	BB	BB	BB	BB	BB	BB	BB	BB	AA	BB	BB	BB	BB	AA	BB	BB	BB	BB	BB	BB	BB	BB	BB	BB	BB	AA	BB	BB	BB	BB	BB	BB	BB	BB	BB	BB	BB	BB	BB	BB	BB	BB	BB
wsnp_Ex_c10550_17231658	7B	98.9556	0.0625	0.9375	0.117188	BB	BB	BB	BB	AA	BB	BB	BB	BB	BB	AA	BB	BB	BB	BB	BB	BB	BB	BB	BB	BB	BB	BB	BB	BB	BB	BB	BB	BB	BB	BB	BB	BB	BB	BB	BB	BB	BB	BB	BB	BB	BB	BB	BB
wsnp_RFL_Contig4236_4881643	7B	98.9556	0.078125	0.911458	0.16314	AA	AA	AA	AA	AA	AA	AA	AA	AA	AA	AA	?:?	AA	AA	AA	AA	AA	AA	AA	AA	AA	AA	AA	AA	AA	AA	AA	AA	AA	AA	BB	AA	AA	AA	AA	AA	AA	AA	AA	AA	AA	AA	BB	AA
wsnp_Ku_c17161_26193672	7B	98.9556	0.114583	0.864583	0.239366	AA	AA	AA	AA	BB	AA	AA	AA	AA	AA	BB	AA	AA	AA	BB	AA	AA	AA	AA	AA	AA	BB	AA	AA	AA	AA	BB	AA	AA	AA	AA	AA	AA	AA	AA	AA	AA	AA	AA	AA	AA	AA	AA	AA
wsnp_Ku_c17161_26193994	7B	98.9556	0.114583	0.880208	0.212104	AA	AA	AA	AA	BB	AA	AA	AA	AA	AA	BB	AA	AA	AA	BB	AA	AA	AA	AA	AA	AA	BB	AA	AA	AA	AA	BB	AA	AA	AA	AA	AA	AA	AA	AA	AA	AA	AA	AA	AA	AA	AA	AA	AA
wsnp_Ex_rep_c70700_69597262	7B	98.9556	0.21875	0.770833	0.357964	BB	AA	BB	AA	AA	AA	BB	BB	BB	BB	AA	BB	BB	BB	AA	BB	BB	AA	BB	BB	BB	AA	BB	BB	BB	BB	AA	BB	BB	AA	BB	BB	BB	BB	BB	BB	AA	BB	BB	BB	BB	BB	BB	BB
wsnp_Ku_rep_c112734_95776957	6A	98.9787	0.244792	0.635417	0.536323	AA	BB	AA	AA	AA	BB	AA	AA	AA	?:?	AA	AA	AA	AA	AA	AA	BB	BB	AA	AA	AA	AA	AA	BB	AA	AA	AA	BB	AA	BB	AA	BB	AA	AA	AA	AA	BB	?:?	AA	AA	AA	AA	AA	?:?
wsnp_Ex_c19519_28487099	5A	99.2727	0.130208	0.864583	0.235541	AA	AA	AA	AA	AA	AA	BB	AA	AA	AA	AA	AA	AA	AA	AA	AA	AA	AA	BB	BB	BB	AA	BB	AA	BB	AA	AA	AA	AA	AA	BB	AA	AA	AA	AA	AA	AA	AA	BB	AA	AA	AA	AA	AA
wsnp_Ex_c11348_18325887	6B	99.3855	0.1875	0.786458	0.346327	BB	BB	BB	AA	BB	BB	AA	BB	BB	AA	AA	BB	BB	BB	BB	BB	BB	BB	BB	BB	AA	AA	AA	AA	BB	BB	BB	BB	BB	BB	AA	BB	BB	BB	BB	BB	BB	BB	BB	BB	AA	BB	AA	BB
wsnp_Ex_c13260_20914585	2A	99.4161	0.0572917	0.932292	0.12755	BB	BB	?:?	BB	BB	BB	BB	BB	BB	BB	BB	BB	BB	BB	BB	BB	BB	BB	BB	BB	BB	BB	BB	BB	BB	BB	BB	BB	BB	BB	BB	BB	BB	BB	BB	BB	BB	BB	?:?	BB	BB	BB	BB	BB
wsnp_CAP11_c1556_864919	2A	99.4161	0.0572917	0.942708	0.108019	AA	AA	AA	AA	AA	AA	AA	AA	AA	AA	AA	AA	AA	AA	AA	AA	AA	AA	AA	AA	AA	AA	AA	AA	AA	AA	AA	AA	AA	AA	AA	AA	AA	AA	AA	AA	AA	AA	AA	AA	AA	AA	AA	AA
wsnp_Ex_c25057_34318425	2A	99.4161	0.307292	0.661458	0.468045	AA	AA	BB	AA	BB	AA	AA	AA	AA	AA	BB	BB	BB	AA	AA	AA	AA	AA	AA	AA	AA	AA	BB	AA	BB	BB	AA	AA	BB	AA	AA	AA	AA	BB	BB	BB	AA	BB	AA	AA	AA	AA	AA	AA
wsnp_Ex_rep_c66809_65184970	2A	99.4161	0.380208	0.598958	0.496691	AA	BB	AA	BB	AA	BB	BB	AA	BB	BB	AA	AA	AA	AA	AA	AA	AA	BB	BB	BB	BB	AA	AA	BB	AA	AA	AA	BB	AA	BB	BB	AA	BB	AA	AA	AA	BB	AA	AA	BB	BB	BB	BB	AA
wsnp_Ex_c27023_36242252	2A	99.4161	0.447917	0.541667	0.501275	BB	AA	BB	AA	BB	AA	AA	AA	AA	AA	BB	BB	BB	BB	AA	AA	AA	AA	AA	AA	AA	AA	BB	AA	BB	BB	AA	AA	BB	AA	AA	AA	AA	BB	BB	BB	AA	BB	AA	AA	AA	AA	AA	AA
wsnp_Ra_c7969_13600474	7A	99.5291	0.25	0.744792	0.382785	BB	BB	BB	BB	BB	BB	BB	BB	BB	BB	BB	BB	BB	AA	BB	BB	BB	BB	BB	BB	BB	AA	BB	AA	BB	BB	BB	BB	BB	BB	BB	BB	BB	BB	BB	BB	BB	BB	BB	BB	BB	BB	BB	BB
wsnp_BF474379A_Ta_2_2	7A	100.182	0.0572917	0.932292	0.12755	AA	AA	AA	AA	BB	AA	AA	AA	AA	AA	AA	AA	AA	AA	AA	AA	AA	AA	AA	AA	AA	BB	AA	AA	AA	AA	AA	AA	AA	AA	AA	AA	AA	AA	AA	AA	AA	AA	AA	AA	AA	AA	AA	AA
wsnp_BF293181A_Ta_2_4	7A	100.182	0.223958	0.776042	0.347602	BB	BB	BB	BB	BB	BB	BB	BB	BB	BB	BB	BB	BB	AA	BB	BB	BB	BB	BB	BB	BB	BB	BB	AA	BB	BB	BB	BB	BB	BB	BB	BB	BB	BB	BB	BB	BB	BB	BB	BB	BB	BB	BB	BB
wsnp_Ku_c10202_16937059	7A	100.182	0.260417	0.734375	0.392877	AA	AA	AA	AA	BB	AA	AA	AA	AA	BB	AA	AA	AA	BB	AA	AA	AA	AA	AA	AA	AA	AA	AA	BB	AA	AA	AA	AA	AA	AA	AA	AA	AA	AA	AA	AA	AA	AA	AA	AA	AA	AA	AA	AA
wsnp_Ex_c47370_52604482	2A	100.243	0.0520833	0.947917	0.0987413	BB	BB	BB	BB	BB	BB	BB	BB	BB	BB	BB	BB	BB	BB	BB	BB	BB	BB	BB	BB	BB	BB	BB	BB	BB	BB	BB	BB	BB	BB	BB	BB	BB	BB	BB	BB	BB	BB	BB	BB	BB	BB	BB	BB
wsnp_Ex_c24523_33770410	2A	100.243	0.0729167	0.921875	0.14483	AA	AA	AA	AA	AA	AA	AA	AA	AA	AA	AA	AA	AA	AA	AA	AA	AA	AA	AA	AA	AA	AA	AA	AA	AA	AA	AA	AA	AA	AA	AA	AA	AA	AA	AA	AA	AA	AA	AA	AA	AA	AA	AA	AA
wsnp_Ra_c6251_10944998	7B	100.37	0.322917	0.635417	0.48858	BB	AA	BB	AA	BB	AA	AA	AA	AA	AA	BB	BB	BB	?:?	BB	?:?	AA	AA	AA	BB	AA	BB	BB	?:?	AA	BB	BB	?:?	BB	AA	AA	AA	AA	BB	BB	BB	AA	AA	AA	AA	AA	AA	AA	AA
wsnp_Ex_c1482_2835665	7A	100.515	0.0885417	0.901042	0.180284	AA	AA	AA	AA	BB	AA	AA	AA	AA	BB	AA	AA	AA	AA	AA	AA	AA	AA	AA	AA	AA	BB	AA	AA	AA	AA	AA	AA	AA	AA	AA	AA	AA	AA	AA	AA	AA	AA	AA	AA	AA	AA	AA	AA
wsnp_Ex_c8614_14453388	7A	100.515	0.177083	0.822917	0.29145	BB	BB	BB	BB	BB	BB	BB	BB	BB	BB	BB	BB	BB	AA	BB	BB	BB	BB	BB	BB	BB	BB	BB	AA	BB	BB	BB	BB	BB	BB	BB	BB	BB	BB	BB	BB	BB	BB	BB	BB	BB	BB	BB	BB
wsnp_Ex_c24474_33721784	4A	100.709	0.125	0.869792	0.227837	BB	BB	BB	BB	BB	BB	BB	BB	BB	BB	BB	BB	BB	BB	AA	BB	BB	BB	AA	BB	BB	BB	BB	BB	BB	BB	AA	BB	BB	BB	BB	BB	BB	BB	BB	BB	BB	BB	BB	BB	BB	BB	BB	BB
wsnp_Ex_c2331_4369782	3A	100.809	0.0572917	0.9375	0.117811	BB	BB	BB	BB	BB	BB	BB	BB	BB	BB	BB	BB	BB	BB	BB	BB	BB	BB	BB	BB	BB	BB	BB	BB	BB	BB	BB	BB	BB	BB	BB	BB	BB	BB	BB	BB	BB	BB	BB	BB	BB	BB	BB	BB
wsnp_CAP12_c1461_744121	7A	100.841	0.270833	0.71875	0.410048	AA	AA	AA	AA	BB	AA	AA	AA	AA	BB	AA	AA	AA	BB	AA	AA	AA	AA	AA	AA	AA	BB	AA	BB	AA	AA	AA	AA	AA	AA	AA	AA	AA	AA	AA	AA	AA	AA	AA	AA	AA	AA	AA	AA
wsnp_Ku_c3074_5764102	6B	100.853	0.0520833	0.932292	0.12812	AA	AA	AA	AA	AA	AA	AA	AA	AA	AA	AA	AA	AA	AA	AA	AA	AA	AA	AA	AA	AA	AA	AA	AA	AA	AA	AA	AA	AA	AA	AA	AA	AA	AA	AA	AA	AA	?:?	AA	AA	AA	AA	AA	AA
wsnp_BE490200B_Ta_2_1	6B	101.167	0.322917	0.651042	0.468479	BB	AA	BB	AA	BB	AA	AA	AA	AA	AA	AA	BB	BB	?:?	AA	AA	AA	AA	AA	AA	BB	BB	BB	BB	AA	BB	AA	AA	BB	AA	AA	AA	AA	BB	BB	BB	AA	BB	AA	AA	BB	AA	AA	AA
wsnp_Ku_c984_2003685	7A	101.168	0.463542	0.53125	0.502903	AA	BB	AA	BB	BB	BB	BB	BB	BB	AA	AA	AA	AA	AA	AA	?:?	BB	BB	BB	BB	BB	BB	AA	AA	BB	AA	AA	BB	AA	BB	BB	BB	BB	AA	AA	AA	BB	AA	BB	BB	BB	BB	BB	BB
wsnp_BE499016B_Ta_2_1	3B	101.369	0.0572917	0.9375	0.117811	AA	AA	AA	AA	AA	AA	AA	AA	AA	AA	AA	AA	AA	AA	AA	AA	AA	AA	AA	AA	AA	AA	AA	AA	AA	AA	AA	AA	AA	AA	AA	AA	AA	AA	AA	AA	AA	AA	AA	AA	AA	AA	AA	AA
wsnp_Ex_c3834_6971680	5B	101.39	0.442708	0.53125	0.521783	AA	AA	AA	AA	AA	AA	BB	AA	AA	BB	AA	AA	AA	?:?	BB	?:?	BB	AA	AA	BB	AA	BB	BB	AA	AA	AA	BB	AA	AA	AA	AA	BB	AA	AA	AA	AA	AA	AA	AA	AA	BB	AA	AA	BB
wsnp_Ex_c19582_28564743	7A	101.494	0.484375	0.5	0.515381	AA	BB	AA	BB	BB	BB	BB	BB	BB	AA	AA	AA	AA	AA	AA	?:?	BB	BB	BB	BB	BB	BB	AA	AA	BB	AA	AA	BB	AA	BB	BB	BB	BB	AA	AA	AA	BB	AA	BB	BB	BB	BB	BB	BB
wsnp_Ex_c3834_6971470	5B	101.629	0.447917	0.526042	0.522651	BB	BB	BB	BB	BB	BB	AA	BB	BB	AA	BB	BB	BB	AA	AA	?:?	AA	BB	BB	AA	BB	AA	AA	BB	BB	BB	AA	BB	BB	BB	BB	AA	BB	BB	BB	BB	BB	BB	BB	BB	AA	BB	BB	AA
wsnp_Ex_c3834_6971529	5B	101.629	0.447917	0.526042	0.522651	BB	BB	BB	BB	BB	BB	AA	BB	BB	AA	BB	BB	BB	AA	AA	?:?	AA	BB	BB	AA	BB	AA	AA	BB	BB	BB	AA	BB	BB	BB	BB	AA	BB	BB	BB	BB	BB	BB	BB	BB	AA	BB	BB	AA
wsnp_Ex_c38326_45883440	7A	101.827	0.338542	0.630208	0.488227	BB	BB	BB	BB	BB	AA	BB	AA	AA	BB	BB	BB	BB	BB	BB	?:?	AA	AA	AA	AA	AA	BB	BB	BB	BB	BB	BB	AA	BB	BB	AA	AA	BB	BB	BB	BB	BB	BB	BB	AA	AA	AA	AA	AA
wsnp_Ex_c19207_28125072	4A	101.873	0.166667	0.807292	0.320502	AA	AA	AA	AA	AA	AA	AA	AA	AA	AA	AA	AA	AA	AA	BB	AA	AA	AA	BB	AA	AA	AA	AA	AA	AA	AA	BB	AA	AA	AA	BB	AA	AA	AA	AA	AA	AA	AA	AA	AA	AA	AA	BB	AA
wsnp_Ex_c27176_36393952	1B	101.885	0.182292	0.8125	0.306613	AA	AA	AA	AA	AA	AA	AA	AA	AA	AA	AA	AA	AA	BB	AA	AA	AA	AA	AA	BB	AA	AA	AA	AA	AA	AA	AA	AA	AA	AA	AA	AA	AA	AA	AA	AA	AA	AA	AA	AA	AA	AA	AA	AA
wsnp_Ex_c4267_7700267	3B	101.968	0.0989583	0.869792	0.23367	AA	AA	AA	AA	AA	AA	AA	AA	AA	AA	AA	AA	AA	AA	AA	AA	AA	AA	AA	AA	AA	AA	AA	AA	AA	AA	AA	AA	AA	AA	AA	AA	AA	AA	AA	AA	AA	AA	AA	AA	AA	AA	AA	?:?
wsnp_Ex_c27176_36392532	1B	102.36	0.3125	0.651042	0.478488	AA	AA	AA	BB	BB	BB	AA	BB	BB	BB	AA	BB	AA	AA	BB	BB	BB	BB	BB	AA	BB	BB	BB	AA	BB	AA	BB	BB	BB	BB	BB	AA	BB	AA	AA	AA	AA	AA	BB	BB	BB	AA	BB	?:?
wsnp_Ex_c34765_43024979	1B	102.36	0.390625	0.59375	0.494873	AA	AA	AA	AA	AA	AA	AA	BB	BB	BB	AA	AA	AA	AA	AA	AA	BB	AA	BB	AA	BB	AA	BB	BB	AA	AA	AA	BB	AA	AA	BB	BB	BB	AA	AA	AA	AA	AA	AA	BB	BB	BB	BB	BB
wsnp_Ex_c24215_33462239	5A	102.407	0.0885417	0.911458	0.161404	AA	AA	AA	AA	AA	AA	AA	AA	AA	AA	AA	AA	AA	AA	AA	AA	AA	AA	AA	BB	AA	AA	AA	AA	AA	AA	AA	AA	AA	AA	AA	AA	AA	AA	AA	AA	AA	AA	AA	AA	AA	AA	BB	AA
wsnp_Ex_c27298_36506245	5A	102.407	0.09375	0.901042	0.179335	AA	AA	AA	AA	AA	AA	AA	AA	AA	AA	AA	AA	AA	AA	AA	AA	AA	AA	AA	BB	AA	AA	AA	AA	AA	AA	AA	AA	AA	AA	AA	AA	AA	AA	AA	AA	AA	AA	AA	AA	AA	AA	BB	AA
wsnp_Ku_rep_c107952_93214466	1B	102.424	0.0520833	0.932292	0.12812	BB	BB	BB	BB	BB	BB	BB	BB	BB	BB	BB	BB	BB	BB	BB	BB	BB	BB	BB	BB	BB	BB	BB	BB	BB	BB	BB	BB	BB	BB	BB	BB	BB	BB	BB	BB	BB	?:?	BB	BB	BB	BB	BB	BB
wsnp_Ex_c5744_10087758	6B	102.427	0.348958	0.635417	0.474474	AA	BB	AA	AA	AA	BB	AA	BB	BB	BB	BB	AA	AA	BB	BB	BB	BB	BB	BB	BB	AA	AA	AA	AA	BB	AA	BB	BB	AA	BB	BB	BB	BB	AA	AA	AA	BB	AA	BB	BB	AA	BB	BB	BB
wsnp_Ex_rep_c106072_90285324	6B	102.427	0.359375	0.609375	0.499512	AA	BB	AA	AA	AA	BB	AA	BB	BB	BB	BB	AA	AA	?:?	BB	BB	BB	BB	BB	BB	AA	AA	AA	AA	BB	AA	BB	BB	AA	BB	BB	BB	BB	AA	AA	AA	BB	AA	BB	BB	AA	BB	BB	BB
wsnp_Ex_c1482_2835474	7A	102.48	0.0625	0.927083	0.13661	BB	BB	BB	BB	AA	BB	BB	BB	BB	AA	BB	BB	BB	BB	BB	BB	BB	BB	BB	BB	BB	BB	BB	BB	BB	BB	BB	BB	BB	BB	BB	BB	BB	BB	BB	BB	BB	BB	BB	BB	BB	BB	BB	BB
wsnp_Ra_c16813_25556454	7A	102.48	0.0677083	0.921875	0.145562	AA	AA	AA	AA	BB	AA	AA	AA	AA	BB	AA	AA	AA	AA	AA	AA	AA	AA	AA	AA	AA	AA	AA	AA	AA	AA	AA	AA	AA	AA	AA	AA	AA	AA	AA	AA	AA	AA	AA	AA	AA	AA	AA	AA
wsnp_Ex_c1482_2834254	7A	102.48	0.265625	0.713542	0.420302	AA	AA	AA	AA	BB	AA	AA	AA	AA	BB	?:?	AA	AA	BB	AA	AA	AA	AA	AA	AA	AA	BB	AA	BB	AA	AA	AA	AA	AA	AA	AA	AA	AA	AA	AA	AA	AA	AA	AA	AA	AA	AA	AA	AA
wsnp_RFL_Contig1510_707132	7A	102.48	0.265625	0.71875	0.412842	AA	AA	AA	AA	BB	AA	AA	AA	AA	BB	AA	AA	AA	BB	AA	AA	AA	AA	AA	AA	AA	BB	AA	BB	AA	AA	AA	AA	AA	AA	AA	AA	AA	AA	AA	AA	AA	AA	AA	AA	AA	AA	AA	AA
wsnp_Ex_c7397_12674744	7A	102.48	0.265625	0.723958	0.405328	AA	AA	AA	AA	BB	AA	AA	AA	AA	BB	AA	AA	AA	BB	AA	AA	AA	AA	AA	AA	AA	BB	AA	BB	AA	AA	AA	AA	AA	AA	AA	AA	AA	AA	AA	AA	AA	AA	AA	AA	AA	AA	AA	AA
wsnp_Ex_c7833_13327323	7A	102.48	0.265625	0.723958	0.405328	AA	AA	AA	AA	BB	AA	AA	AA	AA	BB	AA	AA	AA	BB	AA	AA	AA	AA	AA	AA	AA	BB	AA	BB	AA	AA	AA	AA	AA	AA	AA	AA	AA	AA	AA	AA	AA	AA	AA	AA	AA	AA	AA	AA
wsnp_Ex_c451_885212	7A	102.48	0.270833	0.708333	0.424913	AA	AA	AA	AA	BB	AA	AA	AA	AA	BB	AA	AA	AA	BB	AA	AA	AA	AA	AA	AA	AA	BB	AA	BB	AA	AA	AA	AA	AA	AA	AA	AA	AA	AA	AA	AA	AA	AA	AA	AA	AA	AA	AA	?:?
wsnp_Ex_c16908_25492390	7A	102.48	0.3125	0.666667	0.457899	AA	AA	AA	AA	BB	AA	AA	AA	AA	BB	AA	AA	AA	BB	AA	AA	AA	AA	AA	AA	AA	BB	AA	BB	AA	AA	AA	AA	AA	AA	AA	AA	AA	AA	AA	AA	AA	AA	AA	AA	AA	AA	AA	AA
wsnp_Ra_rep_c105182_89171265	7A	102.48	0.317708	0.661458	0.461534	AA	AA	AA	AA	BB	AA	AA	AA	AA	BB	AA	AA	AA	BB	AA	AA	AA	AA	AA	AA	AA	BB	AA	BB	AA	AA	AA	AA	AA	AA	AA	AA	AA	AA	AA	AA	AA	?:?	AA	AA	AA	AA	AA	AA
wsnp_Ex_c38981_46383475	7A	102.48	0.369792	0.619792	0.479112	AA	BB	AA	BB	BB	BB	BB	BB	BB	BB	AA	AA	AA	AA	BB	?:?	BB	BB	BB	BB	BB	BB	AA	AA	BB	AA	BB	BB	AA	BB	BB	BB	BB	AA	AA	AA	BB	BB	BB	BB	BB	BB	BB	BB
wsnp_Ku_rep_c101212_88410320	5B	102.536	0.447917	0.510417	0.538845	BB	BB	BB	BB	AA	BB	AA	BB	BB	AA	BB	BB	BB	?:?	AA	?:?	AA	BB	BB	AA	BB	AA	AA	BB	BB	BB	AA	BB	BB	BB	BB	AA	BB	BB	BB	BB	BB	BB	BB	BB	AA	BB	BB	AA
wsnp_Ex_c4267_7700461	3B	102.568	0.0989583	0.890625	0.196994	AA	AA	AA	AA	AA	AA	AA	AA	AA	AA	AA	AA	AA	AA	AA	AA	AA	AA	AA	AA	AA	AA	AA	AA	AA	AA	AA	AA	AA	AA	AA	AA	AA	AA	AA	AA	AA	AA	AA	AA	AA	AA	AA	AA
wsnp_Ex_c38704_46166494	4B	102.695	0.0572917	0.932292	0.12755	BB	BB	BB	AA	BB	BB	AA	BB	BB	BB	BB	BB	BB	BB	BB	BB	BB	BB	BB	BB	BB	BB	BB	BB	AA	BB	BB	BB	BB	BB	BB	BB	BB	BB	BB	BB	BB	BB	BB	BB	BB	BB	BB	BB
wsnp_CAP11_c2485_1280612	6B	102.747	0.104167	0.890625	0.195936	AA	AA	AA	BB	AA	AA	BB	AA	AA	BB	BB	AA	AA	AA	AA	AA	AA	AA	AA	AA	AA	AA	AA	AA	AA	AA	AA	AA	AA	AA	BB	AA	AA	AA	AA	AA	AA	AA	AA	AA	AA	AA	BB	AA
wsnp_Ex_rep_c68405_67220227	7A	102.845	0.34375	0.635417	0.478082	AA	AA	AA	AA	BB	BB	AA	BB	BB	BB	AA	AA	AA	AA	BB	AA	BB	BB	BB	BB	BB	BB	AA	AA	AA	AA	BB	BB	AA	AA	BB	BB	AA	AA	AA	AA	AA	BB	AA	BB	BB	BB	BB	BB
wsnp_Ex_c15100_23284292	3A	102.865	0.0520833	0.932292	0.12812	AA	AA	AA	AA	AA	AA	AA	AA	AA	AA	AA	AA	AA	AA	AA	AA	AA	AA	AA	AA	AA	AA	AA	AA	AA	AA	AA	AA	AA	AA	AA	AA	AA	AA	AA	AA	AA	AA	AA	AA	AA	AA	AA	AA
wsnp_Ex_c9510_15761235	3A	102.865	0.0520833	0.932292	0.12812	AA	AA	AA	AA	AA	AA	AA	AA	AA	AA	AA	AA	AA	AA	AA	AA	AA	AA	AA	AA	AA	AA	AA	AA	AA	AA	AA	AA	AA	AA	AA	AA	AA	AA	AA	AA	AA	AA	AA	AA	AA	AA	AA	AA
wsnp_Ex_c18637_27508578	3A	102.865	0.078125	0.90625	0.172607	BB	BB	BB	BB	BB	BB	BB	BB	BB	BB	BB	BB	BB	BB	BB	BB	BB	BB	BB	BB	BB	BB	BB	BB	BB	BB	BB	BB	BB	BB	BB	BB	BB	BB	BB	BB	BB	BB	BB	AA	BB	BB	BB	BB
wsnp_Ex_c47907_52974924	3A	102.865	0.0885417	0.880208	0.217394	AA	AA	AA	AA	AA	AA	AA	AA	AA	AA	AA	AA	AA	AA	AA	AA	AA	AA	AA	AA	AA	?:?	AA	AA	AA	AA	AA	AA	AA	AA	AA	AA	AA	AA	AA	AA	AA	AA	AA	BB	AA	AA	AA	AA
wsnp_Ex_c12269_19597341	3A	102.865	0.09375	0.875	0.225586	BB	BB	BB	BB	BB	BB	BB	BB	BB	BB	BB	BB	BB	BB	BB	BB	BB	BB	BB	BB	BB	?:?	BB	BB	BB	BB	BB	BB	BB	BB	BB	BB	BB	BB	BB	BB	BB	BB	BB	AA	BB	BB	BB	BB
wsnp_Ex_c41283_48140956	3A	102.865	0.09375	0.885417	0.207248	BB	BB	BB	BB	BB	BB	BB	BB	BB	BB	BB	BB	BB	BB	BB	BB	BB	BB	BB	BB	BB	BB	BB	BB	BB	BB	BB	BB	BB	BB	BB	BB	BB	BB	BB	BB	BB	BB	BB	AA	BB	BB	BB	BB
wsnp_Ex_c15100_23284023	3A	102.865	0.119792	0.822917	0.308458	BB	BB	BB	BB	BB	BB	BB	BB	BB	BB	BB	BB	BB	BB	BB	BB	BB	BB	BB	BB	BB	AA	?:?	BB	BB	BB	BB	?:?	BB	BB	BB	BB	BB	BB	BB	BB	BB	?:?	BB	AA	?:?	BB	BB	?:?
wsnp_Ex_c15734_24087394	7A	102.982	0.40625	0.572917	0.502469	BB	AA	BB	AA	AA	AA	AA	AA	AA	AA	BB	BB	BB	BB	BB	?:?	AA	AA	AA	AA	AA	AA	BB	BB	AA	BB	BB	AA	BB	AA	AA	AA	AA	BB	BB	BB	AA	BB	AA	AA	AA	AA	AA	AA
wsnp_Ex_c19582_28564567	7A	102.982	0.416667	0.5625	0.505615	BB	AA	BB	AA	AA	AA	AA	AA	AA	AA	BB	BB	BB	BB	BB	BB	AA	AA	AA	AA	AA	AA	BB	BB	AA	BB	BB	?:?	BB	AA	AA	AA	AA	BB	BB	BB	AA	BB	AA	AA	AA	AA	AA	AA
wsnp_Ex_c19005_27918129	7A	102.982	0.427083	0.567708	0.495307	AA	BB	AA	BB	BB	BB	BB	BB	BB	BB	AA	AA	AA	AA	AA	AA	BB	BB	BB	BB	BB	BB	AA	AA	BB	AA	AA	BB	AA	BB	BB	BB	BB	AA	AA	AA	BB	AA	BB	BB	BB	BB	BB	BB
wsnp_Ex_c5470_9657856	4A	103.029	0.109375	0.875	0.222412	BB	BB	BB	BB	BB	BB	BB	BB	BB	BB	BB	BB	BB	BB	AA	BB	BB	BB	BB	BB	BB	BB	BB	BB	BB	BB	AA	BB	BB	BB	AA	BB	BB	BB	BB	BB	BB	BB	BB	BB	BB	BB	AA	BB
wsnp_RFL_Contig4180_4784206	6B	103.061	0.416667	0.536458	0.534234	BB	AA	BB	BB	BB	AA	BB	AA	AA	BB	AA	BB	BB	?:?	BB	AA	AA	AA	AA	AA	BB	BB	BB	BB	AA	BB	BB	?:?	BB	AA	BB	AA	AA	BB	BB	BB	AA	BB	AA	AA	BB	AA	BB	AA
wsnp_Ex_c3670_6694480	5A	103.295	0.0885417	0.911458	0.161404	AA	AA	AA	AA	AA	AA	AA	AA	AA	AA	AA	AA	AA	AA	AA	AA	AA	AA	AA	BB	AA	AA	AA	AA	AA	AA	AA	AA	AA	AA	AA	AA	AA	AA	AA	AA	AA	AA	AA	AA	AA	AA	AA	AA
wsnp_Ra_rep_c69384_66802201	1D	103.321	0.265625	0.723958	0.405328	AA	AA	AA	AA	BB	BB	AA	AA	AA	BB	BB	AA	AA	AA	AA	BB	AA	BB	AA	AA	AA	AA	AA	AA	BB	AA	AA	BB	AA	AA	AA	AA	BB	AA	AA	AA	AA	AA	AA	AA	AA	AA	AA	AA
wsnp_Ex_rep_c68201_66980814	1D	103.321	0.369792	0.619792	0.479112	AA	BB	AA	AA	BB	AA	AA	BB	AA	AA	AA	AA	AA	BB	BB	AA	AA	AA	AA	BB	AA	AA	BB	BB	AA	AA	AA	BB	?:?	AA	AA	AA	AA	BB	BB	BB	BB	AA	BB	AA	AA	BB	AA	AA
wsnp_Ku_c26635_36605013	1D	103.321	0.411458	0.572917	0.502469	AA	BB	AA	AA	BB	BB	AA	BB	AA	BB	BB	BB	AA	BB	BB	BB	BB	BB	AA	BB	AA	BB	BB	BB	BB	AA	AA	AA	BB	BB	BB	AA	BB	BB	BB	BB	BB	AA	BB	BB	AA	BB	BB	AA
wsnp_Ex_rep_c111610_93458148	1D	103.321	0.473958	0.5	0.525363	AA	BB	AA	BB	BB	BB	AA	BB	AA	AA	BB	AA	AA	BB	BB	BB	AA	BB	AA	BB	BB	AA	BB	BB	AA	AA	BB	AA	?:?	AA	BB	AA	AA	BB	BB	BB	BB	AA	AA	BB	AA	AA	BB	AA
wsnp_Ra_rep_c70864_68811253	1D	103.321	0.479167	0.5	0.520399	AA	BB	AA	AA	BB	BB	AA	BB	AA	AA	BB	AA	AA	BB	BB	BB	AA	BB	AA	BB	AA	AA	BB	BB	AA	AA	AA	BB	AA	AA	AA	AA	BB	BB	BB	BB	BB	AA	BB	AA	AA	BB	AA	AA
wsnp_JD_c10969_11530496	6A	103.473	0.28125	0.692708	0.441054	BB	BB	BB	BB	BB	BB	BB	?:?	BB	AA	BB	BB	BB	BB	AA	BB	AA	BB	BB	BB	BB	AA	BB	AA	BB	BB	AA	AA	BB	BB	BB	AA	BB	BB	BB	BB	BB	AA	BB	BB	BB	BB	BB	AA
wsnp_RFL_Contig4259_4920408	1D	103.869	0.0520833	0.911458	0.166531	BB	BB	BB	BB	BB	AA	BB	BB	BB	BB	AA	BB	BB	BB	BB	AA	BB	AA	BB	BB	BB	BB	BB	BB	BB	BB	BB	BB	BB	BB	BB	BB	BB	BB	BB	BB	BB	BB	BB	BB	BB	BB	BB	BB
wsnp_CAP12_c1226_628910	6A	103.904	0.0625	0.932292	0.126926	BB	BB	BB	BB	BB	BB	BB	BB	BB	BB	BB	BB	BB	BB	BB	BB	BB	BB	BB	BB	BB	BB	BB	BB	BB	BB	BB	BB	BB	BB	BB	BB	BB	BB	BB	BB	BB	BB	AA	BB	BB	AA	BB	BB
wsnp_Ex_c8741_14630167	6A	103.904	0.255208	0.71875	0.418267	AA	AA	BB	AA	BB	AA	AA	AA	AA	AA	BB	BB	BB	?:?	AA	BB	AA	AA	AA	AA	AA	AA	BB	AA	AA	BB	AA	?:?	BB	AA	AA	AA	AA	BB	BB	BB	AA	AA	BB	AA	AA	BB	AA	AA
wsnp_JD_c34368_25929293	6A	103.904	0.260417	0.713542	0.423041	AA	AA	BB	AA	BB	AA	AA	AA	AA	AA	BB	BB	BB	AA	AA	BB	AA	AA	AA	AA	AA	AA	BB	AA	AA	BB	AA	AA	BB	AA	AA	AA	AA	BB	BB	BB	AA	AA	BB	AA	AA	BB	AA	AA
wsnp_RFL_Contig3146_3109312	3A	104.064	0.0677083	0.880208	0.220649	AA	?:?	AA	AA	AA	AA	AA	AA	AA	AA	AA	AA	AA	AA	AA	AA	AA	AA	AA	BB	AA	AA	BB	AA	AA	AA	AA	AA	AA	AA	AA	AA	AA	AA	AA	AA	AA	AA	AA	AA	AA	AA	AA	AA
wsnp_CAP11_c78_114341	7A	104.366	0.380208	0.572917	0.527208	BB	BB	BB	BB	BB	AA	BB	AA	AA	AA	BB	BB	BB	BB	BB	?:?	AA	AA	AA	AA	AA	AA	BB	BB	BB	BB	BB	?:?	BB	BB	AA	AA	BB	BB	BB	BB	BB	BB	BB	AA	AA	AA	AA	AA
wsnp_Ex_c1146_2201722	7A	104.366	0.411458	0.5625	0.509983	BB	AA	BB	AA	AA	AA	AA	AA	AA	AA	BB	BB	BB	BB	BB	?:?	AA	AA	AA	AA	AA	AA	BB	BB	AA	BB	BB	AA	BB	AA	AA	AA	AA	BB	BB	BB	AA	BB	AA	AA	AA	AA	AA	AA
wsnp_Ra_c1844_3607706	5B	104.641	0.0625	0.932292	0.126926	AA	AA	AA	AA	AA	AA	AA	AA	AA	AA	AA	AA	AA	AA	AA	AA	AA	AA	AA	AA	AA	AA	AA	AA	AA	AA	AA	AA	AA	AA	AA	AA	AA	AA	AA	AA	AA	AA	AA	AA	AA	AA	AA	AA
wsnp_Ex_c5448_9619922	7A	104.647	0.229167	0.765625	0.361301	BB	BB	BB	BB	BB	BB	BB	BB	BB	BB	BB	BB	BB	AA	AA	BB	BB	BB	BB	BB	BB	AA	BB	BB	BB	BB	AA	BB	BB	BB	BB	BB	BB	BB	BB	BB	BB	AA	BB	BB	BB	BB	BB	BB
wsnp_Ex_c39876_47057394	4B	104.662	0.078125	0.895833	0.191379	AA	AA	AA	AA	BB	AA	AA	AA	AA	AA	AA	AA	AA	AA	AA	AA	AA	AA	AA	AA	AA	AA	AA	AA	AA	AA	AA	AA	AA	AA	BB	AA	AA	AA	AA	AA	AA	AA	AA	AA	AA	AA	BB	AA
wsnp_Ex_c12269_19597415	3A	104.722	0.0520833	0.927083	0.137804	AA	AA	AA	AA	AA	AA	AA	AA	AA	AA	AA	AA	AA	AA	AA	AA	AA	AA	AA	AA	AA	AA	AA	AA	AA	AA	AA	AA	AA	AA	AA	AA	AA	AA	AA	AA	AA	AA	AA	AA	AA	AA	AA	AA
wsnp_Ku_c3286_6111360	3A	104.722	0.0572917	0.927083	0.137234	AA	AA	AA	AA	AA	AA	AA	AA	AA	AA	AA	AA	AA	AA	AA	AA	AA	AA	AA	AA	AA	AA	AA	AA	AA	AA	AA	AA	AA	AA	AA	AA	AA	AA	AA	AA	AA	AA	AA	AA	AA	AA	AA	AA
wsnp_Ku_c5243_9344536	3A	104.782	0.09375	0.875	0.225586	BB	BB	BB	BB	BB	BB	BB	BB	BB	BB	BB	BB	BB	BB	BB	BB	BB	BB	BB	BB	BB	?:?	BB	BB	BB	BB	BB	BB	BB	BB	BB	BB	BB	BB	BB	BB	BB	BB	BB	AA	BB	BB	BB	BB
wsnp_Ra_c11291_18338838	3A	104.782	0.09375	0.869792	0.234673	AA	AA	AA	AA	AA	AA	AA	AA	AA	AA	AA	AA	AA	AA	AA	AA	AA	AA	AA	AA	AA	?:?	?:?	AA	AA	AA	AA	AA	AA	AA	AA	AA	AA	AA	AA	AA	AA	AA	AA	BB	AA	AA	AA	AA
wsnp_Ra_c4858_8709000	3A	104.782	0.09375	0.880208	0.216444	AA	AA	AA	AA	AA	AA	AA	AA	AA	AA	AA	AA	AA	AA	AA	AA	AA	AA	AA	AA	AA	?:?	AA	AA	AA	AA	AA	AA	AA	AA	AA	AA	AA	AA	AA	AA	AA	AA	AA	BB	AA	AA	AA	AA
wsnp_JD_c2743_3678590	3A	105.087	0.0625	0.9375	0.117188	BB	BB	BB	BB	BB	BB	BB	BB	BB	BB	BB	BB	BB	BB	BB	BB	BB	BB	BB	BB	BB	BB	BB	BB	BB	BB	BB	BB	BB	BB	BB	BB	BB	BB	BB	BB	BB	BB	BB	BB	BB	BB	BB	BB
wsnp_CAP11_c1432_806102	6B	105.193	0.130208	0.84375	0.271132	BB	BB	BB	AA	BB	BB	AA	?:?	BB	AA	AA	BB	BB	BB	BB	BB	BB	BB	BB	BB	BB	BB	AA	BB	BB	BB	BB	BB	BB	BB	AA	BB	BB	BB	BB	BB	BB	BB	BB	BB	BB	BB	AA	BB
wsnp_Ra_c22201_31650648	7A	105.209	0.078125	0.911458	0.16314	BB	BB	BB	BB	BB	BB	BB	BB	BB	AA	BB	BB	BB	BB	BB	BB	BB	BB	BB	BB	BB	BB	BB	BB	BB	BB	BB	BB	BB	BB	BB	BB	BB	BB	BB	BB	BB	BB	BB	BB	BB	BB	BB	BB
wsnp_Ku_c2990_5622678	7A	105.209	0.0885417	0.90625	0.170871	BB	BB	BB	BB	BB	BB	BB	BB	BB	AA	BB	BB	BB	BB	BB	BB	BB	BB	BB	BB	BB	BB	BB	BB	BB	BB	?:?	BB	BB	BB	BB	BB	BB	BB	BB	BB	BB	BB	BB	BB	BB	BB	BB	BB
wsnp_RFL_Contig3817_4141066	7B	105.214	0.182292	0.807292	0.31505	BB	BB	BB	BB	BB	BB	BB	BB	BB	AA	AA	BB	BB	BB	BB	AA	BB	BB	BB	BB	BB	BB	BB	BB	BB	BB	BB	BB	BB	BB	BB	BB	BB	BB	BB	BB	BB	BB	BB	AA	AA	BB	BB	BB
wsnp_RFL_Contig2864_2688208	7A	105.548	0.078125	0.911458	0.16314	BB	BB	BB	BB	BB	BB	BB	BB	BB	AA	BB	BB	BB	BB	BB	BB	BB	BB	BB	BB	BB	BB	BB	BB	BB	BB	BB	BB	BB	BB	BB	BB	BB	BB	BB	BB	BB	BB	BB	BB	BB	BB	BB	BB
wsnp_Ex_c5177_9174930	7A	105.548	0.0833333	0.911458	0.162299	BB	BB	BB	BB	BB	BB	BB	BB	BB	AA	BB	BB	BB	BB	BB	BB	BB	BB	BB	BB	BB	BB	BB	BB	BB	BB	BB	BB	BB	BB	BB	BB	BB	BB	BB	BB	BB	BB	BB	BB	BB	BB	BB	BB
wsnp_Ku_rep_c113718_96236830	7A	105.548	0.260417	0.708333	0.427707	BB	AA	BB	AA	AA	AA	AA	AA	AA	BB	BB	BB	BB	AA	AA	?:?	AA	AA	AA	AA	AA	AA	BB	AA	AA	BB	AA	AA	BB	AA	AA	AA	AA	BB	BB	BB	AA	AA	AA	AA	AA	AA	AA	AA
wsnp_Ku_c4296_7807837	6A	105.61	0.255208	0.713542	0.425727	AA	AA	BB	AA	BB	AA	AA	AA	AA	AA	BB	BB	BB	?:?	AA	BB	AA	AA	AA	AA	AA	AA	BB	?:?	AA	BB	AA	?:?	BB	AA	AA	AA	AA	BB	BB	BB	AA	AA	AA	AA	AA	AA	AA	AA
wsnp_Ex_c37115_44930934	3B	105.915	0.0885417	0.901042	0.180284	AA	AA	AA	AA	AA	AA	AA	AA	AA	AA	AA	AA	AA	AA	AA	AA	AA	AA	AA	AA	AA	AA	AA	AA	AA	AA	AA	AA	AA	AA	AA	AA	AA	AA	AA	AA	AA	AA	AA	AA	AA	AA	AA	AA
wsnp_Ex_c21924_31095740	3B	105.915	0.244792	0.744792	0.385362	AA	AA	AA	AA	AA	AA	AA	AA	AA	AA	AA	AA	AA	BB	AA	AA	AA	AA	AA	AA	AA	AA	AA	AA	AA	AA	AA	AA	AA	AA	AA	AA	AA	AA	AA	AA	AA	AA	AA	AA	AA	AA	AA	AA
wsnp_Ku_c6387_11197393	3B	105.915	0.244792	0.744792	0.385362	AA	AA	AA	AA	AA	AA	AA	AA	AA	AA	AA	AA	AA	BB	AA	AA	AA	AA	AA	AA	AA	AA	AA	AA	AA	AA	AA	AA	AA	AA	AA	AA	AA	AA	AA	AA	AA	AA	AA	AA	AA	AA	AA	AA
wsnp_Ex_rep_c66685_65003087	3A	106.018	0.140625	0.848958	0.259494	BB	BB	BB	AA	AA	BB	AA	BB	BB	BB	BB	BB	BB	BB	BB	BB	BB	BB	AA	BB	AA	BB	BB	BB	AA	BB	BB	BB	BB	BB	AA	BB	AA	BB	BB	BB	BB	BB	BB	BB	BB	BB	AA	BB
wsnp_Ex_c12750_20243224	3A	106.018	0.140625	0.84375	0.268311	AA	AA	AA	BB	BB	AA	BB	AA	AA	AA	AA	AA	AA	AA	AA	AA	AA	AA	BB	AA	BB	AA	AA	AA	BB	AA	AA	AA	AA	AA	BB	AA	BB	AA	AA	AA	AA	AA	AA	AA	AA	AA	BB	AA
wsnp_Ex_rep_c69864_68824319	3A	106.018	0.140625	0.84375	0.268311	AA	AA	AA	BB	BB	AA	BB	AA	AA	AA	AA	AA	AA	AA	AA	AA	AA	AA	BB	AA	BB	AA	AA	AA	BB	AA	AA	AA	AA	AA	BB	AA	BB	AA	AA	AA	AA	AA	AA	AA	AA	AA	BB	AA
wsnp_Ex_c15341_23591761	7A	106.227	0.21875	0.776042	0.349908	BB	BB	BB	BB	BB	BB	BB	BB	BB	BB	BB	BB	BB	AA	BB	BB	BB	BB	BB	BB	BB	AA	BB	BB	AA	BB	BB	BB	BB	BB	BB	BB	AA	BB	BB	BB	BB	BB	BB	BB	BB	BB	BB	BB
wsnp_Ex_c5608_9867710	7A	106.227	0.411458	0.567708	0.508409	AA	BB	AA	BB	BB	BB	BB	BB	BB	BB	AA	AA	AA	AA	BB	?:?	BB	BB	BB	BB	BB	AA	AA	BB	AA	AA	BB	BB	AA	BB	BB	BB	AA	AA	AA	AA	BB	BB	BB	BB	BB	BB	BB	BB
wsnp_Ex_c15341_23592075	7A	106.227	0.427083	0.5625	0.496718	BB	AA	BB	AA	AA	AA	AA	AA	AA	AA	BB	BB	BB	BB	AA	?:?	AA	AA	AA	AA	AA	BB	BB	AA	BB	BB	AA	AA	BB	AA	AA	AA	BB	BB	BB	BB	AA	AA	AA	AA	AA	AA	AA	AA
wsnp_Ex_rep_c69864_68824236	3A	106.322	0.140625	0.838542	0.277072	AA	AA	AA	BB	BB	AA	BB	AA	AA	AA	AA	AA	AA	AA	AA	AA	AA	AA	BB	AA	BB	?:?	?:?	AA	BB	AA	AA	AA	AA	AA	BB	AA	BB	AA	AA	AA	AA	AA	AA	AA	AA	AA	BB	AA
wsnp_Ku_c23901_33846711	3A	106.322	0.317708	0.651042	0.475206	AA	AA	AA	AA	AA	AA	AA	BB	BB	BB	AA	AA	AA	AA	BB	BB	AA	AA	AA	AA	AA	BB	?:?	BB	AA	AA	BB	BB	AA	AA	AA	BB	AA	AA	AA	AA	AA	BB	BB	AA	BB	BB	AA	BB
wsnp_Ra_c34117_42876812	3A	106.322	0.317708	0.661458	0.461534	AA	AA	AA	AA	AA	AA	AA	BB	BB	BB	AA	AA	AA	AA	BB	BB	AA	AA	AA	AA	AA	BB	AA	BB	AA	AA	BB	BB	AA	AA	AA	BB	AA	AA	AA	AA	AA	BB	BB	AA	BB	BB	AA	BB
wsnp_CAP12_c4769_2174195	4B	106.447	0.0520833	0.947917	0.0987413	BB	BB	BB	BB	BB	BB	BB	BB	BB	BB	BB	BB	BB	BB	BB	BB	BB	BB	BB	BB	BB	BB	BB	BB	BB	BB	BB	BB	BB	BB	AA	BB	BB	BB	BB	BB	BB	BB	BB	BB	BB	BB	AA	BB
wsnp_Ku_c10515_17368422	4B	106.447	0.0520833	0.916667	0.15701	AA	AA	AA	AA	BB	AA	AA	AA	AA	AA	AA	AA	AA	AA	AA	AA	AA	AA	AA	AA	AA	AA	AA	AA	AA	AA	AA	AA	AA	AA	AA	AA	AA	AA	AA	AA	AA	AA	AA	AA	AA	AA	AA	AA
wsnp_Ex_c5594_9848626	5B	107.022	0.0520833	0.947917	0.0987413	BB	BB	BB	BB	BB	BB	BB	BB	BB	BB	BB	BB	BB	BB	BB	BB	BB	BB	BB	BB	BB	BB	BB	BB	BB	BB	BB	BB	BB	BB	BB	BB	BB	BB	BB	BB	BB	BB	BB	BB	BB	BB	BB	BB
wsnp_RFL_Contig4424_5193532	6A	107.291	0.25	0.739583	0.390516	AA	AA	BB	AA	BB	AA	AA	AA	AA	AA	BB	BB	BB	AA	BB	BB	AA	AA	AA	AA	AA	BB	BB	AA	AA	BB	BB	AA	BB	AA	AA	AA	AA	AA	AA	AA	AA	AA	AA	AA	AA	AA	AA	AA
wsnp_Ex_c341_667884	6A	107.291	0.333333	0.614583	0.511176	AA	BB	BB	AA	BB	BB	AA	AA	AA	AA	BB	BB	BB	?:?	AA	BB	AA	BB	AA	AA	AA	AA	BB	?:?	AA	BB	AA	?:?	BB	BB	AA	AA	AA	BB	BB	BB	BB	AA	AA	AA	AA	AA	AA	AA
wsnp_Ex_c12102_19361467	7A	107.768	0.1875	0.807292	0.313124	BB	AA	BB	AA	AA	AA	AA	BB	BB	BB	BB	BB	BB	BB	BB	BB	BB	AA	BB	BB	BB	BB	BB	BB	BB	BB	BB	BB	BB	AA	BB	BB	AA	BB	BB	BB	AA	BB	BB	BB	BB	BB	BB	BB
wsnp_Ex_c12812_20324622	4A	108.081	0.0729167	0.927083	0.1352	AA	AA	AA	AA	AA	AA	AA	AA	AA	AA	AA	AA	AA	AA	BB	AA	AA	AA	AA	AA	AA	AA	AA	AA	AA	AA	BB	AA	AA	AA	AA	AA	AA	AA	AA	AA	AA	AA	AA	AA	AA	AA	AA	AA
wsnp_Ku_c14202_22436656	5B	108.125	0.0572917	0.9375	0.117811	AA	AA	AA	AA	AA	AA	AA	AA	AA	AA	AA	AA	AA	AA	AA	AA	AA	AA	AA	BB	AA	AA	AA	AA	AA	AA	AA	AA	AA	AA	AA	AA	AA	AA	AA	AA	AA	AA	AA	AA	AA	AA	AA	AA
wsnp_Ex_rep_c67136_65617520	4B	108.152	0.0520833	0.9375	0.118381	BB	BB	BB	BB	BB	BB	BB	BB	BB	BB	BB	BB	BB	BB	BB	BB	BB	BB	BB	BB	BB	BB	BB	BB	BB	BB	BB	BB	BB	BB	BB	BB	BB	BB	BB	BB	BB	BB	BB	BB	BB	BB	BB	BB
wsnp_Ku_rep_c97730_86360387	5A	108.181	0.104167	0.885417	0.205187	BB	BB	BB	BB	BB	BB	BB	BB	BB	BB	AA	BB	BB	BB	AA	BB	BB	BB	BB	AA	BB	BB	BB	BB	BB	BB	AA	BB	BB	BB	BB	BB	BB	BB	BB	BB	BB	BB	BB	BB	BB	BB	AA	BB
wsnp_Ex_c12812_20324273	4A	108.369	0.0729167	0.927083	0.1352	BB	BB	BB	BB	BB	BB	BB	BB	BB	BB	BB	BB	BB	BB	AA	BB	BB	BB	BB	BB	BB	BB	BB	BB	BB	BB	AA	BB	BB	BB	BB	BB	BB	BB	BB	BB	BB	BB	BB	BB	BB	BB	BB	BB
wsnp_Ku_c5378_9559013	3A	108.519	0.354167	0.604167	0.509549	AA	AA	AA	AA	AA	AA	AA	BB	BB	BB	AA	AA	AA	AA	BB	BB	AA	AA	AA	BB	AA	?:?	AA	BB	AA	AA	BB	BB	AA	AA	AA	BB	AA	AA	AA	AA	AA	?:?	BB	AA	BB	BB	AA	BB
wsnp_Ex_c49211_53875575	5A	108.637	0.0677083	0.916667	0.155138	BB	BB	BB	BB	BB	BB	BB	BB	BB	BB	BB	BB	BB	BB	BB	BB	BB	BB	BB	AA	BB	BB	BB	BB	BB	BB	BB	BB	BB	BB	BB	BB	BB	BB	BB	BB	BB	BB	BB	BB	BB	BB	BB	BB
wsnp_Ex_c49211_53875600	5A	108.637	0.0677083	0.916667	0.155138	AA	AA	AA	AA	AA	AA	AA	AA	AA	AA	AA	AA	AA	AA	AA	AA	AA	AA	AA	BB	AA	AA	AA	AA	AA	AA	AA	AA	AA	AA	AA	AA	AA	AA	AA	AA	AA	AA	AA	AA	AA	AA	AA	AA
wsnp_BG262287B_Td_2_2	7B	108.742	0.380208	0.614583	0.477729	BB	BB	AA	BB	BB	BB	AA	AA	AA	BB	BB	AA	AA	BB	BB	BB	BB	BB	AA	BB	AA	BB	AA	AA	BB	AA	BB	AA	BB	BB	AA	AA	BB	AA	AA	AA	BB	AA	AA	BB	BB	AA	AA	AA
wsnp_BG262287B_Td_2_5	7B	108.742	0.380208	0.598958	0.496691	AA	AA	BB	AA	AA	AA	BB	BB	BB	AA	AA	BB	BB	?:?	AA	AA	AA	AA	BB	AA	BB	AA	BB	BB	AA	BB	AA	BB	AA	AA	BB	BB	AA	BB	BB	BB	AA	BB	BB	AA	AA	BB	BB	BB
wsnp_Ra_c8394_14242358	7A	108.812	0.265625	0.703125	0.432265	BB	AA	BB	AA	AA	AA	AA	AA	AA	AA	BB	BB	BB	AA	BB	?:?	AA	AA	AA	AA	AA	AA	BB	AA	AA	BB	BB	AA	BB	AA	BB	AA	AA	BB	BB	BB	AA	BB	BB	AA	AA	AA	BB	AA
wsnp_CV776265A_Ta_2_1	6B	109.069	0.125	0.848958	0.263645	BB	BB	BB	BB	BB	BB	BB	BB	BB	AA	AA	BB	BB	?:?	BB	BB	BB	BB	BB	BB	BB	BB	BB	BB	BB	BB	BB	BB	BB	BB	AA	BB	BB	BB	BB	BB	BB	?:?	BB	BB	BB	BB	AA	BB
wsnp_Ex_rep_c70120_69070056	5B	109.163	0.078125	0.911458	0.16314	BB	BB	BB	BB	BB	BB	BB	BB	BB	BB	BB	BB	BB	BB	BB	BB	BB	BB	BB	BB	BB	BB	BB	BB	BB	BB	BB	BB	BB	BB	BB	BB	BB	BB	BB	BB	BB	BB	BB	BB	BB	BB	BB	BB
wsnp_Ex_c16175_24620865	4A	109.166	0.458333	0.53125	0.507704	AA	BB	AA	AA	AA	BB	AA	AA	AA	BB	BB	AA	AA	AA	BB	BB	AA	BB	BB	AA	AA	AA	BB	BB	AA	AA	BB	AA	AA	BB	BB	AA	AA	AA	AA	AA	BB	BB	BB	BB	AA	AA	BB	AA
wsnp_Ex_c13878_21738866	1B	109.312	0.333333	0.635417	0.485135	BB	BB	BB	BB	BB	BB	BB	BB	?:?	BB	BB	BB	BB	AA	BB	BB	BB	BB	AA	BB	AA	AA	BB	BB	BB	BB	BB	BB	BB	BB	AA	BB	AA	BB	BB	BB	BB	BB	AA	BB	AA	BB	AA	BB
wsnp_Ku_c33917_43336035	1A	109.323	0.0833333	0.90625	0.171766	BB	BB	BB	BB	BB	BB	BB	BB	BB	BB	AA	BB	BB	BB	BB	BB	BB	BB	BB	BB	BB	BB	BB	BB	BB	BB	BB	BB	BB	BB	BB	BB	BB	BB	BB	BB	BB	BB	BB	BB	BB	BB	BB	BB
wsnp_Ra_c8394_14242442	7A	110.007	0.270833	0.697917	0.436713	BB	AA	BB	AA	AA	AA	AA	AA	AA	AA	BB	BB	BB	AA	BB	?:?	AA	AA	AA	AA	AA	AA	BB	AA	AA	BB	BB	?:?	BB	AA	BB	AA	AA	BB	BB	BB	AA	BB	BB	AA	AA	AA	BB	AA
wsnp_Ku_c15816_24541712	5A	110.124	0.0520833	0.942708	0.108588	AA	AA	AA	AA	AA	AA	AA	AA	AA	AA	AA	AA	AA	AA	AA	AA	AA	AA	AA	AA	AA	AA	AA	AA	AA	AA	AA	AA	AA	AA	AA	AA	AA	AA	AA	AA	AA	AA	AA	AA	AA	AA	AA	AA
wsnp_Ex_c4094_7399975	3A	110.205	0.0833333	0.864583	0.245551	AA	AA	AA	AA	AA	AA	AA	AA	AA	AA	BB	AA	AA	AA	AA	AA	AA	AA	AA	BB	AA	?:?	?:?	AA	AA	AA	AA	AA	AA	AA	AA	AA	AA	AA	AA	AA	AA	AA	AA	AA	AA	AA	AA	AA
wsnp_Ex_c18654_27528399	5B	110.259	0.0572917	0.9375	0.117811	BB	BB	BB	BB	BB	BB	BB	BB	BB	BB	BB	BB	BB	BB	BB	BB	BB	BB	BB	BB	BB	BB	BB	BB	BB	BB	BB	BB	BB	BB	BB	BB	BB	BB	BB	BB	BB	BB	BB	BB	BB	BB	BB	BB
wsnp_Ex_c34545_42832894	6A	110.29	0.270833	0.713542	0.417508	BB	BB	AA	BB	AA	BB	BB	BB	BB	BB	AA	AA	AA	BB	BB	AA	BB	BB	BB	BB	AA	BB	AA	BB	BB	AA	BB	BB	AA	BB	BB	BB	BB	AA	AA	AA	BB	BB	BB	BB	BB	BB	BB	BB
wsnp_Ex_c34545_42833327	6A	110.29	0.276042	0.703125	0.429416	AA	AA	BB	AA	BB	AA	AA	AA	AA	AA	BB	BB	BB	?:?	AA	BB	AA	AA	AA	AA	BB	AA	BB	AA	AA	BB	AA	?:?	BB	AA	AA	AA	AA	BB	BB	BB	AA	AA	AA	AA	AA	AA	AA	AA
wsnp_RFL_Contig2182_1514692	6A	110.29	0.276042	0.703125	0.429416	AA	AA	BB	AA	BB	AA	AA	AA	AA	AA	BB	BB	BB	?:?	AA	BB	AA	AA	AA	AA	BB	AA	BB	AA	AA	BB	AA	?:?	BB	AA	AA	AA	AA	BB	BB	BB	AA	AA	AA	AA	AA	AA	AA	AA
wsnp_Ex_c15490_23776560	4B	110.587	0.317708	0.65625	0.468397	AA	AA	AA	BB	BB	AA	BB	AA	AA	AA	AA	AA	AA	BB	AA	AA	AA	AA	AA	AA	BB	AA	AA	BB	BB	AA	AA	AA	AA	AA	AA	BB	AA	AA	AA	AA	AA	AA	AA	AA	AA	AA	AA	BB
wsnp_JD_c20720_18369335	2B	110.847	0.0677083	0.921875	0.145562	AA	AA	AA	AA	AA	AA	AA	AA	AA	AA	AA	AA	AA	AA	AA	AA	AA	AA	AA	AA	AA	AA	AA	AA	AA	AA	AA	AA	AA	AA	AA	AA	AA	AA	AA	AA	AA	AA	AA	AA	AA	AA	AA	AA
wsnp_Ex_c269_517710	2B	110.847	0.0729167	0.921875	0.14483	BB	BB	BB	BB	BB	BB	BB	BB	BB	BB	BB	BB	BB	BB	BB	BB	BB	BB	BB	BB	BB	BB	BB	BB	BB	BB	BB	BB	BB	BB	BB	BB	BB	BB	BB	BB	BB	BB	BB	BB	BB	BB	BB	BB
wsnp_RFL_Contig2666_2354537	2B	110.847	0.0729167	0.927083	0.1352	BB	BB	BB	BB	BB	BB	BB	BB	BB	BB	BB	BB	BB	BB	BB	BB	BB	BB	BB	BB	BB	BB	BB	BB	BB	BB	BB	BB	BB	BB	BB	BB	BB	BB	BB	BB	BB	BB	BB	BB	BB	BB	BB	BB
wsnp_Ex_c269_518324	2B	110.847	0.0729167	0.921875	0.14483	AA	AA	AA	AA	AA	AA	AA	AA	AA	AA	AA	AA	AA	AA	AA	AA	AA	AA	AA	AA	AA	AA	AA	AA	AA	AA	AA	AA	AA	AA	AA	AA	AA	AA	AA	AA	AA	AA	AA	AA	AA	AA	AA	AA
wsnp_Ex_c45094_50985067	2B	110.847	0.109375	0.869792	0.2315	BB	BB	BB	BB	BB	BB	BB	BB	BB	BB	BB	BB	BB	BB	BB	BB	BB	BB	BB	AA	BB	BB	BB	BB	BB	BB	BB	?:?	BB	BB	BB	BB	BB	BB	BB	BB	BB	BB	BB	BB	BB	AA	BB	BB
wsnp_Ku_c4373_7947422	2B	110.847	0.161458	0.838542	0.270779	BB	BB	BB	BB	BB	BB	BB	BB	BB	BB	BB	BB	BB	BB	AA	AA	AA	BB	BB	BB	AA	AA	BB	BB	BB	BB	AA	BB	BB	BB	AA	BB	BB	BB	BB	BB	BB	BB	BB	BB	BB	BB	AA	BB
wsnp_Ex_c57_116914	2B	110.847	0.3125	0.671875	0.450928	BB	BB	BB	BB	BB	BB	AA	BB	AA	AA	BB	BB	BB	BB	AA	BB	AA	BB	AA	AA	AA	AA	BB	AA	BB	BB	AA	BB	AA	BB	BB	AA	BB	BB	BB	BB	BB	BB	AA	AA	AA	BB	BB	?:?
wsnp_CAP11_c1902_1022590	1B	111.203	0.333333	0.635417	0.485135	BB	BB	BB	BB	BB	BB	BB	BB	?:?	BB	BB	BB	BB	AA	BB	BB	BB	BB	AA	AA	AA	AA	BB	BB	BB	BB	BB	BB	BB	BB	AA	BB	AA	BB	BB	BB	BB	BB	AA	BB	AA	BB	AA	BB
wsnp_RFL_Contig3951_4390396	1B	111.203	0.34375	0.635417	0.478082	AA	AA	AA	AA	AA	AA	AA	AA	?:?	AA	AA	AA	AA	BB	AA	AA	AA	AA	BB	BB	BB	BB	AA	AA	AA	AA	AA	AA	AA	AA	BB	AA	BB	AA	AA	AA	AA	AA	BB	AA	BB	AA	BB	AA
wsnp_Ra_rep_c70152_67862271	5B	111.565	0.0520833	0.916667	0.15701	AA	AA	AA	AA	BB	AA	AA	AA	AA	AA	AA	AA	AA	AA	AA	AA	AA	AA	AA	AA	AA	AA	AA	AA	AA	AA	AA	AA	AA	AA	AA	AA	AA	AA	AA	AA	AA	?:?	AA	AA	AA	AA	AA	?:?
wsnp_Ra_c7729_13243736	5B	111.565	0.0729167	0.911458	0.163927	AA	AA	AA	AA	BB	AA	AA	AA	AA	AA	AA	AA	AA	AA	AA	AA	AA	AA	AA	BB	AA	AA	AA	AA	AA	AA	AA	AA	AA	AA	AA	AA	AA	AA	AA	AA	AA	AA	AA	AA	AA	AA	AA	AA
wsnp_Ex_c1314_2513802	5B	111.565	0.114583	0.869792	0.230333	AA	AA	AA	AA	BB	AA	AA	AA	AA	AA	AA	AA	AA	AA	AA	AA	AA	AA	AA	BB	AA	AA	AA	AA	AA	AA	AA	AA	AA	AA	AA	AA	AA	AA	AA	AA	AA	AA	AA	AA	AA	AA	AA	AA
wsnp_Ex_c8663_14519402	5B	111.565	0.458333	0.536458	0.497342	BB	AA	BB	AA	AA	AA	AA	AA	AA	AA	BB	BB	BB	BB	AA	BB	AA	AA	BB	BB	BB	AA	AA	AA	AA	BB	AA	AA	AA	AA	AA	AA	AA	BB	BB	BB	AA	AA	AA	AA	AA	AA	AA	AA
wsnp_Ex_c24927_34181611	6B	112.299	0.0520833	0.942708	0.108588	AA	AA	AA	AA	AA	AA	AA	AA	AA	AA	AA	AA	AA	AA	AA	AA	AA	AA	AA	AA	AA	AA	AA	AA	AA	AA	AA	AA	AA	AA	AA	AA	AA	AA	AA	AA	AA	AA	AA	AA	AA	AA	AA	AA
wsnp_Ku_c7002_12116034	6B	112.299	0.0572917	0.942708	0.108019	BB	BB	BB	BB	BB	BB	BB	BB	BB	BB	BB	BB	BB	BB	BB	BB	BB	BB	BB	BB	BB	BB	BB	BB	BB	BB	BB	BB	BB	BB	BB	BB	BB	BB	BB	BB	BB	BB	BB	BB	BB	BB	BB	BB
wsnp_JD_c2367_3220232	2B	112.35	0.0572917	0.9375	0.117811	BB	BB	BB	BB	BB	BB	BB	BB	BB	BB	BB	BB	BB	BB	BB	BB	BB	BB	BB	AA	BB	BB	BB	BB	BB	BB	BB	BB	BB	BB	BB	BB	BB	BB	BB	BB	BB	BB	BB	BB	BB	BB	BB	BB
wsnp_JD_c4699_5834958	2B	112.35	0.0625	0.932292	0.126926	AA	AA	AA	AA	AA	AA	AA	AA	AA	AA	AA	AA	AA	AA	AA	AA	AA	AA	AA	AA	AA	AA	AA	AA	AA	AA	AA	AA	AA	AA	AA	AA	AA	AA	AA	AA	AA	AA	AA	AA	AA	AA	AA	AA
wsnp_BE404601B_Ta_2_1	2B	112.35	0.0677083	0.932292	0.126248	BB	BB	BB	AA	AA	BB	AA	BB	BB	BB	BB	BB	BB	BB	BB	BB	BB	BB	BB	BB	AA	BB	BB	BB	BB	BB	BB	BB	BB	BB	BB	BB	BB	BB	BB	BB	BB	BB	AA	BB	BB	BB	BB	BB
wsnp_Ku_c15057_23554067	2B	112.35	0.0677083	0.932292	0.126248	BB	BB	BB	AA	AA	BB	AA	BB	BB	BB	BB	BB	BB	BB	BB	BB	BB	BB	BB	BB	AA	BB	BB	BB	BB	BB	BB	BB	BB	BB	BB	BB	BB	BB	BB	BB	BB	BB	AA	BB	BB	BB	BB	BB
wsnp_CAP7_c402_217331	2B	112.35	0.078125	0.90625	0.172607	BB	BB	BB	BB	BB	BB	BB	BB	BB	BB	BB	BB	BB	BB	BB	BB	BB	BB	BB	BB	BB	BB	BB	BB	BB	BB	BB	BB	BB	BB	BB	BB	BB	BB	BB	BB	BB	BB	BB	BB	BB	BB	BB	BB
wsnp_JD_c6350_7517130	2B	112.35	0.0833333	0.90625	0.171766	BB	BB	BB	BB	BB	BB	BB	BB	BB	BB	BB	BB	BB	BB	BB	BB	BB	BB	BB	BB	BB	BB	BB	BB	BB	BB	BB	BB	BB	BB	BB	BB	BB	BB	BB	BB	BB	BB	BB	BB	BB	BB	BB	BB
wsnp_Ex_c51461_55394646	2B	112.35	0.0833333	0.901042	0.181179	AA	AA	AA	AA	AA	AA	AA	AA	AA	AA	AA	AA	AA	AA	AA	AA	AA	AA	AA	AA	AA	AA	AA	AA	AA	AA	AA	AA	AA	AA	AA	AA	AA	AA	AA	AA	AA	AA	AA	AA	AA	AA	AA	AA
wsnp_Ex_c33246_41764093	2B	112.35	0.0833333	0.90625	0.171766	AA	AA	AA	AA	AA	AA	AA	AA	AA	AA	AA	AA	AA	AA	AA	AA	AA	AA	AA	AA	AA	AA	AA	AA	AA	AA	AA	AA	AA	AA	AA	AA	AA	AA	AA	AA	AA	AA	AA	AA	AA	AA	AA	AA
wsnp_CAP11_rep_c9018_3888047	2B	112.35	0.0885417	0.901042	0.180284	BB	BB	BB	BB	BB	BB	BB	BB	BB	BB	BB	BB	BB	BB	BB	BB	BB	BB	BB	AA	BB	BB	BB	BB	BB	BB	BB	BB	BB	BB	BB	BB	BB	BB	BB	BB	BB	BB	BB	BB	BB	BB	BB	BB
wsnp_Ku_c35386_44598937	5A	112.547	0.109375	0.880208	0.21327	BB	BB	BB	BB	BB	BB	BB	BB	BB	BB	BB	BB	BB	BB	AA	BB	BB	BB	BB	AA	BB	BB	BB	BB	BB	BB	AA	BB	BB	BB	BB	BB	BB	BB	BB	BB	BB	BB	BB	BB	BB	BB	BB	BB
wsnp_Ex_c608_1206143	6A	112.757	0.442708	0.526042	0.522651	BB	BB	AA	BB	AA	BB	BB	BB	BB	AA	AA	AA	AA	BB	AA	AA	AA	BB	BB	BB	BB	AA	AA	AA	BB	AA	AA	AA	AA	BB	BB	AA	BB	AA	AA	AA	BB	AA	BB	BB	BB	BB	BB	AA
wsnp_Ku_c27759_37702654	2B	113.517	0.078125	0.911458	0.16314	BB	BB	BB	BB	BB	BB	BB	BB	BB	BB	BB	BB	BB	BB	BB	BB	BB	BB	BB	BB	BB	BB	BB	BB	BB	BB	BB	BB	BB	BB	BB	BB	BB	BB	BB	BB	BB	BB	BB	BB	BB	BB	BB	BB
wsnp_RFL_Contig4086_4599222	5A	113.699	0.161458	0.833333	0.279487	BB	BB	BB	BB	BB	BB	BB	BB	BB	BB	AA	BB	BB	BB	AA	BB	BB	BB	BB	BB	BB	BB	BB	BB	BB	BB	AA	BB	BB	BB	BB	BB	BB	BB	BB	BB	BB	BB	AA	BB	BB	AA	BB	BB
wsnp_Ex_c1279_2451699	5A	113.699	0.177083	0.817708	0.299995	AA	AA	AA	AA	AA	AA	AA	AA	AA	AA	BB	AA	AA	AA	BB	AA	AA	AA	AA	AA	AA	AA	AA	AA	AA	AA	BB	AA	AA	AA	AA	AA	AA	AA	AA	AA	AA	AA	BB	AA	AA	BB	AA	AA
wsnp_RFL_Contig1871_1020122	6A	114.066	0.25	0.729167	0.405816	AA	BB	BB	BB	BB	BB	BB	AA	BB	BB	BB	BB	BB	AA	AA	BB	BB	BB	BB	BB	BB	BB	BB	BB	BB	BB	BB	AA	BB	BB	BB	BB	BB	BB	BB	BB	BB	BB	BB	BB	BB	BB	BB	BB
wsnp_Ex_c41953_48657850	1A	114.137	0.161458	0.807292	0.322211	AA	AA	AA	AA	AA	AA	AA	AA	BB	BB	BB	AA	AA	AA	AA	AA	AA	AA	BB	BB	AA	AA	AA	AA	AA	AA	AA	AA	AA	AA	AA	AA	AA	AA	AA	AA	AA	AA	AA	AA	BB	AA	AA	AA
wsnp_Ex_c33452_41938159	1A	114.137	0.296875	0.651042	0.48801	AA	BB	AA	AA	AA	BB	BB	BB	AA	AA	BB	AA	AA	AA	BB	BB	AA	BB	AA	AA	BB	AA	BB	BB	BB	AA	BB	?:?	AA	BB	BB	AA	BB	AA	AA	AA	BB	BB	AA	BB	AA	AA	BB	AA
wsnp_Ex_c33452_41938013	1A	114.137	0.307292	0.651042	0.481717	AA	BB	AA	AA	AA	BB	BB	BB	AA	AA	BB	AA	AA	AA	BB	BB	AA	BB	AA	AA	BB	AA	BB	BB	BB	AA	BB	BB	AA	BB	BB	AA	BB	AA	AA	AA	BB	BB	AA	BB	AA	AA	BB	AA
wsnp_Ex_c41953_48658353	1A	114.137	0.3125	0.645833	0.485243	BB	BB	BB	BB	BB	BB	BB	AA	AA	AA	AA	BB	BB	BB	AA	AA	BB	BB	AA	AA	BB	BB	AA	AA	AA	BB	AA	?:?	BB	BB	AA	BB	BB	BB	BB	BB	BB	AA	BB	AA	AA	BB	AA	BB
wsnp_JD_rep_c62949_40140212	6A	114.454	0.0677083	0.916667	0.155138	BB	BB	BB	BB	BB	BB	BB	BB	BB	BB	BB	BB	BB	BB	BB	BB	BB	BB	BB	BB	BB	BB	BB	BB	BB	BB	BB	BB	BB	BB	BB	BB	BB	BB	BB	BB	BB	?:?	AA	BB	BB	AA	BB	BB
wsnp_Ku_c16432_25320146	6A	114.454	0.21875	0.71875	0.433241	BB	AA	AA	AA	AA	AA	AA	AA	AA	AA	AA	AA	AA	BB	AA	AA	AA	AA	AA	AA	AA	AA	AA	AA	AA	AA	AA	BB	AA	AA	AA	AA	AA	AA	AA	AA	AA	?:?	AA	AA	AA	AA	AA	?:?
wsnp_Ex_c7383_12655410	5A	114.459	0.114583	0.875	0.221246	BB	BB	BB	BB	BB	BB	BB	BB	BB	BB	AA	BB	BB	BB	AA	BB	BB	BB	BB	BB	BB	BB	BB	BB	BB	BB	AA	BB	BB	BB	BB	BB	BB	BB	BB	BB	BB	BB	AA	BB	BB	AA	BB	BB
wsnp_Ex_c7383_12655468	5A	114.459	0.114583	0.880208	0.212104	AA	AA	AA	AA	AA	AA	AA	AA	AA	AA	BB	AA	AA	AA	BB	AA	AA	AA	AA	AA	AA	AA	AA	AA	AA	AA	BB	AA	AA	AA	AA	AA	AA	AA	AA	AA	AA	AA	BB	AA	AA	BB	AA	AA
wsnp_Ex_c31017_39858962	5A	114.459	0.359375	0.614583	0.489366	BB	AA	BB	BB	BB	AA	BB	AA	AA	AA	AA	BB	BB	?:?	AA	AA	AA	AA	BB	AA	AA	AA	AA	AA	BB	BB	AA	BB	BB	AA	BB	AA	AA	BB	BB	BB	AA	AA	AA	BB	AA	AA	BB	AA
wsnp_Ra_rep_c73640_71736513	2D	114.6	0.369792	0.59375	0.510715	BB	BB	BB	AA	AA	BB	BB	BB	AA	AA	BB	BB	BB	BB	BB	?:?	AA	BB	AA	BB	AA	BB	BB	BB	BB	BB	AA	AA	AA	BB	BB	BB	BB	BB	BB	BB	BB	BB	BB	BB	AA	AA	BB	BB
wsnp_Ku_c18923_28319203	2B	114.691	0.078125	0.901042	0.18202	AA	AA	AA	AA	AA	AA	AA	AA	AA	AA	AA	AA	AA	AA	AA	AA	AA	AA	AA	AA	AA	AA	AA	AA	AA	AA	AA	AA	AA	AA	AA	AA	AA	AA	AA	AA	AA	AA	AA	AA	AA	AA	AA	AA
wsnp_Ex_rep_c67689_66353644	6A	115.012	0.0520833	0.932292	0.12812	AA	AA	AA	AA	AA	AA	AA	AA	AA	AA	AA	AA	AA	AA	AA	AA	AA	AA	AA	AA	AA	AA	AA	AA	AA	AA	AA	AA	AA	AA	AA	AA	AA	AA	AA	AA	AA	AA	AA	AA	AA	AA	AA	AA
wsnp_Ex_c12219_19526749	2A	115.27	0.135417	0.854167	0.252062	AA	AA	AA	AA	AA	AA	AA	AA	AA	AA	AA	AA	AA	AA	AA	AA	AA	AA	AA	AA	AA	AA	AA	AA	AA	AA	AA	BB	AA	AA	AA	AA	AA	AA	AA	AA	AA	AA	AA	BB	AA	AA	AA	AA
wsnp_CAP12_c948_496702	2A	115.27	0.151042	0.822917	0.299995	AA	AA	AA	AA	AA	AA	AA	AA	AA	AA	AA	AA	AA	AA	AA	AA	AA	AA	AA	AA	AA	AA	AA	AA	AA	AA	?:?	BB	AA	AA	AA	AA	AA	AA	AA	AA	AA	AA	AA	BB	AA	AA	AA	AA
wsnp_CAP11_c24_62115	2A	115.27	0.385417	0.572917	0.52322	BB	BB	AA	BB	AA	BB	BB	BB	BB	BB	AA	AA	AA	BB	AA	BB	BB	BB	BB	BB	BB	AA	AA	BB	AA	AA	AA	AA	AA	BB	BB	BB	BB	AA	AA	AA	BB	AA	BB	AA	BB	BB	BB	BB
wsnp_Ex_rep_c86110_78630016	6A	115.291	0.0520833	0.911458	0.166531	AA	AA	AA	AA	AA	AA	AA	AA	AA	AA	AA	AA	AA	AA	AA	AA	AA	AA	AA	AA	AA	AA	AA	AA	AA	AA	AA	AA	AA	AA	AA	AA	AA	AA	AA	AA	AA	AA	AA	AA	AA	AA	AA	?:?
wsnp_Ra_rep_c109381_92361154	1B	115.41	0.333333	0.635417	0.485135	AA	AA	AA	AA	AA	AA	AA	AA	?:?	?:?	AA	AA	AA	?:?	AA	BB	AA	AA	BB	AA	BB	BB	AA	AA	AA	AA	AA	BB	AA	AA	BB	AA	BB	AA	AA	AA	AA	AA	BB	BB	AA	AA	BB	AA
wsnp_Ex_c25573_34834321	3B	115.595	0.166667	0.833333	0.277778	BB	BB	BB	BB	BB	BB	BB	BB	BB	BB	BB	BB	BB	AA	BB	BB	BB	BB	BB	BB	BB	BB	BB	BB	BB	BB	BB	BB	BB	BB	BB	BB	BB	BB	BB	BB	BB	BB	BB	BB	BB	BB	BB	BB
wsnp_Ex_c52557_56115459	3B	115.595	0.166667	0.833333	0.277778	BB	BB	BB	BB	BB	BB	BB	BB	BB	BB	BB	BB	BB	AA	BB	BB	BB	BB	BB	BB	BB	BB	BB	BB	BB	BB	BB	BB	BB	BB	BB	BB	BB	BB	BB	BB	BB	BB	BB	BB	BB	BB	BB	BB
wsnp_CAP11_c1137_665073	6A	115.764	0.223958	0.760417	0.369249	BB	AA	AA	AA	AA	AA	AA	AA	AA	AA	AA	AA	AA	BB	AA	AA	AA	AA	AA	AA	AA	AA	AA	AA	AA	AA	AA	BB	AA	AA	AA	AA	AA	AA	AA	AA	AA	AA	AA	AA	AA	AA	AA	AA
wsnp_Ex_c11348_18327861	6A	115.764	0.229167	0.765625	0.361301	AA	BB	BB	BB	BB	BB	BB	BB	BB	BB	BB	BB	BB	AA	BB	BB	BB	BB	BB	BB	BB	BB	BB	BB	BB	BB	BB	AA	BB	BB	BB	BB	BB	BB	BB	BB	BB	BB	BB	BB	BB	BB	BB	BB
wsnp_Ex_c9502_15748469	6A	115.764	0.229167	0.729167	0.413384	BB	AA	AA	AA	AA	AA	AA	AA	AA	AA	AA	AA	AA	BB	AA	AA	AA	AA	AA	AA	AA	AA	AA	AA	AA	AA	AA	BB	AA	AA	AA	AA	AA	AA	AA	AA	AA	AA	AA	AA	AA	AA	AA	?:?
wsnp_Ex_c902_1745108	6A	115.764	0.234375	0.760417	0.366835	AA	BB	BB	BB	BB	BB	BB	BB	BB	BB	BB	BB	BB	AA	BB	BB	BB	BB	BB	BB	BB	BB	BB	BB	BB	BB	BB	AA	BB	BB	BB	BB	BB	BB	BB	BB	BB	BB	BB	BB	BB	BB	BB	BB
wsnp_CAP11_c1155_673549	6A	115.764	0.234375	0.713542	0.433458	BB	AA	AA	AA	AA	AA	AA	AA	AA	AA	AA	AA	AA	BB	AA	AA	AA	AA	AA	AA	AA	AA	AA	AA	AA	AA	AA	BB	AA	AA	AA	AA	AA	AA	AA	AA	AA	AA	AA	AA	AA	AA	AA	?:?
wsnp_Ku_rep_c103690_90365429	7B	115.941	0.0885417	0.901042	0.180284	AA	AA	AA	AA	AA	AA	AA	AA	AA	AA	AA	AA	AA	AA	AA	AA	AA	AA	AA	BB	AA	AA	AA	AA	AA	AA	AA	AA	AA	AA	BB	AA	AA	AA	AA	AA	AA	AA	AA	AA	AA	AA	BB	AA
wsnp_Ex_c56425_58548095	7B	115.941	0.09375	0.901042	0.179335	BB	BB	BB	BB	BB	BB	BB	BB	BB	BB	BB	BB	BB	BB	BB	BB	BB	BB	BB	AA	BB	BB	BB	BB	BB	BB	BB	BB	BB	BB	AA	BB	BB	BB	BB	BB	BB	BB	BB	BB	BB	BB	AA	BB
wsnp_Ex_c56425_58548596	7B	115.941	0.0989583	0.901042	0.178331	BB	BB	BB	BB	BB	BB	BB	BB	BB	BB	BB	BB	BB	BB	BB	BB	BB	BB	BB	AA	BB	BB	BB	BB	BB	BB	BB	BB	BB	BB	AA	BB	BB	BB	BB	BB	BB	BB	BB	BB	BB	BB	AA	BB
wsnp_BE444359A_Ta_2_1	1A	115.973	0.390625	0.598958	0.488661	AA	AA	BB	AA	BB	AA	AA	AA	BB	BB	BB	BB	BB	AA	AA	AA	AA	AA	BB	BB	AA	AA	AA	AA	AA	BB	AA	AA	BB	AA	BB	AA	AA	BB	BB	BB	AA	AA	AA	AA	BB	AA	BB	AA
wsnp_JD_rep_c49046_33288885	5A	116.002	0.0677083	0.927083	0.135932	AA	AA	AA	AA	BB	AA	AA	AA	AA	AA	BB	AA	AA	AA	AA	AA	AA	AA	AA	AA	AA	AA	AA	AA	AA	AA	AA	AA	AA	AA	AA	AA	AA	AA	AA	AA	AA	AA	AA	AA	AA	AA	AA	AA
wsnp_CAP12_c475_258416	6B	116.1	0.078125	0.901042	0.18202	BB	BB	BB	AA	BB	BB	AA	BB	BB	BB	BB	BB	BB	BB	BB	BB	BB	BB	BB	BB	BB	AA	BB	AA	AA	BB	BB	BB	BB	BB	BB	BB	BB	BB	BB	BB	BB	BB	BB	BB	AA	BB	BB	BB
wsnp_Ex_c24379_33621872	6A	116.296	0.239583	0.71875	0.425998	AA	BB	BB	BB	BB	BB	BB	BB	BB	BB	BB	BB	BB	?:?	BB	BB	BB	BB	BB	BB	BB	BB	BB	BB	BB	BB	BB	AA	BB	BB	BB	BB	BB	BB	BB	BB	BB	BB	BB	BB	BB	BB	BB	BB
wsnp_Ex_c48789_53586406	6A	116.296	0.239583	0.739583	0.393094	BB	AA	AA	AA	AA	AA	AA	AA	AA	AA	AA	AA	AA	BB	AA	AA	AA	AA	AA	AA	AA	AA	AA	AA	AA	AA	AA	BB	AA	AA	AA	AA	AA	AA	AA	AA	AA	AA	AA	AA	AA	AA	AA	AA
wsnp_BE406351A_Ta_2_1	2A	116.324	0.125	0.864583	0.236871	AA	AA	AA	AA	AA	AA	AA	AA	AA	AA	AA	AA	AA	AA	BB	AA	AA	AA	AA	AA	AA	BB	AA	AA	AA	AA	BB	AA	AA	AA	AA	AA	AA	AA	AA	AA	AA	AA	AA	AA	AA	AA	AA	AA
wsnp_BE403378B_Ta_2_1	4B	116.408	0.0677083	0.911458	0.164659	AA	AA	AA	AA	AA	AA	AA	AA	AA	AA	AA	AA	AA	AA	AA	AA	AA	AA	AA	AA	AA	AA	AA	AA	AA	AA	AA	AA	AA	AA	BB	AA	AA	AA	AA	AA	AA	AA	AA	AA	AA	AA	BB	AA
wsnp_Ku_c18497_27803432	3A	116.443	0.0572917	0.921875	0.146864	BB	BB	BB	BB	BB	BB	BB	BB	BB	BB	BB	BB	BB	BB	BB	BB	BB	BB	BB	BB	BB	?:?	BB	BB	BB	BB	BB	BB	BB	BB	BB	BB	BB	BB	BB	BB	BB	BB	BB	BB	BB	BB	BB	BB
wsnp_CD454173A_Ta_2_8	3A	116.443	0.385417	0.604167	0.486437	BB	BB	AA	AA	AA	BB	AA	AA	AA	BB	AA	AA	AA	BB	BB	BB	BB	BB	BB	BB	AA	?:?	?:?	AA	BB	AA	BB	BB	BB	BB	BB	AA	BB	AA	AA	AA	BB	BB	AA	BB	BB	AA	BB	AA
wsnp_CAP12_c147_84461	3A	116.443	0.385417	0.578125	0.517225	AA	AA	BB	BB	BB	AA	BB	BB	BB	AA	BB	BB	BB	AA	AA	AA	AA	AA	AA	AA	BB	?:?	?:?	BB	AA	BB	AA	AA	AA	AA	AA	BB	AA	BB	BB	BB	AA	?:?	BB	AA	AA	BB	AA	BB
wsnp_Ex_rep_c69782_68740893	2D	116.639	0.09375	0.895833	0.188694	AA	AA	AA	AA	AA	AA	AA	AA	AA	BB	AA	AA	AA	AA	AA	AA	AA	AA	AA	BB	AA	AA	AA	AA	AA	AA	AA	AA	AA	AA	AA	AA	AA	AA	AA	AA	AA	AA	AA	AA	AA	AA	AA	AA
wsnp_CAP11_c1815_982483	1A	117.003	0.145833	0.833333	0.284288	AA	AA	AA	AA	AA	AA	AA	AA	BB	BB	AA	AA	AA	AA	AA	AA	AA	AA	BB	BB	AA	AA	AA	AA	AA	AA	AA	AA	AA	AA	AA	AA	AA	AA	AA	AA	AA	AA	AA	AA	BB	AA	AA	AA
wsnp_Ex_c26688_35918122	1A	117.003	0.161458	0.8125	0.313775	BB	BB	BB	BB	BB	BB	BB	BB	AA	AA	BB	BB	BB	BB	BB	BB	BB	BB	AA	AA	BB	BB	BB	BB	BB	BB	BB	BB	BB	BB	AA	BB	BB	BB	BB	BB	BB	BB	BB	BB	AA	BB	AA	BB
wsnp_BE443588A_Ta_2_1	1A	117.003	0.166667	0.8125	0.312066	AA	AA	AA	AA	AA	AA	AA	AA	BB	BB	AA	AA	AA	AA	AA	AA	AA	AA	BB	BB	AA	AA	AA	AA	AA	AA	AA	AA	AA	AA	BB	AA	AA	AA	AA	AA	AA	AA	AA	AA	BB	AA	BB	AA
wsnp_RFL_Contig2409_1937215	1A	117.003	0.291667	0.6875	0.442274	BB	AA	BB	BB	BB	AA	AA	BB	AA	AA	BB	BB	BB	BB	BB	BB	BB	AA	AA	AA	AA	BB	BB	BB	BB	BB	BB	BB	BB	AA	AA	BB	AA	BB	BB	BB	AA	BB	BB	BB	AA	BB	AA	BB
wsnp_Ex_c4612_8254533	1A	117.003	0.291667	0.692708	0.435086	BB	AA	BB	BB	BB	AA	AA	BB	AA	AA	BB	BB	BB	BB	BB	BB	BB	AA	AA	AA	AA	BB	BB	BB	BB	BB	BB	BB	BB	AA	AA	BB	AA	BB	BB	BB	AA	BB	BB	BB	AA	BB	AA	BB
wsnp_CD454448A_Ta_2_1	6A	117.039	0.255208	0.723958	0.410753	AA	BB	BB	BB	BB	BB	BB	BB	AA	BB	BB	BB	BB	AA	BB	BB	BB	BB	BB	BB	AA	BB	BB	BB	AA	BB	BB	BB	BB	BB	AA	BB	AA	BB	BB	BB	BB	BB	AA	BB	BB	AA	BB	BB
wsnp_Ex_c25311_34578436	2D	117.671	0.0572917	0.9375	0.117811	AA	AA	AA	AA	AA	AA	AA	AA	AA	AA	AA	AA	AA	AA	AA	AA	AA	AA	AA	BB	AA	AA	AA	AA	AA	AA	AA	AA	AA	AA	AA	AA	AA	AA	AA	AA	AA	AA	AA	AA	AA	AA	AA	AA
wsnp_Ex_c35861_43926307	3A	118.067	0.0833333	0.911458	0.162299	BB	BB	BB	BB	BB	BB	BB	BB	BB	BB	BB	BB	BB	BB	BB	BB	BB	BB	AA	BB	BB	BB	BB	BB	BB	BB	BB	BB	BB	BB	BB	BB	BB	BB	BB	BB	BB	BB	BB	AA	BB	BB	BB	BB
wsnp_Ex_c35861_43927741	3A	118.067	0.0833333	0.911458	0.162299	AA	AA	AA	AA	AA	AA	AA	AA	AA	AA	AA	AA	AA	AA	AA	AA	AA	AA	BB	AA	AA	AA	AA	AA	AA	AA	AA	AA	AA	AA	AA	AA	AA	AA	AA	AA	AA	AA	AA	BB	AA	AA	AA	AA
wsnp_Ex_c35861_43926854	3A	118.067	0.359375	0.583333	0.526801	BB	AA	AA	AA	AA	AA	AA	BB	BB	AA	AA	AA	AA	BB	BB	AA	AA	AA	BB	AA	AA	BB	?:?	AA	AA	AA	BB	BB	AA	AA	AA	BB	AA	AA	AA	AA	AA	?:?	AA	BB	BB	AA	AA	?:?
wsnp_Ex_rep_c104327_89077792	3A	118.067	0.369792	0.604167	0.498237	AA	BB	AA	BB	BB	BB	BB	AA	AA	BB	AA	AA	AA	AA	AA	BB	BB	BB	BB	AA	BB	?:?	?:?	AA	BB	AA	AA	AA	BB	BB	BB	AA	BB	AA	AA	AA	BB	?:?	AA	BB	AA	AA	BB	AA
wsnp_Ex_c2925_5397331	6B	118.195	0.0572917	0.932292	0.12755	BB	BB	BB	AA	BB	BB	AA	BB	BB	AA	BB	BB	BB	BB	BB	BB	BB	BB	BB	BB	BB	BB	BB	BB	BB	BB	BB	BB	BB	BB	AA	BB	BB	BB	BB	BB	BB	BB	BB	BB	BB	BB	AA	BB
wsnp_BE637911B_Ta_2_2	6B	118.54	0.223958	0.739583	0.402859	BB	BB	BB	BB	BB	BB	BB	BB	BB	BB	AA	BB	BB	BB	BB	?:?	AA	BB	AA	AA	BB	AA	BB	AA	AA	BB	BB	BB	BB	BB	BB	BB	BB	BB	BB	BB	BB	BB	AA	BB	AA	AA	BB	BB
wsnp_Ex_c12433_19826311	6B	118.54	0.291667	0.671875	0.463515	AA	AA	AA	AA	AA	AA	AA	AA	?:?	AA	BB	AA	AA	AA	AA	?:?	BB	AA	BB	BB	AA	BB	AA	BB	BB	AA	AA	AA	AA	AA	AA	AA	AA	AA	AA	AA	AA	AA	AA	AA	BB	AA	AA	AA
wsnp_RFL_Contig3138_3094305	4A	118.648	0.177083	0.807292	0.316922	AA	AA	AA	AA	AA	AA	AA	AA	AA	AA	BB	AA	AA	AA	BB	AA	AA	AA	AA	AA	AA	BB	AA	AA	AA	AA	BB	AA	AA	AA	BB	AA	AA	AA	AA	AA	AA	AA	AA	AA	AA	AA	BB	AA
wsnp_Ku_c1205_2398925	4A	118.972	0.130208	0.859375	0.24452	BB	BB	BB	BB	BB	BB	BB	BB	BB	BB	AA	BB	BB	BB	AA	BB	BB	BB	BB	BB	BB	AA	BB	BB	BB	BB	AA	BB	BB	BB	AA	BB	BB	BB	BB	BB	BB	BB	BB	BB	BB	BB	AA	BB
wsnp_Ex_c28204_37349164	2A	119.199	0.0677083	0.927083	0.135932	BB	BB	BB	BB	BB	BB	BB	BB	BB	BB	BB	BB	BB	BB	BB	BB	BB	BB	BB	BB	BB	BB	BB	BB	BB	BB	BB	BB	BB	BB	BB	BB	BB	BB	BB	BB	BB	BB	BB	BB	BB	BB	BB	BB
wsnp_Ex_c36937_44788679	3B	119.233	0.213542	0.760417	0.373915	BB	AA	BB	AA	AA	AA	AA	AA	AA	AA	BB	BB	BB	AA	AA	?:?	AA	AA	AA	AA	AA	AA	BB	AA	BB	BB	AA	AA	BB	AA	AA	AA	AA	BB	BB	BB	AA	BB	AA	AA	AA	AA	AA	AA
wsnp_Ku_c49975_55719349	3B	119.233	0.223958	0.744792	0.392768	BB	AA	BB	AA	AA	AA	AA	AA	AA	AA	BB	BB	BB	?:?	AA	?:?	AA	AA	AA	AA	AA	AA	BB	AA	BB	BB	AA	AA	BB	AA	AA	AA	AA	BB	BB	BB	AA	BB	AA	AA	AA	AA	AA	AA
wsnp_Ex_rep_c69845_68804456	3B	119.233	0.223958	0.75	0.384983	BB	AA	BB	AA	AA	AA	AA	AA	AA	AA	BB	BB	BB	AA	AA	?:?	AA	AA	AA	AA	AA	AA	BB	AA	BB	BB	AA	AA	BB	AA	AA	AA	AA	BB	BB	BB	AA	BB	AA	AA	AA	AA	AA	AA
wsnp_Ex_c1204_2313262	3B	119.233	0.229167	0.755208	0.377143	AA	BB	AA	BB	BB	BB	BB	BB	BB	BB	AA	AA	AA	BB	BB	?:?	BB	BB	BB	BB	BB	BB	AA	BB	AA	AA	BB	BB	AA	BB	BB	BB	BB	AA	AA	AA	BB	AA	BB	BB	BB	BB	BB	BB
wsnp_Ku_c48167_54427241	3B	119.233	0.239583	0.744792	0.387885	AA	BB	AA	BB	BB	BB	BB	BB	BB	BB	AA	AA	AA	?:?	BB	AA	BB	BB	BB	BB	BB	BB	AA	BB	AA	AA	BB	BB	AA	BB	BB	BB	BB	AA	AA	AA	BB	AA	BB	BB	BB	BB	BB	BB
wsnp_RFL_Contig1537_744038	3B	119.233	0.322917	0.651042	0.468479	BB	AA	BB	AA	AA	AA	AA	AA	AA	AA	BB	BB	BB	AA	AA	?:?	AA	AA	AA	AA	AA	AA	BB	AA	BB	BB	AA	AA	BB	AA	AA	AA	AA	BB	BB	BB	AA	BB	AA	AA	AA	AA	AA	AA
wsnp_Ra_c7468_12851157	6B	119.838	0.0572917	0.90625	0.175429	BB	BB	BB	BB	BB	BB	BB	?:?	BB	AA	BB	BB	BB	BB	BB	BB	BB	BB	BB	BB	BB	AA	BB	BB	BB	BB	BB	BB	BB	BB	AA	BB	BB	BB	BB	BB	BB	BB	BB	BB	BB	BB	AA	BB
wsnp_RFL_Contig3352_3456277	1B	119.874	0.28125	0.708333	0.419162	BB	BB	BB	BB	AA	BB	BB	AA	?:?	AA	BB	BB	BB	BB	AA	AA	AA	BB	BB	AA	BB	BB	BB	BB	BB	BB	AA	AA	BB	BB	BB	AA	BB	BB	BB	BB	BB	BB	AA	AA	BB	AA	BB	AA
wsnp_Ku_c3804_6986527	1A	119.96	0.213542	0.765625	0.368218	AA	AA	BB	AA	BB	AA	AA	AA	AA	AA	BB	BB	BB	?:?	AA	AA	AA	AA	AA	AA	AA	AA	AA	AA	AA	BB	AA	AA	BB	AA	AA	AA	AA	BB	BB	BB	AA	AA	AA	AA	AA	AA	AA	AA
wsnp_CAP8_rep_c3938_1936666	1A	120.285	0.145833	0.828125	0.292942	BB	BB	BB	BB	BB	BB	BB	BB	AA	AA	BB	BB	BB	BB	BB	BB	BB	BB	AA	AA	BB	BB	BB	BB	BB	BB	BB	BB	BB	BB	BB	BB	BB	BB	BB	BB	BB	BB	BB	BB	AA	BB	BB	BB
wsnp_Ex_rep_c81556_76277906	1A	120.285	0.442708	0.520833	0.532742	AA	AA	BB	AA	BB	AA	AA	AA	BB	BB	BB	BB	BB	AA	BB	AA	AA	AA	BB	BB	AA	AA	BB	AA	BB	BB	BB	AA	BB	AA	BB	AA	AA	BB	BB	BB	AA	BB	AA	AA	BB	AA	BB	AA
wsnp_Ex_c32910_41489631	2A	120.51	0.177083	0.802083	0.325304	AA	AA	AA	AA	AA	AA	AA	BB	AA	AA	AA	AA	AA	AA	BB	AA	AA	AA	AA	AA	AA	BB	AA	AA	AA	AA	BB	AA	AA	AA	AA	AA	AA	AA	AA	AA	AA	AA	AA	AA	AA	AA	AA	AA
wsnp_RFL_Contig204_1272643	3B	120.645	0.09375	0.90625	0.169922	BB	BB	BB	BB	BB	BB	BB	BB	BB	BB	BB	BB	BB	BB	BB	BB	BB	BB	BB	BB	BB	BB	BB	BB	BB	BB	BB	BB	BB	BB	BB	BB	BB	BB	BB	BB	BB	BB	BB	BB	BB	BB	BB	BB
wsnp_CAP8_c2677_1394934	2A	120.714	0.0833333	0.895833	0.190538	AA	AA	AA	AA	AA	AA	AA	AA	AA	AA	AA	AA	AA	AA	AA	AA	AA	AA	AA	AA	AA	AA	AA	AA	AA	AA	AA	AA	AA	AA	AA	AA	AA	AA	AA	AA	AA	AA	AA	AA	AA	AA	AA	AA
wsnp_Ex_rep_c67786_66472676	3A	121.043	0.0989583	0.864583	0.242703	AA	AA	AA	AA	AA	AA	AA	AA	AA	AA	AA	AA	AA	AA	AA	AA	AA	AA	AA	AA	AA	?:?	AA	AA	AA	AA	AA	AA	AA	AA	AA	AA	AA	AA	AA	AA	AA	AA	AA	AA	AA	AA	AA	?:?
wsnp_Ex_c39592_46849607	5A	121.112	0.114583	0.875	0.221246	BB	BB	BB	BB	BB	BB	BB	BB	BB	BB	AA	BB	BB	BB	BB	BB	BB	BB	BB	BB	BB	BB	BB	BB	BB	BB	BB	BB	BB	BB	BB	BB	BB	BB	BB	BB	BB	BB	BB	BB	BB	BB	BB	BB
wsnp_Ex_c1383_2652398	6B	121.262	0.291667	0.692708	0.435086	AA	AA	AA	BB	BB	AA	BB	BB	BB	AA	BB	AA	AA	AA	AA	AA	AA	AA	AA	AA	AA	BB	AA	BB	AA	AA	AA	BB	AA	AA	AA	BB	BB	AA	AA	AA	AA	AA	AA	BB	BB	AA	AA	BB
wsnp_Ku_c10196_16926860	3B	121.524	0.0989583	0.880208	0.215441	AA	AA	AA	AA	AA	AA	AA	AA	AA	AA	AA	AA	AA	AA	AA	AA	AA	AA	AA	AA	AA	AA	AA	AA	AA	AA	AA	AA	AA	AA	AA	AA	AA	AA	AA	AA	AA	AA	AA	AA	AA	AA	AA	AA
wsnp_Ku_rep_c102901_89769309	6A	121.922	0.369792	0.625	0.472629	AA	AA	AA	AA	AA	AA	BB	AA	AA	AA	AA	AA	AA	BB	AA	AA	BB	AA	AA	BB	BB	AA	AA	BB	AA	AA	AA	BB	AA	AA	AA	BB	AA	AA	AA	AA	AA	AA	AA	BB	AA	AA	AA	BB
wsnp_Ra_c12086_19452422	6A	121.922	0.369792	0.625	0.472629	AA	AA	AA	AA	AA	AA	BB	AA	AA	AA	AA	AA	AA	BB	AA	AA	BB	AA	AA	BB	BB	AA	AA	BB	AA	AA	AA	BB	AA	AA	AA	BB	AA	AA	AA	AA	AA	AA	AA	BB	AA	AA	AA	BB
wsnp_RFL_Contig2403_1927045	1B	121.997	0.380208	0.572917	0.527208	BB	BB	BB	BB	AA	BB	BB	AA	AA	AA	BB	BB	BB	BB	AA	AA	AA	BB	BB	AA	BB	BB	BB	BB	BB	BB	AA	AA	BB	BB	BB	AA	AA	BB	BB	BB	BB	?:?	AA	AA	BB	AA	BB	AA
wsnp_Ra_c53181_56932563	1B	121.997	0.380208	0.604167	0.490424	BB	BB	BB	BB	AA	BB	BB	AA	AA	AA	BB	BB	BB	BB	AA	AA	AA	BB	BB	AA	BB	BB	BB	BB	BB	BB	AA	AA	BB	BB	BB	AA	AA	BB	BB	BB	BB	BB	AA	AA	BB	AA	BB	AA
wsnp_CAP8_c1007_643393	3A	122.309	0.203125	0.75	0.39624	AA	AA	AA	AA	AA	AA	AA	AA	AA	BB	AA	AA	AA	AA	AA	BB	AA	AA	AA	AA	AA	BB	?:?	BB	AA	AA	AA	AA	AA	AA	BB	AA	AA	AA	AA	AA	AA	AA	AA	AA	AA	AA	BB	?:?
wsnp_Ex_c4921_8763500	5A	122.312	0.09375	0.901042	0.179335	BB	BB	BB	BB	AA	BB	BB	BB	BB	BB	BB	BB	BB	BB	BB	BB	BB	BB	BB	BB	BB	BB	BB	BB	BB	BB	BB	BB	BB	BB	BB	BB	BB	BB	BB	BB	BB	BB	BB	BB	BB	BB	BB	BB
wsnp_CAP11_c2100_1109583	5A	122.719	0.09375	0.901042	0.179335	BB	BB	BB	BB	AA	BB	BB	BB	BB	BB	BB	BB	BB	BB	BB	BB	BB	BB	BB	BB	BB	BB	BB	BB	BB	BB	BB	BB	BB	BB	BB	BB	BB	BB	BB	BB	BB	BB	BB	BB	BB	BB	BB	BB
wsnp_Ra_rep_c105740_89636179	5A	122.719	0.109375	0.885417	0.204074	BB	BB	BB	BB	AA	BB	BB	BB	BB	BB	BB	BB	BB	BB	BB	BB	BB	BB	BB	BB	BB	BB	BB	BB	BB	BB	BB	BB	BB	BB	BB	BB	AA	BB	BB	BB	BB	BB	BB	BB	BB	BB	BB	BB
wsnp_Ex_c24594_33843836	5A	122.719	0.114583	0.875	0.221246	AA	AA	AA	AA	BB	AA	AA	AA	AA	AA	AA	AA	AA	AA	AA	AA	AA	AA	AA	AA	AA	AA	AA	AA	AA	AA	AA	AA	AA	AA	AA	AA	BB	AA	AA	AA	AA	AA	AA	AA	AA	AA	AA	AA
wsnp_Ex_c19647_28632858	5A	122.719	0.114583	0.885417	0.202908	AA	AA	AA	AA	BB	AA	AA	AA	AA	AA	AA	AA	AA	AA	AA	AA	AA	AA	AA	AA	AA	AA	AA	AA	AA	AA	AA	AA	AA	AA	AA	AA	BB	AA	AA	AA	AA	AA	AA	AA	AA	AA	AA	AA
wsnp_Ex_c2171_4073472	4B	122.873	0.109375	0.864583	0.240533	AA	AA	AA	AA	AA	AA	AA	AA	AA	AA	AA	AA	AA	AA	BB	AA	AA	AA	AA	BB	AA	BB	AA	AA	AA	AA	BB	AA	AA	AA	AA	AA	AA	AA	AA	AA	AA	AA	AA	AA	AA	AA	AA	AA
wsnp_CAP11_c1178_684471	6A	122.944	0.40625	0.588542	0.48858	BB	AA	BB	BB	BB	BB	AA	BB	BB	BB	BB	BB	BB	AA	BB	BB	AA	BB	BB	AA	AA	BB	BB	AA	BB	BB	BB	AA	BB	BB	BB	AA	BB	BB	BB	AA	BB	BB	BB	AA	BB	BB	BB	AA
wsnp_Ex_rep_c67588_66227926	3A	123.088	0.1875	0.78125	0.354492	AA	AA	AA	AA	AA	AA	AA	AA	AA	BB	AA	AA	AA	AA	AA	BB	AA	AA	AA	AA	AA	?:?	AA	BB	AA	AA	AA	AA	AA	AA	BB	AA	AA	AA	AA	AA	AA	AA	AA	AA	AA	AA	BB	AA
wsnp_Ex_c14400_22381382	3A	123.088	0.1875	0.786458	0.346327	AA	AA	AA	AA	AA	AA	AA	AA	AA	BB	AA	AA	AA	AA	AA	BB	AA	AA	AA	AA	AA	AA	AA	BB	AA	AA	AA	AA	AA	AA	BB	AA	AA	AA	AA	AA	AA	AA	AA	AA	AA	AA	BB	AA
wsnp_Ex_c14202_22144844	3A	123.088	0.197917	0.770833	0.366645	BB	BB	BB	BB	BB	BB	BB	BB	BB	AA	BB	BB	BB	BB	BB	AA	BB	BB	BB	BB	BB	?:?	?:?	AA	BB	BB	BB	BB	BB	BB	AA	BB	BB	BB	BB	BB	BB	BB	BB	BB	BB	BB	AA	BB
wsnp_RFL_Contig3308_3379765	3A	123.088	0.197917	0.744792	0.406114	AA	AA	AA	AA	AA	AA	AA	AA	AA	BB	AA	AA	AA	AA	AA	BB	AA	AA	AA	AA	AA	?:?	?:?	BB	AA	AA	AA	AA	AA	AA	BB	AA	AA	AA	AA	AA	AA	AA	AA	AA	AA	AA	BB	AA
wsnp_Ex_c14202_22145136	3A	123.088	0.208333	0.786458	0.338081	AA	AA	AA	AA	AA	AA	AA	AA	AA	BB	AA	AA	AA	AA	AA	BB	AA	AA	AA	AA	AA	AA	AA	BB	AA	AA	AA	AA	AA	AA	BB	AA	AA	AA	AA	AA	AA	AA	AA	AA	AA	AA	BB	AA
wsnp_Ex_rep_c66900_65313836	5A	123.119	0.0677083	0.932292	0.126248	AA	AA	AA	AA	AA	AA	AA	AA	AA	AA	AA	AA	AA	AA	AA	AA	AA	AA	AA	AA	AA	AA	AA	AA	AA	AA	AA	AA	AA	AA	AA	AA	AA	AA	AA	AA	AA	AA	AA	AA	AA	AA	AA	AA
wsnp_Ex_c16826_25388915	5A	123.119	0.109375	0.885417	0.204074	BB	BB	BB	BB	AA	BB	BB	BB	BB	BB	BB	BB	BB	BB	BB	BB	BB	BB	BB	BB	BB	BB	BB	BB	BB	BB	BB	BB	BB	BB	BB	BB	AA	BB	BB	BB	BB	BB	BB	BB	BB	BB	BB	BB
wsnp_JD_c9510_10342089	5A	123.119	0.109375	0.885417	0.204074	BB	BB	BB	BB	AA	BB	BB	BB	BB	BB	BB	BB	BB	BB	BB	BB	BB	BB	BB	BB	BB	BB	BB	BB	BB	BB	BB	BB	BB	BB	BB	BB	AA	BB	BB	BB	BB	BB	BB	BB	BB	BB	BB	BB
wsnp_Ku_c31317_41063833	5A	123.119	0.109375	0.885417	0.204074	BB	BB	BB	BB	AA	BB	BB	BB	BB	BB	BB	BB	BB	BB	BB	BB	BB	BB	BB	BB	BB	BB	BB	BB	BB	BB	BB	BB	BB	BB	BB	BB	AA	BB	BB	BB	BB	BB	BB	BB	BB	BB	BB	BB
wsnp_Ku_c14958_23427256	5A	123.119	0.109375	0.885417	0.204074	AA	AA	AA	AA	BB	AA	AA	AA	AA	AA	AA	AA	AA	AA	AA	AA	AA	AA	AA	AA	AA	AA	AA	AA	AA	AA	AA	AA	AA	AA	AA	AA	BB	AA	AA	AA	AA	AA	AA	AA	AA	AA	AA	AA
wsnp_Ra_c57838_59796220	5A	123.119	0.109375	0.885417	0.204074	AA	AA	AA	AA	BB	AA	AA	AA	AA	AA	AA	AA	AA	AA	AA	AA	AA	AA	AA	AA	AA	AA	AA	AA	AA	AA	AA	AA	AA	AA	AA	AA	BB	AA	AA	AA	AA	AA	AA	AA	AA	AA	AA	AA
wsnp_Ex_rep_c66900_65314083	5A	123.119	0.114583	0.885417	0.202908	AA	AA	AA	AA	BB	AA	AA	AA	AA	AA	AA	AA	AA	AA	AA	AA	AA	AA	AA	AA	AA	AA	AA	AA	AA	AA	AA	AA	AA	AA	AA	AA	BB	AA	AA	AA	AA	AA	AA	AA	AA	AA	AA	AA
wsnp_Ex_rep_c66900_65314631	5A	123.119	0.359375	0.630208	0.473687	AA	BB	AA	AA	AA	BB	AA	AA	BB	BB	BB	AA	AA	BB	BB	BB	BB	BB	BB	BB	BB	BB	BB	BB	BB	AA	BB	AA	AA	BB	BB	BB	AA	AA	AA	AA	BB	AA	AA	BB	BB	AA	BB	BB
wsnp_Ex_c28957_38032895	5A	123.119	0.359375	0.619792	0.482937	BB	AA	BB	BB	BB	AA	BB	BB	AA	AA	AA	BB	BB	?:?	AA	AA	AA	AA	AA	AA	AA	AA	AA	?:?	AA	BB	AA	BB	BB	AA	AA	AA	BB	BB	BB	BB	AA	BB	BB	AA	AA	BB	AA	AA
wsnp_Ex_c2433_4556063	5A	123.119	0.364583	0.635417	0.463325	AA	BB	AA	AA	AA	BB	AA	AA	BB	BB	BB	AA	AA	BB	BB	BB	BB	BB	BB	BB	BB	BB	BB	BB	BB	AA	BB	AA	AA	BB	BB	BB	AA	AA	AA	AA	BB	AA	AA	BB	BB	AA	BB	BB
wsnp_Ra_c27984_37479613	3B	123.286	0.234375	0.744792	0.387885	BB	AA	BB	AA	AA	AA	AA	AA	AA	AA	BB	BB	BB	AA	AA	BB	AA	AA	AA	AA	AA	AA	BB	AA	BB	BB	AA	AA	BB	AA	AA	AA	AA	BB	BB	BB	AA	BB	AA	AA	AA	AA	AA	AA
wsnp_Ex_c4436_7981188	1B	123.433	0.463542	0.5	0.535129	AA	AA	AA	AA	AA	AA	AA	BB	?:?	BB	BB	AA	AA	BB	AA	BB	BB	AA	AA	AA	AA	AA	AA	AA	AA	AA	AA	BB	AA	AA	AA	BB	BB	AA	AA	AA	AA	AA	BB	BB	AA	BB	AA	BB
wsnp_JD_c6160_7327405	5A	123.519	0.114583	0.880208	0.212104	AA	AA	AA	AA	BB	AA	AA	AA	AA	AA	AA	AA	AA	AA	AA	AA	AA	AA	AA	AA	AA	AA	AA	AA	AA	AA	AA	AA	AA	AA	AA	AA	BB	AA	AA	AA	AA	AA	AA	AA	AA	AA	AA	AA
wsnp_RFL_Contig2187_1525458	5A	123.519	0.114583	0.880208	0.212104	AA	AA	AA	AA	BB	AA	AA	AA	AA	AA	AA	AA	AA	AA	AA	AA	AA	AA	AA	AA	AA	AA	AA	AA	AA	AA	AA	AA	AA	AA	AA	AA	BB	AA	AA	AA	AA	AA	AA	AA	AA	AA	AA	AA
wsnp_JD_c22783_19631797	3B	123.583	0.09375	0.901042	0.179335	BB	BB	BB	BB	BB	BB	BB	BB	BB	BB	BB	BB	BB	BB	BB	BB	BB	BB	BB	BB	BB	BB	BB	BB	BB	BB	BB	BB	BB	BB	BB	BB	BB	BB	BB	BB	BB	BB	BB	BB	BB	BB	BB	BB
wsnp_CAP11_c2309_1201554	3B	123.583	0.09375	0.901042	0.179335	AA	AA	AA	AA	AA	AA	AA	AA	AA	AA	AA	AA	AA	AA	AA	AA	AA	AA	AA	AA	AA	AA	AA	AA	AA	AA	AA	AA	AA	AA	AA	AA	AA	AA	AA	AA	AA	AA	AA	AA	AA	AA	AA	AA
wsnp_Ex_rep_c68762_67626384	7B	123.589	0.333333	0.635417	0.485135	BB	AA	BB	BB	BB	AA	BB	BB	BB	AA	BB	BB	BB	BB	BB	AA	AA	AA	BB	AA	BB	BB	BB	AA	BB	BB	BB	BB	AA	AA	BB	BB	AA	BB	BB	BB	AA	BB	BB	AA	AA	AA	BB	BB
wsnp_Ex_c9534_15793556	1A	123.894	0.234375	0.760417	0.366835	AA	AA	BB	AA	BB	AA	AA	AA	AA	AA	BB	BB	BB	AA	AA	BB	AA	AA	AA	AA	AA	AA	AA	AA	AA	BB	AA	AA	BB	AA	AA	AA	AA	BB	BB	BB	AA	BB	AA	AA	AA	AA	AA	AA
wsnp_Ex_c19647_28632894	5A	123.919	0.0833333	0.911458	0.162299	BB	BB	BB	BB	AA	BB	BB	BB	BB	BB	BB	BB	BB	BB	BB	BB	BB	BB	BB	BB	BB	BB	BB	BB	BB	BB	BB	BB	BB	BB	BB	BB	BB	BB	BB	BB	BB	BB	BB	BB	BB	BB	BB	BB
wsnp_Ex_c19057_27975510	5A	123.919	0.0989583	0.822917	0.313015	AA	AA	AA	AA	BB	AA	AA	AA	AA	AA	AA	AA	AA	AA	AA	AA	AA	AA	AA	AA	AA	AA	AA	AA	AA	AA	AA	AA	AA	AA	AA	AA	AA	AA	AA	AA	AA	AA	AA	AA	AA	AA	AA	AA
wsnp_Ex_c7934_13467460	7B	124.166	0.0885417	0.90625	0.170871	AA	AA	AA	AA	BB	AA	AA	AA	AA	AA	BB	AA	AA	AA	AA	AA	AA	AA	AA	AA	AA	AA	AA	AA	AA	AA	AA	AA	AA	AA	BB	AA	AA	AA	AA	AA	AA	AA	AA	AA	AA	AA	BB	AA
wsnp_Ex_c28957_38032772	5A	124.327	0.359375	0.630208	0.469916	BB	AA	BB	BB	BB	AA	BB	BB	AA	AA	AA	BB	BB	AA	AA	AA	AA	AA	AA	AA	AA	AA	AA	AA	AA	BB	AA	BB	BB	AA	AA	AA	BB	BB	BB	BB	AA	BB	BB	AA	AA	BB	AA	AA
wsnp_Ex_c23143_32377033	1A	124.513	0.130208	0.859375	0.24452	BB	BB	BB	BB	BB	BB	BB	BB	AA	AA	BB	BB	BB	BB	BB	BB	BB	BB	AA	AA	BB	BB	BB	BB	BB	BB	BB	BB	BB	BB	BB	BB	BB	BB	BB	BB	BB	BB	BB	BB	AA	BB	BB	BB
wsnp_Ex_c13955_21833712	1A	124.513	0.151042	0.817708	0.308539	BB	BB	BB	BB	BB	BB	BB	BB	AA	AA	BB	BB	BB	BB	BB	BB	BB	BB	AA	AA	BB	BB	BB	BB	BB	BB	BB	BB	BB	BB	BB	BB	BB	BB	BB	BB	BB	BB	BB	BB	AA	BB	BB	BB
wsnp_Ex_c23143_32376622	1A	124.513	0.171875	0.796875	0.335449	BB	BB	BB	BB	BB	BB	BB	BB	AA	AA	BB	BB	BB	BB	BB	BB	BB	BB	AA	AA	BB	BB	AA	BB	BB	BB	BB	BB	BB	BB	BB	BB	BB	BB	BB	BB	BB	BB	BB	BB	AA	BB	BB	BB
wsnp_Ex_c13409_21124830	5B	124.527	0.0677083	0.90625	0.174127	AA	AA	AA	AA	?:?	AA	AA	AA	AA	AA	AA	AA	AA	AA	AA	AA	AA	AA	AA	BB	AA	AA	AA	AA	AA	AA	AA	AA	AA	AA	AA	AA	AA	AA	AA	AA	AA	AA	AA	AA	AA	AA	AA	AA
wsnp_Ex_c28481_37608092	5B	124.527	0.0885417	0.895833	0.189643	AA	AA	AA	AA	BB	AA	AA	AA	AA	AA	AA	AA	AA	AA	AA	AA	AA	AA	AA	BB	AA	AA	AA	AA	AA	AA	AA	AA	AA	AA	AA	AA	AA	AA	AA	AA	AA	AA	AA	AA	AA	AA	AA	AA
wsnp_Ex_c28481_37607810	5B	124.527	0.09375	0.901042	0.179335	AA	AA	AA	AA	BB	AA	AA	AA	AA	AA	AA	AA	AA	AA	AA	AA	AA	AA	AA	BB	AA	AA	AA	AA	AA	AA	AA	AA	AA	AA	AA	AA	AA	AA	AA	AA	AA	AA	AA	AA	AA	AA	AA	AA
wsnp_Ex_rep_c66900_65314206	5A	124.727	0.0625	0.9375	0.117188	AA	AA	AA	AA	AA	AA	AA	AA	AA	AA	AA	AA	AA	AA	AA	AA	AA	AA	AA	AA	AA	AA	AA	AA	AA	AA	AA	AA	AA	AA	AA	AA	AA	AA	AA	AA	AA	AA	AA	AA	AA	AA	AA	AA
wsnp_Ex_rep_c71178_69994299	5A	124.727	0.0989583	0.901042	0.178331	BB	BB	BB	BB	AA	BB	BB	BB	BB	BB	BB	BB	BB	BB	BB	BB	BB	BB	BB	BB	BB	BB	BB	BB	BB	BB	BB	BB	BB	BB	BB	BB	BB	BB	BB	BB	BB	BB	BB	BB	BB	BB	BB	BB
wsnp_Ra_c26091_35652620	5B	124.912	0.380208	0.588542	0.50906	BB	BB	BB	BB	AA	BB	BB	BB	BB	AA	BB	BB	BB	AA	BB	?:?	BB	BB	AA	AA	AA	BB	BB	AA	BB	BB	BB	BB	BB	BB	BB	BB	BB	BB	BB	BB	BB	BB	AA	BB	BB	AA	BB	BB
wsnp_Ex_c13361_21059379	3B	124.978	0.317708	0.65625	0.465061	BB	AA	BB	AA	AA	AA	AA	AA	AA	AA	BB	BB	BB	AA	AA	?:?	AA	AA	AA	AA	AA	AA	BB	AA	BB	BB	AA	AA	BB	AA	AA	AA	AA	BB	BB	BB	AA	BB	AA	AA	AA	AA	AA	AA
wsnp_JD_rep_c48755_32989025	7B	125.095	0.109375	0.880208	0.21327	AA	AA	AA	AA	BB	AA	AA	AA	AA	AA	BB	AA	AA	AA	AA	AA	AA	AA	AA	AA	AA	AA	AA	AA	AA	AA	AA	AA	AA	AA	BB	AA	AA	AA	AA	AA	AA	AA	AA	AA	AA	AA	BB	AA
wsnp_JD_c3867_4934646	5A	125.174	0.119792	0.875	0.220025	AA	AA	AA	BB	BB	AA	BB	BB	AA	AA	BB	AA	AA	AA	AA	AA	AA	AA	AA	AA	AA	AA	AA	AA	AA	AA	AA	BB	AA	AA	AA	AA	BB	AA	AA	AA	AA	AA	BB	AA	AA	BB	AA	AA
wsnp_Ex_rep_c67801_66492414	6A	125.25	0.078125	0.911458	0.16314	BB	BB	BB	BB	BB	BB	BB	BB	BB	BB	AA	BB	BB	BB	BB	BB	BB	BB	BB	BB	BB	BB	BB	BB	BB	BB	BB	BB	BB	BB	BB	BB	BB	BB	BB	BB	BB	BB	BB	BB	BB	BB	BB	BB
wsnp_Ex_c6488_11266589	1A	125.503	0.171875	0.802083	0.327121	AA	AA	AA	AA	AA	AA	AA	AA	BB	BB	AA	AA	AA	AA	AA	AA	AA	AA	BB	BB	AA	AA	AA	AA	AA	AA	AA	AA	AA	AA	AA	AA	AA	AA	AA	AA	AA	AA	AA	AA	BB	AA	AA	AA
wsnp_Ku_c31407_41142340	3B	125.613	0.0833333	0.911458	0.162299	AA	AA	AA	AA	AA	AA	AA	AA	AA	AA	AA	AA	AA	AA	AA	AA	AA	AA	AA	AA	AA	AA	AA	AA	AA	AA	AA	AA	AA	AA	AA	AA	AA	AA	AA	AA	AA	AA	AA	AA	AA	AA	AA	AA
wsnp_Ex_c14771_22883575	2B	125.887	0.0833333	0.90625	0.171766	AA	AA	AA	AA	AA	AA	AA	AA	AA	AA	AA	AA	AA	AA	AA	AA	AA	AA	AA	AA	AA	AA	AA	AA	AA	AA	AA	AA	AA	AA	AA	AA	AA	AA	AA	AA	AA	AA	AA	AA	AA	AA	AA	AA
wsnp_Ku_c12900_20727771	2B	125.887	0.09375	0.901042	0.179335	BB	BB	BB	BB	BB	BB	BB	BB	BB	BB	BB	BB	BB	BB	BB	BB	BB	BB	BB	BB	BB	BB	BB	BB	BB	BB	BB	BB	BB	BB	BB	BB	BB	BB	BB	BB	BB	BB	BB	BB	BB	BB	BB	BB
wsnp_Ex_c57667_59284398	5B	125.892	0.0989583	0.890625	0.196994	AA	AA	AA	AA	AA	AA	AA	AA	AA	AA	AA	AA	AA	AA	AA	AA	AA	AA	AA	BB	AA	AA	AA	AA	AA	AA	AA	AA	AA	AA	AA	AA	AA	AA	AA	AA	AA	AA	AA	AA	AA	AA	AA	AA
wsnp_BE518379B_Ta_2_2	6B	126.016	0.286458	0.6875	0.442274	BB	AA	AA	AA	AA	AA	AA	AA	AA	AA	AA	AA	AA	?:?	AA	?:?	BB	AA	BB	AA	AA	AA	AA	AA	AA	AA	AA	AA	AA	AA	AA	AA	AA	AA	AA	AA	AA	AA	BB	AA	AA	BB	AA	AA
wsnp_RFL_Contig4298_4993464	1B	126.05	0.317708	0.661458	0.461534	AA	AA	AA	AA	BB	AA	AA	AA	AA	BB	AA	BB	AA	AA	AA	BB	BB	AA	BB	AA	AA	BB	AA	AA	AA	AA	AA	BB	AA	BB	AA	AA	AA	AA	AA	AA	AA	AA	AA	AA	BB	AA	AA	AA
wsnp_Ku_c5472_9710435	5B	126.131	0.109375	0.885417	0.204074	AA	AA	AA	AA	AA	AA	AA	AA	AA	AA	AA	AA	AA	AA	AA	AA	AA	AA	AA	BB	AA	AA	AA	AA	AA	AA	AA	AA	AA	AA	AA	AA	AA	AA	AA	AA	AA	AA	AA	AA	AA	AA	AA	AA
wsnp_Ex_c51352_55323092	2B	126.285	0.0520833	0.942708	0.108588	BB	BB	BB	BB	BB	BB	BB	BB	BB	BB	BB	BB	BB	BB	BB	BB	BB	BB	BB	BB	BB	BB	BB	BB	BB	BB	BB	BB	BB	BB	BB	BB	BB	BB	BB	BB	BB	BB	BB	BB	BB	BB	BB	BB
wsnp_BG263521B_Ta_2_1	2B	126.285	0.0520833	0.947917	0.0987413	AA	AA	AA	AA	AA	AA	AA	AA	AA	AA	AA	AA	AA	AA	AA	AA	AA	AA	AA	AA	AA	AA	AA	AA	AA	AA	AA	AA	AA	AA	AA	AA	AA	AA	AA	AA	AA	AA	AA	AA	AA	AA	AA	AA
wsnp_JD_c892_1313553	2B	126.285	0.0625	0.927083	0.13661	AA	AA	AA	AA	AA	AA	AA	AA	AA	AA	AA	AA	AA	AA	AA	AA	AA	AA	AA	AA	AA	AA	AA	AA	AA	AA	AA	AA	AA	AA	AA	AA	AA	AA	AA	AA	AA	AA	AA	AA	AA	AA	AA	AA
wsnp_Ex_rep_c71116_69944350	2B	126.285	0.0729167	0.916667	0.154405	BB	BB	BB	BB	BB	BB	BB	BB	BB	BB	BB	BB	BB	BB	BB	BB	BB	BB	BB	BB	BB	BB	BB	BB	BB	BB	BB	BB	BB	BB	BB	BB	BB	BB	BB	BB	BB	BB	BB	BB	BB	BB	BB	BB
wsnp_Ex_rep_c67671_66332423	2B	126.285	0.0729167	0.916667	0.154405	AA	AA	AA	AA	AA	AA	AA	AA	AA	AA	AA	AA	AA	AA	AA	AA	AA	AA	AA	AA	AA	AA	AA	AA	AA	AA	AA	AA	AA	AA	AA	AA	AA	AA	AA	AA	AA	AA	AA	AA	AA	AA	AA	AA
wsnp_Ex_c7003_12065642	2B	126.285	0.114583	0.869792	0.230333	AA	AA	AA	AA	BB	AA	BB	AA	AA	AA	AA	AA	AA	AA	BB	AA	AA	AA	AA	BB	BB	BB	AA	AA	AA	AA	BB	AA	AA	AA	AA	AA	AA	AA	AA	AA	AA	AA	AA	AA	AA	AA	AA	AA
wsnp_Ex_c19724_28721580	5B	126.342	0.354167	0.614583	0.496853	AA	AA	AA	AA	AA	AA	AA	BB	AA	BB	AA	AA	AA	AA	AA	?:?	BB	AA	BB	AA	BB	AA	BB	BB	AA	AA	AA	AA	AA	AA	AA	BB	AA	AA	AA	AA	AA	AA	AA	AA	BB	AA	AA	BB
wsnp_Ex_c19724_28720939	5B	126.342	0.416667	0.552083	0.521593	AA	AA	AA	AA	BB	AA	AA	BB	AA	BB	AA	AA	AA	AA	BB	?:?	BB	AA	BB	AA	BB	BB	BB	BB	AA	AA	BB	AA	AA	AA	AA	BB	AA	AA	AA	AA	AA	AA	AA	AA	BB	AA	AA	BB
wsnp_Ex_c19724_28721128	5B	126.342	0.432292	0.552083	0.508328	BB	BB	BB	BB	AA	BB	BB	AA	BB	AA	BB	BB	BB	BB	AA	?:?	AA	BB	AA	BB	AA	AA	AA	AA	BB	BB	AA	BB	BB	BB	BB	AA	BB	BB	BB	BB	BB	BB	BB	BB	AA	BB	BB	AA
wsnp_Ex_rep_c68829_67704044	5A	126.422	0.0729167	0.927083	0.1352	BB	BB	BB	BB	AA	BB	BB	BB	BB	BB	BB	BB	BB	BB	BB	BB	BB	BB	BB	BB	BB	BB	BB	BB	BB	BB	BB	BB	BB	BB	BB	BB	BB	BB	BB	BB	BB	BB	BB	BB	BB	BB	BB	BB
wsnp_Ex_c16127_24561453	5A	126.422	0.369792	0.614583	0.485541	AA	BB	AA	AA	AA	BB	AA	AA	BB	BB	BB	AA	AA	BB	BB	BB	BB	BB	BB	BB	AA	BB	AA	BB	BB	AA	BB	BB	AA	BB	BB	BB	AA	AA	AA	AA	BB	AA	AA	BB	BB	AA	BB	BB
wsnp_Ex_c2474_4619730	5A	126.422	0.369792	0.604167	0.494358	BB	AA	BB	BB	BB	AA	BB	BB	AA	AA	AA	BB	BB	?:?	AA	AA	AA	AA	AA	AA	BB	AA	BB	AA	AA	BB	AA	AA	BB	AA	AA	AA	BB	BB	BB	BB	AA	BB	BB	AA	AA	BB	AA	AA
wsnp_CAP8_c5350_2554478	6A	126.45	0.0520833	0.942708	0.108588	AA	AA	AA	AA	AA	AA	AA	AA	AA	AA	AA	AA	AA	AA	AA	AA	AA	AA	AA	AA	AA	AA	AA	AA	AA	AA	AA	AA	AA	AA	AA	AA	AA	AA	AA	AA	AA	AA	AA	AA	AA	AA	AA	AA
wsnp_Ex_rep_c70951_69806211	6A	126.45	0.119792	0.875	0.220025	BB	BB	BB	AA	BB	BB	BB	AA	BB	BB	BB	BB	BB	BB	AA	BB	BB	BB	BB	BB	BB	AA	BB	BB	BB	BB	AA	BB	BB	BB	BB	BB	BB	BB	BB	BB	BB	BB	AA	BB	BB	AA	BB	BB
wsnp_JD_c20553_18260731	1A	126.499	0.354167	0.630208	0.473687	BB	AA	AA	BB	AA	AA	BB	AA	AA	AA	AA	AA	AA	BB	AA	AA	BB	AA	AA	AA	BB	BB	AA	AA	AA	AA	BB	AA	AA	AA	BB	BB	AA	AA	AA	AA	AA	AA	AA	AA	AA	AA	BB	BB
wsnp_Ex_c27317_36522052	3A	126.587	0.390625	0.583333	0.507134	AA	AA	AA	AA	AA	AA	AA	BB	BB	BB	AA	AA	AA	AA	BB	BB	AA	AA	AA	AA	AA	BB	?:?	BB	AA	AA	BB	BB	AA	AA	BB	BB	AA	AA	AA	AA	AA	AA	BB	AA	BB	BB	BB	BB
wsnp_Ex_c12781_20280815	3B	126.61	0.078125	0.921875	0.144043	AA	AA	AA	AA	AA	AA	AA	AA	AA	AA	AA	AA	AA	AA	AA	AA	AA	AA	AA	AA	AA	AA	AA	AA	AA	AA	AA	AA	AA	AA	AA	AA	AA	AA	AA	AA	AA	AA	AA	AA	AA	AA	AA	AA
wsnp_Ex_c12781_20280445	3B	126.61	0.0833333	0.911458	0.162299	BB	BB	BB	BB	BB	BB	BB	BB	BB	BB	BB	BB	BB	BB	BB	BB	BB	BB	BB	BB	BB	BB	BB	BB	BB	BB	BB	BB	BB	BB	BB	BB	BB	BB	BB	BB	BB	BB	BB	BB	BB	BB	BB	BB
wsnp_Ex_c15047_23217632	3B	126.61	0.0833333	0.916667	0.152778	BB	BB	BB	BB	BB	BB	BB	BB	BB	BB	BB	BB	BB	BB	BB	BB	BB	BB	BB	BB	BB	BB	BB	BB	BB	BB	BB	BB	BB	BB	BB	BB	BB	BB	BB	BB	BB	BB	BB	BB	BB	BB	BB	BB
wsnp_Ex_c15795_24169367	3B	126.61	0.0885417	0.90625	0.170871	BB	BB	BB	BB	BB	BB	BB	BB	BB	BB	BB	BB	BB	BB	BB	BB	BB	BB	BB	BB	BB	BB	BB	BB	BB	BB	BB	BB	BB	BB	BB	BB	BB	BB	BB	BB	BB	BB	BB	BB	BB	BB	BB	BB
wsnp_Ex_c39124_46489956	3B	126.61	0.0885417	0.90625	0.170871	BB	BB	BB	BB	BB	BB	BB	BB	BB	BB	BB	BB	BB	BB	BB	BB	BB	BB	BB	BB	BB	BB	BB	BB	BB	BB	BB	BB	BB	BB	BB	BB	BB	BB	BB	BB	BB	BB	BB	BB	BB	BB	BB	BB
wsnp_Ex_c9390_15586085	3B	126.61	0.0885417	0.90625	0.170871	BB	BB	BB	BB	BB	BB	BB	BB	BB	BB	BB	BB	BB	BB	BB	BB	BB	BB	BB	BB	BB	BB	BB	BB	BB	BB	BB	BB	BB	BB	BB	BB	BB	BB	BB	BB	BB	BB	BB	BB	BB	BB	BB	BB
wsnp_Ku_c14875_23320708	3B	126.61	0.0885417	0.90625	0.170871	AA	AA	AA	AA	AA	AA	AA	AA	AA	AA	AA	AA	AA	AA	AA	AA	AA	AA	AA	AA	AA	AA	AA	AA	AA	AA	AA	AA	AA	AA	AA	AA	AA	AA	AA	AA	AA	AA	AA	AA	AA	AA	AA	AA
wsnp_Ex_c4328_7801438	2B	126.724	0.0677083	0.932292	0.126248	BB	BB	BB	BB	BB	BB	BB	BB	BB	BB	BB	BB	BB	BB	BB	BB	BB	BB	BB	BB	BB	BB	BB	BB	BB	BB	BB	BB	BB	BB	BB	BB	BB	BB	BB	BB	BB	BB	BB	BB	BB	BB	BB	BB
wsnp_Ku_c33287_42805533	2B	126.724	0.0677083	0.932292	0.126248	BB	BB	BB	BB	BB	BB	BB	BB	BB	BB	BB	BB	BB	BB	BB	BB	BB	BB	BB	BB	BB	BB	BB	BB	BB	BB	BB	BB	BB	BB	BB	BB	BB	BB	BB	BB	BB	BB	BB	BB	BB	BB	BB	BB
wsnp_Ex_c4328_7800187	2B	126.724	0.0677083	0.932292	0.126248	AA	AA	AA	AA	AA	AA	AA	AA	AA	AA	AA	AA	AA	AA	AA	AA	AA	AA	AA	AA	AA	AA	AA	AA	AA	AA	AA	AA	AA	AA	AA	AA	AA	AA	AA	AA	AA	AA	AA	AA	AA	AA	AA	AA
wsnp_Ex_c4328_7801724	2B	126.724	0.0677083	0.932292	0.126248	AA	AA	AA	AA	AA	AA	AA	AA	AA	AA	AA	AA	AA	AA	AA	AA	AA	AA	AA	AA	AA	AA	AA	AA	AA	AA	AA	AA	AA	AA	AA	AA	AA	AA	AA	AA	AA	AA	AA	AA	AA	AA	AA	AA
wsnp_Ex_c22423_31615798	2B	126.724	0.0833333	0.916667	0.152778	BB	BB	BB	BB	AA	BB	AA	BB	BB	BB	BB	BB	BB	BB	BB	BB	BB	BB	BB	BB	AA	BB	BB	BB	BB	BB	BB	BB	BB	BB	BB	BB	BB	BB	BB	BB	BB	BB	BB	BB	BB	BB	BB	BB
wsnp_Ex_c15089_23270614	2B	126.724	0.0833333	0.911458	0.162299	AA	AA	AA	AA	BB	AA	BB	AA	AA	AA	AA	AA	AA	AA	AA	AA	AA	AA	AA	AA	BB	AA	AA	AA	AA	AA	AA	AA	AA	AA	AA	AA	AA	AA	AA	AA	AA	AA	AA	AA	AA	AA	AA	AA
wsnp_Ex_c15089_23270403	2B	126.724	0.0833333	0.916667	0.152778	AA	AA	AA	AA	BB	AA	BB	AA	AA	AA	AA	AA	AA	AA	AA	AA	AA	AA	AA	AA	BB	AA	AA	AA	AA	AA	AA	AA	AA	AA	AA	AA	AA	AA	AA	AA	AA	AA	AA	AA	AA	AA	AA	AA
wsnp_RFL_Contig1418_565105	2B	126.724	0.0833333	0.916667	0.152778	AA	AA	AA	AA	BB	AA	BB	AA	AA	AA	AA	AA	AA	AA	AA	AA	AA	AA	AA	AA	BB	AA	AA	AA	AA	AA	AA	AA	AA	AA	AA	AA	AA	AA	AA	AA	AA	AA	AA	AA	AA	AA	AA	AA
wsnp_Ex_c12341_19693090	3A	126.983	0.0572917	0.942708	0.108019	BB	BB	BB	BB	BB	BB	BB	BB	BB	BB	BB	BB	BB	BB	BB	BB	BB	BB	BB	BB	BB	BB	BB	BB	BB	BB	BB	BB	BB	BB	AA	BB	BB	BB	BB	BB	BB	BB	BB	BB	BB	BB	AA	BB
wsnp_Ra_c18164_27178535	3B	127.103	0.104167	0.890625	0.195936	BB	BB	BB	BB	BB	BB	BB	BB	BB	BB	BB	BB	BB	BB	BB	BB	BB	BB	BB	BB	BB	BB	BB	BB	BB	BB	BB	BB	BB	BB	BB	BB	BB	BB	BB	BB	BB	BB	BB	BB	BB	BB	BB	BB
wsnp_Ex_c17637_26370812	6A	127.413	0.130208	0.854167	0.253445	BB	BB	BB	AA	BB	BB	BB	AA	BB	BB	BB	BB	BB	BB	AA	BB	BB	BB	BB	BB	BB	AA	BB	BB	BB	BB	AA	BB	BB	BB	BB	BB	BB	BB	BB	BB	BB	BB	AA	BB	BB	AA	BB	BB
wsnp_Ex_c50413_54706626	5B	127.43	0.395833	0.572917	0.515082	AA	AA	AA	AA	AA	AA	AA	BB	AA	BB	AA	AA	AA	AA	BB	?:?	BB	AA	BB	BB	BB	BB	BB	BB	AA	AA	BB	AA	AA	AA	AA	BB	AA	AA	AA	AA	AA	AA	AA	AA	BB	AA	AA	BB
wsnp_Ex_rep_c66667_64981526	5B	127.43	0.395833	0.578125	0.509087	AA	AA	AA	AA	AA	AA	AA	BB	AA	BB	AA	AA	AA	AA	BB	AA	BB	AA	BB	BB	BB	BB	BB	BB	AA	AA	BB	AA	AA	AA	AA	BB	AA	AA	AA	AA	AA	AA	AA	AA	BB	AA	AA	BB
wsnp_CAP11_c2596_1325540	1B	127.858	0.427083	0.53125	0.535373	BB	BB	BB	BB	AA	BB	BB	BB	?:?	AA	AA	BB	BB	AA	BB	AA	AA	BB	AA	BB	BB	BB	BB	BB	BB	BB	BB	AA	BB	BB	BB	AA	BB	BB	BB	BB	BB	BB	AA	AA	BB	AA	AA	?:?
wsnp_Ku_c14082_22272647	3B	127.874	0.161458	0.833333	0.279487	BB	BB	BB	BB	BB	BB	BB	BB	BB	BB	BB	BB	BB	?:?	BB	BB	BB	BB	BB	BB	BB	BB	BB	BB	BB	BB	BB	BB	BB	BB	BB	BB	BB	BB	BB	BB	BB	BB	BB	BB	BB	BB	BB	BB
wsnp_Ex_rep_c67645_66305241	3B	127.874	0.21875	0.776042	0.349908	BB	BB	BB	BB	BB	BB	BB	BB	BB	BB	BB	BB	BB	AA	BB	BB	BB	BB	BB	BB	BB	BB	BB	BB	BB	BB	BB	BB	BB	BB	BB	BB	BB	BB	BB	BB	BB	BB	BB	BB	BB	BB	BB	BB
wsnp_Ku_rep_c68565_67614479	4A	128.156	0.109375	0.869792	0.2315	AA	AA	AA	AA	AA	AA	AA	AA	AA	AA	BB	AA	AA	AA	BB	AA	AA	AA	AA	AA	AA	BB	AA	AA	AA	AA	BB	AA	AA	AA	BB	AA	AA	AA	AA	AA	AA	AA	AA	AA	AA	AA	BB	AA
wsnp_Ex_c47152_52446529	5B	128.279	0.359375	0.614583	0.493137	BB	BB	BB	BB	BB	BB	BB	AA	BB	AA	BB	BB	BB	BB	AA	?:?	AA	BB	AA	AA	AA	AA	AA	AA	BB	BB	AA	BB	BB	BB	BB	AA	BB	BB	BB	BB	BB	BB	BB	BB	AA	BB	BB	AA
wsnp_Ex_rep_c102070_87317290	5B	128.279	0.364583	0.598958	0.508328	BB	BB	BB	BB	BB	BB	BB	AA	BB	AA	BB	BB	BB	BB	AA	?:?	AA	BB	AA	AA	AA	AA	AA	AA	BB	BB	AA	BB	BB	BB	BB	AA	BB	BB	BB	BB	BB	BB	BB	BB	AA	BB	BB	AA
wsnp_BE443187A_Ta_2_2	5A	128.325	0.078125	0.916667	0.153619	BB	BB	BB	BB	BB	BB	BB	BB	BB	BB	BB	BB	BB	BB	BB	BB	BB	BB	BB	BB	BB	BB	BB	BB	BB	BB	BB	BB	BB	BB	BB	BB	BB	BB	BB	BB	BB	BB	BB	BB	BB	BB	BB	BB
wsnp_BE497820A_Ta_2_2	5A	128.325	0.078125	0.916667	0.153619	AA	AA	AA	AA	AA	AA	AA	AA	AA	AA	AA	AA	AA	AA	AA	AA	AA	AA	AA	AA	AA	AA	AA	AA	AA	AA	AA	AA	AA	AA	AA	AA	AA	AA	AA	AA	AA	AA	AA	AA	AA	AA	AA	AA
wsnp_BE443187A_Ta_2_3	5A	128.325	0.0833333	0.916667	0.152778	BB	BB	BB	BB	BB	BB	BB	BB	BB	BB	BB	BB	BB	BB	BB	BB	BB	BB	BB	BB	BB	BB	BB	BB	BB	BB	BB	BB	BB	BB	BB	BB	BB	BB	BB	BB	BB	BB	BB	BB	BB	BB	BB	BB
wsnp_Ex_c7830_13323473	5A	128.325	0.0885417	0.90625	0.170871	BB	BB	BB	BB	AA	BB	BB	BB	BB	BB	BB	BB	BB	BB	BB	BB	BB	BB	BB	BB	BB	BB	BB	BB	BB	BB	BB	BB	BB	BB	BB	BB	BB	BB	BB	BB	BB	BB	BB	BB	BB	BB	BB	BB
wsnp_JD_c8309_9321723	4A	128.655	0.0572917	0.942708	0.108019	BB	BB	BB	BB	BB	BB	BB	BB	BB	BB	BB	BB	BB	BB	BB	BB	BB	BB	BB	BB	BB	BB	BB	BB	BB	BB	BB	BB	BB	BB	BB	BB	BB	BB	BB	BB	BB	BB	BB	BB	BB	BB	BB	BB
wsnp_Ex_c20529_29608872	2B	128.701	0.0833333	0.90625	0.171766	BB	BB	BB	BB	BB	BB	BB	BB	BB	BB	BB	BB	BB	BB	BB	BB	BB	BB	BB	AA	BB	BB	BB	BB	BB	BB	BB	BB	BB	BB	BB	BB	BB	BB	BB	BB	BB	BB	BB	BB	BB	BB	BB	BB
wsnp_Ex_rep_c101477_86838533	2B	128.701	0.0833333	0.911458	0.162299	AA	AA	AA	AA	AA	AA	AA	AA	AA	AA	AA	AA	AA	AA	AA	AA	AA	AA	AA	BB	AA	AA	AA	AA	AA	AA	AA	AA	AA	AA	AA	AA	AA	AA	AA	AA	AA	AA	AA	AA	AA	AA	AA	AA
wsnp_Ku_c45197_52288542	4A	129.224	0.182292	0.807292	0.31505	BB	BB	BB	BB	BB	BB	BB	BB	BB	AA	BB	BB	BB	BB	BB	AA	BB	BB	BB	BB	BB	BB	BB	BB	BB	BB	BB	BB	BB	BB	BB	BB	BB	BB	BB	BB	BB	BB	BB	BB	BB	BB	BB	BB
wsnp_Ex_c19542_28513205	5B	129.412	0.0572917	0.916667	0.15644	BB	BB	BB	BB	BB	BB	BB	BB	BB	BB	BB	BB	BB	BB	BB	BB	BB	BB	BB	AA	BB	BB	BB	AA	BB	BB	BB	BB	BB	BB	BB	BB	BB	BB	BB	BB	?:?	BB	BB	BB	BB	BB	BB	BB
wsnp_Ex_c709_1395347	5B	129.412	0.0677083	0.927083	0.135932	BB	BB	BB	BB	AA	BB	BB	BB	BB	AA	BB	BB	BB	BB	BB	BB	BB	BB	BB	AA	BB	BB	BB	BB	BB	BB	BB	BB	BB	BB	BB	BB	BB	BB	BB	BB	BB	BB	BB	BB	BB	BB	BB	BB
wsnp_Ex_rep_c66375_64566329	5B	129.412	0.0729167	0.90625	0.173394	BB	BB	BB	BB	AA	BB	BB	BB	BB	AA	BB	BB	BB	BB	BB	BB	BB	BB	BB	AA	BB	BB	BB	BB	BB	BB	BB	BB	BB	BB	BB	BB	BB	BB	BB	BB	BB	?:?	BB	BB	BB	BB	BB	BB
wsnp_Ex_c2850_5263978	3B	129.5	0.0677083	0.932292	0.126248	BB	BB	BB	BB	BB	BB	BB	BB	BB	BB	BB	BB	BB	BB	BB	BB	BB	BB	BB	BB	BB	BB	BB	BB	BB	BB	BB	BB	BB	BB	BB	BB	BB	BB	BB	BB	BB	BB	BB	BB	BB	BB	BB	BB
wsnp_JD_c3183_4178470	3B	129.5	0.0677083	0.927083	0.135932	AA	AA	AA	AA	AA	AA	AA	AA	AA	AA	AA	AA	AA	AA	AA	AA	AA	AA	AA	AA	AA	AA	AA	AA	AA	AA	AA	AA	AA	AA	AA	AA	AA	AA	AA	AA	AA	AA	AA	AA	AA	AA	AA	AA
wsnp_Ex_rep_c66893_65301177	3B	129.5	0.145833	0.796875	0.343723	AA	AA	AA	AA	AA	AA	AA	AA	AA	AA	AA	AA	AA	?:?	AA	AA	AA	AA	AA	AA	AA	AA	AA	AA	AA	AA	AA	AA	AA	AA	AA	AA	AA	AA	AA	AA	AA	AA	AA	AA	AA	AA	AA	AA
wsnp_Ex_rep_c66893_65301351	3B	129.5	0.213542	0.776042	0.352159	AA	AA	AA	AA	AA	AA	AA	AA	AA	AA	AA	AA	AA	?:?	AA	AA	AA	AA	AA	AA	AA	AA	AA	AA	AA	AA	AA	AA	AA	AA	AA	AA	AA	AA	AA	AA	AA	AA	AA	AA	AA	AA	AA	AA
wsnp_RFL_Contig4270_4938701	3B	129.5	0.21875	0.770833	0.357964	AA	AA	AA	AA	AA	AA	AA	AA	AA	AA	AA	AA	AA	BB	AA	AA	AA	AA	AA	AA	AA	AA	AA	AA	AA	AA	AA	AA	AA	AA	AA	AA	AA	AA	AA	AA	AA	AA	AA	AA	AA	AA	AA	AA
wsnp_Ex_c18915_27811736	3B	129.577	0.0625	0.901042	0.184218	AA	AA	AA	AA	AA	AA	AA	AA	AA	AA	AA	AA	AA	AA	AA	AA	AA	AA	AA	AA	AA	?:?	?:?	AA	AA	AA	AA	AA	AA	AA	AA	AA	AA	AA	AA	AA	AA	AA	AA	AA	AA	AA	AA	AA
wsnp_Ra_c20167_29417876	7B	130.197	0.359375	0.630208	0.473687	AA	AA	BB	AA	AA	AA	BB	AA	AA	AA	AA	BB	BB	AA	BB	AA	AA	AA	BB	AA	BB	BB	BB	AA	AA	BB	BB	AA	AA	AA	AA	AA	AA	BB	BB	BB	AA	BB	AA	AA	AA	AA	AA	AA
wsnp_Ku_rep_c104159_90704469	7A	130.27	0.166667	0.8125	0.312066	BB	BB	BB	BB	BB	BB	BB	AA	AA	AA	BB	BB	BB	BB	BB	BB	AA	BB	BB	BB	BB	BB	BB	BB	BB	BB	BB	BB	BB	BB	BB	AA	AA	BB	BB	BB	BB	BB	BB	BB	BB	AA	BB	AA
wsnp_Ex_c3611_6599309	7A	130.851	0.166667	0.822917	0.29503	AA	AA	AA	AA	AA	AA	AA	BB	BB	BB	AA	AA	AA	AA	AA	AA	BB	AA	AA	AA	AA	AA	AA	AA	AA	AA	AA	AA	AA	AA	AA	BB	BB	AA	AA	AA	AA	AA	AA	AA	AA	BB	AA	BB
wsnp_Ex_c43578_49857984	5A	130.98	0.0677083	0.932292	0.126248	AA	AA	AA	AA	AA	AA	AA	AA	AA	AA	AA	AA	AA	AA	AA	AA	AA	AA	AA	AA	AA	AA	AA	AA	AA	AA	AA	AA	AA	AA	AA	AA	AA	AA	AA	AA	AA	AA	AA	AA	AA	AA	AA	AA
wsnp_JD_c1796_2496653	5A	130.98	0.0885417	0.911458	0.161404	BB	BB	BB	BB	BB	BB	BB	BB	BB	BB	AA	BB	BB	BB	BB	BB	BB	BB	BB	BB	BB	BB	BB	BB	BB	BB	BB	BB	BB	BB	BB	BB	BB	BB	BB	BB	BB	BB	BB	BB	BB	BB	BB	BB
wsnp_Ex_c974_1865513	5B	131.095	0.104167	0.885417	0.205187	AA	AA	AA	AA	AA	AA	AA	AA	AA	AA	AA	AA	AA	AA	AA	AA	AA	AA	AA	BB	AA	AA	AA	AA	AA	AA	AA	AA	AA	AA	AA	AA	AA	AA	AA	AA	AA	AA	AA	AA	AA	AA	AA	AA
wsnp_Ku_c1514_2997343	3B	131.37	0.197917	0.791667	0.334093	AA	AA	AA	AA	AA	AA	AA	AA	AA	AA	BB	AA	AA	?:?	AA	AA	AA	?:?	AA	AA	AA	AA	AA	AA	AA	AA	AA	AA	AA	AA	AA	AA	AA	AA	AA	AA	AA	AA	AA	AA	AA	AA	AA	AA
wsnp_Ex_rep_c68441_67261799	5A	131.38	0.078125	0.921875	0.144043	BB	BB	BB	BB	AA	BB	BB	BB	BB	BB	BB	BB	BB	BB	BB	BB	BB	BB	BB	BB	BB	BB	BB	BB	BB	BB	BB	BB	BB	BB	BB	BB	BB	BB	BB	BB	BB	BB	BB	BB	BB	BB	BB	BB
wsnp_Ex_rep_c68441_67261679	5A	131.38	0.0885417	0.890625	0.198947	AA	AA	AA	AA	AA	AA	AA	AA	AA	AA	BB	AA	AA	AA	AA	?:?	AA	AA	BB	AA	AA	AA	AA	AA	AA	AA	AA	AA	AA	AA	AA	AA	AA	AA	AA	AA	AA	AA	AA	BB	AA	AA	AA	AA
wsnp_Ex_c10674_17400603	5B	131.415	0.296875	0.666667	0.467421	BB	BB	BB	BB	BB	BB	BB	AA	BB	BB	BB	BB	BB	BB	BB	?:?	AA	BB	AA	BB	AA	BB	BB	AA	BB	BB	BB	BB	BB	BB	BB	AA	BB	BB	BB	BB	BB	BB	BB	BB	BB	BB	BB	AA
wsnp_Ku_c2797_5284087	1B	131.462	0.171875	0.822917	0.293267	AA	BB	AA	AA	BB	BB	AA	BB	AA	AA	AA	AA	AA	AA	BB	AA	AA	BB	AA	AA	AA	AA	AA	BB	AA	AA	BB	AA	AA	BB	AA	AA	BB	AA	AA	AA	BB	AA	AA	AA	AA	AA	AA	AA
wsnp_Ex_rep_c105594_89968727	6A	131.797	0.0677083	0.927083	0.135932	AA	AA	AA	AA	AA	AA	AA	AA	AA	AA	BB	AA	AA	AA	AA	AA	AA	AA	AA	AA	AA	AA	AA	AA	AA	AA	AA	AA	AA	AA	AA	AA	AA	AA	AA	AA	AA	AA	AA	AA	AA	AA	AA	AA
wsnp_Ex_rep_c69631_68583363	5B	131.821	0.0677083	0.921875	0.145562	BB	BB	BB	BB	AA	BB	BB	BB	BB	BB	BB	BB	BB	BB	BB	BB	BB	BB	BB	BB	BB	BB	BB	BB	BB	BB	BB	BB	BB	BB	BB	BB	BB	BB	BB	BB	BB	BB	BB	BB	BB	BB	BB	BB
wsnp_Ex_c16963_25554152	5B	131.821	0.0677083	0.916667	0.155138	AA	AA	AA	AA	BB	AA	AA	AA	AA	AA	AA	AA	AA	AA	AA	AA	AA	AA	AA	AA	AA	AA	AA	AA	AA	AA	AA	AA	AA	AA	AA	AA	AA	AA	AA	AA	AA	AA	AA	AA	AA	AA	AA	AA
wsnp_Ex_rep_c69631_68583202	5B	131.821	0.0677083	0.916667	0.155138	AA	AA	AA	AA	BB	AA	AA	AA	AA	AA	AA	AA	AA	AA	AA	AA	AA	AA	AA	AA	AA	AA	AA	AA	AA	AA	AA	AA	AA	AA	AA	AA	AA	AA	AA	AA	AA	AA	AA	AA	AA	AA	AA	AA
wsnp_Ku_rep_c72211_71920520	5B	131.821	0.0677083	0.921875	0.145562	AA	AA	AA	AA	BB	AA	AA	AA	AA	AA	AA	AA	AA	AA	AA	AA	AA	AA	AA	AA	AA	AA	AA	AA	AA	AA	AA	AA	AA	AA	AA	AA	AA	AA	AA	AA	AA	AA	AA	AA	AA	AA	AA	AA
wsnp_Ex_rep_c101269_86664147	7B	132.226	0.276042	0.71875	0.407199	AA	BB	BB	AA	BB	BB	BB	AA	AA	BB	BB	BB	BB	AA	AA	BB	BB	BB	BB	BB	BB	AA	BB	BB	AA	BB	AA	AA	BB	BB	BB	AA	BB	BB	BB	BB	BB	AA	AA	BB	BB	AA	BB	AA
wsnp_Ex_rep_c101457_86817938	3B	132.676	0.208333	0.786458	0.338081	BB	BB	BB	BB	BB	BB	BB	BB	BB	BB	AA	BB	BB	AA	BB	BB	BB	BB	BB	BB	BB	BB	BB	AA	BB	BB	BB	BB	BB	BB	BB	BB	BB	BB	BB	BB	BB	BB	BB	BB	AA	BB	BB	BB
wsnp_JD_c4413_5541607	3B	132.901	0.28125	0.697917	0.433811	AA	AA	AA	AA	AA	AA	AA	AA	AA	BB	BB	AA	AA	AA	AA	BB	BB	AA	AA	AA	AA	BB	AA	BB	AA	AA	AA	AA	AA	AA	AA	AA	AA	AA	AA	AA	AA	AA	AA	AA	BB	AA	BB	AA
wsnp_Ex_rep_c101757_87065032	5A	133.011	0.0677083	0.927083	0.135932	AA	AA	AA	AA	AA	AA	AA	AA	AA	AA	AA	AA	AA	AA	AA	AA	AA	AA	AA	AA	AA	AA	AA	AA	AA	AA	AA	AA	AA	AA	AA	AA	AA	AA	AA	AA	AA	AA	AA	AA	AA	AA	AA	AA
wsnp_Ex_rep_c101757_87064771	5A	133.011	0.0729167	0.927083	0.1352	BB	BB	BB	BB	BB	BB	BB	BB	BB	BB	BB	BB	BB	BB	BB	BB	BB	BB	BB	BB	BB	BB	BB	BB	BB	BB	BB	BB	BB	BB	BB	BB	BB	BB	BB	BB	BB	BB	BB	BB	BB	BB	BB	BB
wsnp_Ex_rep_c101757_87065169	5A	133.171	0.0729167	0.927083	0.1352	BB	BB	BB	BB	BB	BB	BB	BB	BB	BB	BB	BB	BB	BB	BB	BB	BB	BB	BB	BB	BB	BB	BB	BB	BB	BB	BB	BB	BB	BB	BB	BB	BB	BB	BB	BB	BB	BB	BB	BB	BB	BB	BB	BB
wsnp_JD_c4413_5541190	3B	133.198	0.223958	0.75	0.387343	BB	BB	BB	BB	BB	BB	BB	BB	BB	AA	BB	BB	BB	BB	BB	AA	AA	BB	BB	BB	BB	AA	BB	BB	BB	BB	BB	BB	BB	BB	BB	BB	BB	BB	BB	BB	BB	BB	BB	BB	BB	BB	BB	BB
wsnp_Ex_c29039_38111347	4A	133.286	0.0729167	0.921875	0.14483	BB	BB	BB	BB	BB	BB	BB	BB	BB	BB	BB	BB	BB	BB	AA	BB	BB	BB	BB	BB	BB	AA	BB	BB	BB	BB	AA	BB	BB	BB	BB	BB	BB	BB	BB	BB	BB	BB	BB	BB	BB	BB	BB	BB
wsnp_Ku_c9208_15488367	4A	133.286	0.0729167	0.921875	0.14483	AA	AA	AA	AA	AA	AA	AA	AA	AA	AA	AA	AA	AA	AA	BB	AA	AA	AA	AA	AA	AA	BB	AA	AA	AA	AA	BB	AA	AA	AA	AA	AA	AA	AA	AA	AA	AA	AA	AA	AA	AA	AA	AA	AA
wsnp_Ex_c51820_55631329	6A	133.318	0.0625	0.901042	0.184218	BB	BB	BB	BB	BB	BB	BB	BB	BB	BB	BB	BB	BB	BB	BB	BB	BB	BB	BB	BB	BB	BB	BB	BB	BB	BB	BB	BB	BB	BB	BB	BB	BB	BB	BB	BB	BB	BB	BB	BB	BB	BB	BB	BB
wsnp_BM137749D_Ta_2_1	7B	133.381	0.177083	0.8125	0.308485	BB	BB	BB	BB	BB	BB	BB	AA	AA	BB	AA	BB	BB	BB	BB	BB	BB	BB	BB	BB	BB	BB	BB	BB	AA	BB	BB	AA	BB	BB	BB	AA	BB	BB	BB	BB	BB	BB	AA	BB	BB	BB	BB	AA
wsnp_Ex_c36801_44683992	6A	133.74	0.125	0.848958	0.263645	AA	AA	AA	BB	AA	AA	AA	BB	AA	AA	AA	AA	AA	AA	BB	AA	AA	AA	AA	AA	AA	BB	AA	AA	AA	AA	BB	AA	AA	AA	AA	AA	AA	AA	AA	AA	AA	AA	BB	AA	AA	BB	AA	AA
wsnp_CAP7_c1321_664478	7A	133.841	0.078125	0.916667	0.153619	BB	BB	BB	BB	BB	BB	BB	BB	BB	BB	BB	BB	BB	BB	AA	BB	BB	BB	BB	AA	BB	BB	BB	BB	BB	BB	AA	BB	BB	BB	AA	BB	BB	BB	BB	BB	BB	BB	AA	BB	BB	BB	AA	BB
wsnp_CAP7_c1321_664480	7A	133.841	0.0833333	0.911458	0.162299	AA	AA	AA	AA	AA	AA	AA	AA	AA	AA	AA	AA	AA	AA	BB	AA	AA	AA	AA	BB	AA	AA	AA	AA	AA	AA	BB	AA	AA	AA	BB	AA	AA	AA	AA	AA	AA	AA	BB	AA	AA	AA	BB	AA
wsnp_Ex_c7899_13416443	4A	134.048	0.0625	0.932292	0.126926	BB	BB	BB	BB	BB	BB	BB	BB	BB	BB	BB	BB	BB	BB	AA	BB	BB	BB	BB	BB	BB	AA	BB	BB	BB	BB	AA	BB	BB	BB	BB	BB	BB	BB	BB	BB	BB	BB	BB	BB	BB	BB	BB	BB
wsnp_RFL_Contig2966_2832493	4A	134.048	0.0625	0.916667	0.155816	AA	AA	AA	AA	AA	AA	AA	AA	AA	AA	AA	AA	AA	AA	BB	AA	AA	AA	AA	AA	AA	BB	AA	AA	AA	AA	BB	AA	AA	AA	AA	AA	AA	AA	AA	AA	AA	AA	AA	AA	AA	AA	AA	AA
wsnp_Ex_c12933_20488438	4A	134.048	0.0625	0.921875	0.14624	AA	AA	AA	AA	AA	AA	AA	AA	AA	AA	AA	AA	AA	AA	BB	AA	AA	AA	AA	AA	AA	BB	AA	AA	AA	AA	BB	AA	AA	AA	AA	AA	AA	AA	AA	AA	AA	AA	AA	AA	AA	AA	AA	AA
wsnp_Ex_c39021_46412977	4A	134.048	0.0625	0.921875	0.14624	AA	AA	AA	AA	AA	AA	AA	AA	AA	AA	AA	AA	AA	AA	BB	AA	AA	AA	AA	AA	AA	BB	AA	AA	AA	AA	BB	AA	AA	AA	AA	AA	AA	AA	AA	AA	AA	AA	AA	AA	AA	AA	AA	AA
wsnp_RFL_Contig1910_1074716	4A	134.048	0.0833333	0.869792	0.236518	BB	BB	BB	BB	BB	BB	BB	BB	BB	BB	BB	BB	BB	BB	AA	BB	BB	BB	BB	BB	BB	AA	BB	BB	BB	BB	AA	BB	BB	BB	BB	BB	BB	BB	BB	BB	BB	BB	BB	BB	BB	?:?	BB	BB
wsnp_Ex_c829_1620563	4A	134.048	0.0833333	0.90625	0.171766	BB	BB	BB	BB	BB	BB	BB	BB	BB	BB	BB	BB	BB	BB	AA	BB	BB	BB	BB	BB	BB	AA	BB	BB	BB	BB	AA	BB	BB	BB	BB	BB	BB	BB	BB	BB	BB	BB	BB	BB	BB	BB	BB	BB
wsnp_Ex_c829_1621908	4A	134.048	0.0833333	0.90625	0.171766	BB	BB	BB	BB	BB	BB	BB	BB	BB	BB	BB	BB	BB	BB	AA	BB	BB	BB	BB	BB	BB	AA	BB	BB	BB	BB	AA	BB	BB	BB	BB	BB	BB	BB	BB	BB	BB	BB	BB	BB	BB	BB	BB	BB
wsnp_Ex_c7899_13416350	4A	134.048	0.0885417	0.901042	0.180284	BB	BB	BB	BB	BB	BB	BB	BB	BB	BB	BB	BB	BB	BB	AA	BB	BB	BB	BB	BB	BB	AA	BB	BB	BB	BB	AA	BB	BB	BB	BB	BB	BB	BB	BB	BB	BB	BB	BB	BB	BB	BB	BB	BB
wsnp_Ex_c53906_56983357	4A	134.048	0.0885417	0.901042	0.180284	AA	AA	AA	AA	AA	AA	AA	AA	AA	AA	AA	AA	AA	AA	BB	AA	AA	AA	AA	AA	AA	BB	AA	AA	AA	AA	BB	AA	AA	AA	AA	AA	AA	AA	AA	AA	AA	AA	AA	AA	AA	AA	AA	AA
wsnp_BF484585A_Td_2_1	4A	134.048	0.416667	0.5625	0.509983	AA	BB	AA	AA	BB	BB	BB	BB	BB	BB	BB	AA	AA	AA	BB	BB	BB	BB	BB	BB	AA	BB	BB	BB	AA	AA	BB	AA	BB	BB	BB	BB	BB	AA	AA	AA	BB	BB	BB	AA	BB	BB	BB	BB
wsnp_Ex_c12634_20096724	2B	134.179	0.0989583	0.901042	0.178331	BB	BB	BB	BB	BB	BB	BB	BB	BB	BB	BB	BB	BB	BB	BB	BB	BB	BB	BB	AA	BB	BB	BB	BB	BB	BB	BB	BB	BB	BB	BB	BB	BB	BB	BB	BB	BB	BB	BB	BB	BB	BB	BB	BB
wsnp_Ex_c64593_63334637	4A	134.486	0.0833333	0.911458	0.162299	AA	AA	AA	AA	AA	AA	AA	AA	AA	AA	AA	AA	AA	AA	BB	AA	AA	AA	AA	AA	AA	BB	AA	AA	AA	AA	BB	AA	AA	AA	AA	AA	AA	AA	AA	AA	AA	AA	AA	AA	AA	AA	AA	AA
wsnp_Ex_c1568_2993540	2B	134.522	0.0833333	0.911458	0.162299	BB	BB	BB	BB	BB	BB	BB	BB	BB	BB	BB	BB	BB	BB	BB	BB	BB	BB	BB	AA	BB	BB	BB	BB	BB	BB	BB	BB	BB	BB	BB	BB	BB	BB	BB	BB	BB	BB	BB	BB	BB	BB	BB	BB
wsnp_Ex_c45851_51530126	2B	134.522	0.0833333	0.911458	0.162299	BB	BB	BB	BB	BB	BB	BB	BB	BB	BB	BB	BB	BB	BB	BB	BB	BB	BB	BB	AA	BB	BB	BB	BB	BB	BB	BB	BB	BB	BB	BB	BB	BB	BB	BB	BB	BB	BB	BB	BB	BB	BB	BB	BB
wsnp_Ku_c37857_46627257	2B	134.522	0.0833333	0.911458	0.162299	BB	BB	BB	BB	BB	BB	BB	BB	BB	BB	BB	BB	BB	BB	BB	BB	BB	BB	BB	AA	BB	BB	BB	BB	BB	BB	BB	BB	BB	BB	BB	BB	BB	BB	BB	BB	BB	BB	BB	BB	BB	BB	BB	BB
wsnp_Ex_rep_c66545_64828871	2B	134.522	0.0833333	0.90625	0.171766	AA	AA	AA	AA	AA	AA	AA	AA	AA	AA	AA	AA	AA	AA	AA	AA	AA	AA	AA	BB	AA	AA	AA	AA	AA	AA	AA	AA	AA	AA	AA	AA	AA	AA	AA	AA	AA	AA	AA	AA	AA	AA	AA	AA
wsnp_Ex_rep_c66482_64735785	2B	134.522	0.0885417	0.911458	0.161404	BB	BB	BB	BB	BB	BB	BB	BB	BB	BB	BB	BB	BB	BB	BB	BB	BB	BB	BB	AA	BB	BB	BB	BB	BB	BB	BB	BB	BB	BB	BB	BB	BB	BB	BB	BB	BB	BB	BB	BB	BB	BB	BB	BB
wsnp_Ku_rep_c103889_90513052	7A	134.592	0.0989583	0.895833	0.18769	AA	AA	AA	AA	AA	AA	AA	AA	AA	BB	AA	AA	AA	AA	AA	AA	AA	AA	AA	AA	AA	AA	AA	AA	AA	AA	AA	AA	AA	AA	AA	AA	AA	AA	AA	AA	AA	AA	AA	AA	AA	AA	AA	AA
wsnp_Ex_rep_c70951_69806455	6A	134.593	0.125	0.854167	0.254774	AA	AA	AA	BB	AA	AA	AA	BB	AA	AA	AA	AA	AA	AA	BB	AA	AA	AA	AA	AA	AA	BB	AA	AA	AA	AA	BB	AA	AA	AA	AA	AA	AA	AA	AA	AA	AA	AA	BB	AA	AA	BB	AA	AA
wsnp_BF202975B_Ta_2_1	2B	134.865	0.0885417	0.901042	0.180284	AA	AA	AA	AA	AA	AA	AA	AA	AA	AA	AA	AA	AA	AA	AA	AA	AA	AA	AA	BB	AA	AA	AA	AA	AA	AA	AA	AA	AA	AA	AA	AA	AA	AA	AA	AA	AA	AA	AA	AA	AA	AA	AA	AA
wsnp_Ex_c27898_37058842	7A	134.873	0.114583	0.885417	0.202908	BB	BB	BB	BB	BB	BB	BB	AA	AA	BB	BB	BB	BB	BB	BB	BB	AA	BB	BB	AA	BB	BB	BB	BB	BB	BB	BB	BB	BB	BB	AA	AA	AA	BB	BB	BB	BB	BB	BB	BB	BB	AA	AA	AA
wsnp_Ex_rep_c97236_84366722	4A	134.932	0.0625	0.932292	0.126926	BB	BB	BB	BB	BB	BB	BB	BB	BB	BB	BB	BB	BB	BB	AA	BB	BB	BB	BB	BB	BB	AA	BB	BB	BB	BB	AA	BB	BB	BB	BB	BB	BB	BB	BB	BB	BB	BB	BB	BB	BB	BB	BB	BB
wsnp_RFL_Contig4429_5204995	4A	134.932	0.0677083	0.932292	0.126248	BB	BB	BB	BB	BB	BB	BB	BB	BB	BB	BB	BB	BB	BB	AA	BB	BB	BB	BB	BB	BB	AA	BB	BB	BB	BB	AA	BB	BB	BB	BB	BB	BB	BB	BB	BB	BB	BB	BB	BB	BB	BB	BB	BB
wsnp_Ex_c2403_4502745	4A	134.932	0.078125	0.911458	0.16314	BB	BB	BB	BB	BB	BB	BB	BB	BB	BB	BB	BB	BB	BB	AA	BB	BB	BB	BB	BB	BB	AA	BB	BB	BB	BB	AA	BB	BB	BB	BB	BB	BB	BB	BB	BB	BB	BB	BB	BB	BB	BB	BB	BB
wsnp_Ex_c6139_10740143	4A	134.932	0.078125	0.916667	0.153619	BB	BB	BB	BB	BB	BB	BB	BB	BB	BB	BB	BB	BB	BB	AA	BB	BB	BB	BB	BB	BB	AA	BB	BB	BB	BB	AA	BB	BB	BB	BB	BB	BB	BB	BB	BB	BB	BB	BB	BB	BB	BB	BB	BB
wsnp_Ex_c7335_12579818	4A	134.932	0.078125	0.916667	0.153619	AA	AA	AA	AA	AA	AA	AA	AA	AA	AA	AA	AA	AA	AA	BB	AA	AA	AA	AA	AA	AA	BB	AA	AA	AA	AA	BB	AA	AA	AA	AA	AA	AA	AA	AA	AA	AA	AA	AA	AA	AA	AA	AA	AA
wsnp_Ex_c51820_55631560	6A	135.016	0.0625	0.901042	0.184218	AA	AA	AA	AA	AA	AA	AA	AA	AA	AA	AA	AA	AA	AA	AA	AA	AA	AA	AA	AA	AA	AA	AA	AA	AA	AA	AA	AA	AA	AA	AA	AA	AA	AA	AA	AA	AA	AA	AA	AA	AA	AA	AA	AA
wsnp_Ku_c44079_51438574	6A	135.016	0.0677083	0.90625	0.174127	AA	AA	AA	AA	AA	AA	AA	AA	AA	AA	AA	AA	AA	AA	AA	AA	AA	AA	AA	AA	AA	AA	AA	AA	AA	AA	AA	AA	AA	AA	AA	AA	AA	AA	AA	AA	AA	AA	AA	AA	AA	AA	AA	AA
wsnp_Ex_c7071_12171222	7A	135.199	0.119792	0.869792	0.229112	AA	AA	AA	AA	AA	AA	AA	AA	AA	BB	AA	AA	AA	AA	BB	AA	AA	AA	AA	AA	AA	AA	AA	AA	AA	AA	BB	AA	AA	AA	AA	AA	AA	AA	AA	AA	AA	AA	BB	AA	AA	AA	AA	AA
wsnp_Ex_c7516_12850225	2B	135.208	0.0833333	0.90625	0.171766	AA	AA	AA	AA	AA	AA	AA	AA	AA	AA	AA	AA	AA	AA	AA	AA	AA	AA	AA	BB	AA	AA	AA	AA	AA	AA	AA	AA	AA	AA	AA	AA	AA	AA	AA	AA	AA	AA	AA	AA	AA	AA	AA	AA
wsnp_Ex_c33455_41940691	5B	135.515	0.385417	0.572917	0.52322	BB	BB	BB	BB	AA	BB	BB	AA	BB	AA	BB	BB	BB	BB	BB	?:?	AA	BB	AA	BB	AA	BB	AA	AA	AA	BB	BB	BB	BB	BB	AA	AA	BB	BB	BB	BB	BB	BB	BB	BB	BB	BB	AA	AA
wsnp_Ex_rep_c68023_66768700	5B	135.515	0.390625	0.572917	0.519179	AA	AA	AA	AA	BB	AA	AA	BB	AA	BB	AA	AA	AA	AA	AA	?:?	BB	AA	BB	AA	BB	AA	BB	BB	BB	AA	AA	AA	AA	AA	BB	BB	AA	AA	AA	AA	AA	AA	AA	AA	AA	AA	BB	BB
wsnp_Ex_rep_c68023_66768770	5B	135.515	0.395833	0.557292	0.532742	AA	AA	AA	AA	BB	AA	AA	BB	AA	BB	AA	AA	AA	AA	AA	?:?	BB	AA	BB	AA	BB	AA	BB	BB	BB	AA	AA	AA	AA	AA	BB	BB	AA	AA	AA	AA	AA	?:?	AA	AA	AA	AA	BB	BB
wsnp_Ex_rep_c66903_65319487	5B	135.515	0.40625	0.572917	0.506727	AA	AA	AA	AA	BB	AA	AA	BB	AA	BB	AA	AA	AA	AA	AA	?:?	BB	AA	BB	AA	BB	AA	BB	BB	BB	AA	AA	AA	AA	AA	BB	BB	AA	AA	AA	AA	AA	AA	AA	AA	AA	AA	BB	BB
wsnp_Ex_c20250_29303152	3A	135.533	0.328125	0.630208	0.495171	BB	BB	AA	BB	BB	BB	BB	BB	BB	BB	AA	AA	AA	BB	AA	BB	BB	BB	BB	BB	BB	?:?	?:?	BB	AA	AA	AA	BB	BB	BB	AA	BB	BB	AA	AA	AA	BB	BB	BB	BB	BB	BB	AA	BB
wsnp_Ku_c691_1429427	2B	135.558	0.0885417	0.90625	0.170871	AA	AA	AA	AA	AA	AA	AA	AA	AA	AA	AA	AA	AA	AA	AA	AA	AA	AA	AA	BB	AA	AA	AA	AA	AA	AA	AA	AA	AA	AA	AA	AA	AA	AA	AA	AA	AA	AA	AA	AA	AA	AA	AA	AA
wsnp_Ex_c23248_32488191	4A	135.773	0.0572917	0.942708	0.108019	BB	BB	BB	BB	BB	BB	BB	BB	BB	BB	BB	BB	BB	BB	BB	BB	BB	BB	BB	BB	BB	BB	BB	BB	BB	BB	BB	BB	BB	BB	AA	BB	BB	BB	BB	BB	BB	BB	BB	BB	BB	BB	AA	BB
wsnp_Ex_c23248_32488251	4A	135.773	0.0572917	0.942708	0.108019	AA	AA	AA	AA	AA	AA	AA	AA	AA	AA	AA	AA	AA	AA	AA	AA	AA	AA	AA	AA	AA	AA	AA	AA	AA	AA	AA	AA	AA	AA	BB	AA	AA	AA	AA	AA	AA	AA	AA	AA	AA	AA	BB	AA
wsnp_Ex_c45595_51343969	2B	135.902	0.0833333	0.90625	0.171766	AA	AA	AA	AA	AA	AA	AA	AA	AA	AA	AA	AA	AA	AA	AA	AA	AA	AA	AA	BB	AA	AA	AA	AA	AA	AA	AA	AA	AA	AA	AA	AA	AA	AA	AA	AA	AA	AA	AA	AA	AA	AA	AA	AA
wsnp_Ku_rep_c71678_71421327	2B	135.902	0.0885417	0.901042	0.180284	AA	AA	AA	AA	AA	AA	AA	AA	AA	AA	AA	AA	AA	AA	AA	AA	AA	AA	AA	BB	AA	AA	AA	AA	AA	AA	AA	AA	AA	AA	AA	AA	AA	AA	AA	AA	AA	AA	AA	AA	AA	AA	AA	AA
wsnp_Ra_rep_c103071_87770006	2B	135.902	0.0885417	0.901042	0.180284	AA	AA	AA	AA	AA	AA	AA	AA	AA	AA	AA	AA	AA	AA	AA	AA	AA	AA	AA	BB	AA	AA	AA	AA	AA	AA	AA	AA	AA	AA	AA	AA	AA	AA	AA	AA	AA	AA	AA	AA	AA	AA	AA	AA
wsnp_Ex_c26147_35395059	6A	135.936	0.0833333	0.895833	0.190538	AA	AA	AA	BB	AA	AA	AA	BB	AA	AA	AA	AA	AA	AA	BB	AA	AA	AA	AA	AA	AA	BB	AA	AA	AA	AA	BB	AA	AA	AA	AA	AA	AA	AA	AA	AA	AA	AA	BB	AA	AA	BB	AA	AA
wsnp_Ex_c26147_35395259	6A	135.936	0.0833333	0.901042	0.181179	AA	AA	AA	BB	AA	AA	AA	BB	AA	AA	AA	AA	AA	AA	BB	AA	AA	AA	AA	AA	AA	BB	AA	AA	AA	AA	BB	AA	AA	AA	AA	AA	AA	AA	AA	AA	AA	AA	BB	AA	AA	BB	AA	AA
wsnp_Ex_c6961_11997446	7B	136.209	0.333333	0.625	0.498264	AA	BB	BB	AA	AA	BB	BB	AA	AA	BB	AA	BB	BB	?:?	AA	BB	BB	BB	BB	BB	BB	AA	BB	BB	AA	BB	AA	AA	BB	BB	AA	AA	BB	BB	BB	BB	BB	AA	AA	BB	BB	AA	AA	AA
wsnp_RFL_Contig2136_1423367	7A	136.218	0.078125	0.921875	0.144043	AA	AA	AA	AA	AA	AA	AA	AA	AA	BB	AA	AA	AA	AA	AA	AA	AA	AA	AA	AA	AA	AA	AA	AA	AA	AA	AA	AA	AA	AA	AA	AA	AA	AA	AA	AA	AA	AA	AA	AA	AA	AA	AA	AA
wsnp_Ex_c1563_2987002	4A	136.219	0.0625	0.911458	0.165337	BB	BB	BB	BB	BB	BB	BB	BB	BB	BB	BB	BB	BB	BB	AA	BB	BB	BB	BB	BB	BB	AA	BB	BB	BB	BB	AA	BB	BB	BB	BB	BB	BB	BB	BB	BB	BB	BB	BB	BB	BB	BB	BB	BB
wsnp_Ex_c17361_26054611	4A	136.219	0.0625	0.927083	0.13661	BB	BB	BB	BB	BB	BB	BB	BB	BB	BB	BB	BB	BB	BB	AA	BB	BB	BB	BB	BB	BB	AA	BB	BB	BB	BB	AA	BB	BB	BB	BB	BB	BB	BB	BB	BB	BB	BB	BB	BB	BB	BB	BB	BB
wsnp_Ex_c1563_2986030	4A	136.219	0.0625	0.932292	0.126926	BB	BB	BB	BB	BB	BB	BB	BB	BB	BB	BB	BB	BB	BB	AA	BB	BB	BB	BB	BB	BB	AA	BB	BB	BB	BB	AA	BB	BB	BB	BB	BB	BB	BB	BB	BB	BB	BB	BB	BB	BB	BB	BB	BB
wsnp_Ku_c11850_19271281	2B	136.245	0.0885417	0.90625	0.170871	AA	AA	AA	AA	AA	AA	AA	AA	AA	AA	AA	AA	AA	AA	AA	AA	AA	AA	AA	BB	AA	AA	AA	AA	AA	AA	AA	AA	AA	AA	AA	AA	AA	AA	AA	AA	AA	AA	AA	AA	AA	AA	AA	AA
wsnp_Ex_c6295_10966854	2B	136.588	0.0833333	0.90625	0.171766	AA	AA	AA	AA	AA	AA	AA	AA	AA	AA	AA	AA	AA	AA	AA	AA	AA	AA	AA	BB	AA	AA	AA	AA	AA	AA	AA	AA	AA	AA	AA	AA	AA	AA	AA	AA	AA	AA	AA	AA	AA	AA	AA	AA
wsnp_Ex_rep_c71537_70252046	6B	136.898	0.328125	0.645833	0.475233	AA	BB	BB	BB	BB	BB	BB	BB	BB	AA	BB	BB	BB	?:?	BB	AA	AA	BB	AA	BB	BB	BB	BB	BB	BB	BB	BB	BB	BB	BB	BB	BB	BB	BB	BB	BB	BB	BB	AA	BB	BB	AA	BB	BB
wsnp_Ex_rep_c70036_68988728	6B	137.118	0.0520833	0.947917	0.0987413	AA	AA	AA	AA	AA	AA	AA	AA	AA	BB	AA	AA	AA	AA	AA	AA	AA	AA	AA	AA	AA	AA	AA	AA	AA	AA	AA	AA	AA	AA	AA	AA	AA	AA	AA	AA	AA	AA	AA	AA	AA	AA	AA	AA
wsnp_Ex_rep_c103972_88799335	5A	137.17	0.171875	0.807292	0.318739	AA	AA	AA	AA	BB	AA	AA	AA	AA	AA	AA	AA	AA	AA	BB	?:?	AA	AA	BB	AA	AA	AA	AA	AA	AA	AA	BB	AA	AA	AA	AA	AA	AA	AA	AA	AA	AA	AA	AA	BB	AA	AA	AA	AA
wsnp_Ex_rep_c69928_68889412	2B	137.281	0.0989583	0.890625	0.196994	AA	AA	AA	AA	AA	AA	AA	AA	AA	AA	AA	AA	AA	AA	AA	AA	AA	AA	AA	BB	AA	AA	AA	AA	AA	AA	AA	AA	AA	AA	AA	AA	AA	AA	AA	AA	AA	AA	AA	AA	AA	AA	AA	AA
wsnp_CAP8_c954_618139	4A	137.287	0.145833	0.833333	0.284288	AA	AA	AA	AA	AA	AA	AA	AA	AA	AA	BB	AA	AA	AA	BB	AA	AA	AA	AA	AA	AA	BB	AA	AA	AA	AA	BB	AA	AA	AA	BB	AA	AA	AA	AA	AA	AA	?:?	AA	AA	AA	AA	BB	AA
wsnp_Ex_c9035_15054913	4A	137.725	0.0572917	0.9375	0.117811	BB	BB	BB	BB	BB	BB	BB	BB	BB	BB	AA	BB	BB	BB	BB	BB	BB	BB	BB	BB	BB	BB	BB	BB	BB	BB	BB	BB	BB	BB	AA	BB	BB	BB	BB	BB	BB	BB	BB	BB	BB	BB	AA	BB
wsnp_Ku_rep_c68861_68030775	4A	137.725	0.0572917	0.942708	0.108019	BB	BB	BB	BB	BB	BB	BB	BB	BB	BB	AA	BB	BB	BB	BB	BB	BB	BB	BB	BB	BB	BB	BB	BB	BB	BB	BB	BB	BB	BB	AA	BB	BB	BB	BB	BB	BB	BB	BB	BB	BB	BB	AA	BB
wsnp_Ex_rep_c70578_69495303	4A	137.725	0.0572917	0.942708	0.108019	AA	AA	AA	AA	AA	AA	AA	AA	AA	AA	BB	AA	AA	AA	AA	AA	AA	AA	AA	AA	AA	AA	AA	AA	AA	AA	AA	AA	AA	AA	BB	AA	AA	AA	AA	AA	AA	AA	AA	AA	AA	AA	BB	AA
wsnp_Ku_c5071_9049540	5A	137.809	0.09375	0.895833	0.188694	AA	AA	AA	AA	AA	AA	AA	AA	AA	AA	AA	AA	AA	AA	AA	AA	AA	AA	BB	AA	AA	AA	AA	AA	AA	AA	AA	AA	AA	AA	AA	AA	AA	AA	AA	AA	AA	AA	AA	BB	AA	AA	AA	AA
wsnp_Ra_c13_24576	5A	137.809	0.411458	0.557292	0.520128	AA	AA	AA	BB	BB	AA	BB	AA	BB	BB	BB	AA	AA	?:?	BB	BB	BB	AA	BB	BB	AA	BB	BB	BB	AA	AA	BB	BB	AA	AA	AA	BB	BB	AA	AA	AA	AA	AA	AA	AA	BB	BB	AA	BB
wsnp_Ex_rep_c68515_67349716	5A	137.809	0.432292	0.536458	0.520806	BB	BB	BB	AA	BB	BB	AA	BB	AA	AA	AA	BB	BB	AA	AA	?:?	AA	BB	AA	AA	BB	AA	AA	AA	BB	BB	AA	AA	BB	BB	BB	AA	AA	BB	BB	BB	BB	BB	BB	BB	AA	AA	BB	AA
wsnp_Ra_c13_24911	5A	137.809	0.4375	0.520833	0.537326	AA	AA	AA	BB	AA	AA	BB	AA	BB	BB	BB	AA	AA	BB	BB	?:?	BB	AA	BB	BB	AA	BB	BB	BB	AA	AA	BB	BB	AA	AA	AA	BB	BB	AA	AA	AA	AA	AA	AA	AA	BB	BB	AA	BB
wsnp_Ex_c4666_8349206	5A	137.809	0.4375	0.541667	0.515191	AA	AA	AA	BB	AA	AA	BB	AA	BB	BB	BB	AA	AA	BB	BB	?:?	BB	AA	BB	BB	AA	BB	BB	BB	AA	AA	BB	BB	AA	AA	AA	BB	BB	AA	AA	AA	AA	AA	AA	AA	BB	BB	AA	BB
wsnp_JD_c6047_7211052	5A	137.809	0.447917	0.526042	0.517958	BB	BB	BB	AA	AA	BB	AA	BB	AA	AA	AA	BB	BB	AA	AA	?:?	AA	BB	AA	AA	BB	AA	AA	AA	BB	BB	AA	AA	BB	BB	BB	AA	AA	BB	BB	BB	BB	BB	BB	BB	AA	AA	BB	?:?
wsnp_Ex_rep_c70343_69286263	5A	137.809	0.447917	0.53125	0.512451	BB	BB	BB	AA	AA	BB	AA	BB	AA	AA	AA	BB	BB	AA	AA	?:?	AA	BB	AA	AA	BB	AA	AA	AA	BB	BB	AA	AA	BB	BB	BB	AA	AA	BB	BB	BB	BB	BB	BB	BB	AA	AA	BB	AA
wsnp_Ex_rep_c70343_69286072	5A	137.809	0.447917	0.536458	0.50689	BB	BB	BB	AA	AA	BB	AA	BB	AA	AA	AA	BB	BB	AA	AA	?:?	AA	BB	AA	AA	BB	AA	AA	AA	BB	BB	AA	AA	BB	BB	BB	AA	AA	BB	BB	BB	BB	BB	BB	BB	AA	AA	BB	AA
wsnp_Ex_c18750_27627600	2B	137.968	0.0885417	0.90625	0.170871	BB	BB	BB	BB	BB	BB	BB	BB	BB	BB	BB	BB	BB	BB	BB	BB	BB	BB	BB	AA	BB	BB	BB	BB	BB	BB	BB	BB	BB	BB	BB	BB	BB	BB	BB	BB	BB	BB	BB	BB	BB	BB	BB	BB
wsnp_Ex_rep_c69895_68855724	2B	137.968	0.0885417	0.90625	0.170871	BB	BB	BB	BB	BB	BB	BB	BB	BB	BB	BB	BB	BB	BB	BB	BB	BB	BB	BB	AA	BB	BB	BB	BB	BB	BB	BB	BB	BB	BB	BB	BB	BB	BB	BB	BB	BB	BB	BB	BB	BB	BB	BB	BB
wsnp_Ku_c10468_17301216	3A	138.253	0.052	0.59375	0.522027	AA	AA	BB	AA	AA	AA	AA	AA	AA	AA	BB	BB	BB	AA	BB	AA	AA	AA	AA	AA	AA	BB	BB	AB	BB	BB	BB	AA	AA	AA	BB	AA	AA	BB	BB	BB	AA	AA	AA	AA	AA	AA	BB	AA
wsnp_Ra_c44756_51084202	5B	138.607	0.0625	0.9375	0.117188	AA	AA	AA	AA	AA	AA	AA	AA	AA	AA	AA	AA	AA	AA	AA	AA	AA	AA	AA	AA	AA	AA	AA	AA	AA	AA	AA	AA	AA	AA	AA	AA	AA	AA	AA	AA	AA	AA	AA	AA	AA	AA	AA	AA
wsnp_RFL_Contig3304_3372802	2B	138.661	0.0885417	0.901042	0.180284	BB	BB	BB	BB	BB	BB	BB	BB	BB	BB	BB	BB	BB	BB	BB	BB	BB	BB	BB	AA	BB	BB	BB	BB	BB	BB	BB	BB	BB	BB	BB	BB	BB	BB	BB	BB	BB	BB	BB	BB	BB	BB	BB	BB
wsnp_Ex_rep_c69895_68856078	2B	138.661	0.0885417	0.901042	0.180284	AA	AA	AA	AA	AA	AA	AA	AA	AA	AA	AA	AA	AA	AA	AA	AA	AA	AA	AA	BB	AA	AA	AA	AA	AA	AA	AA	AA	AA	AA	AA	AA	AA	AA	AA	AA	AA	AA	AA	AA	AA	AA	AA	AA
wsnp_Ex_rep_c101457_86818610	3B	138.949	0.229167	0.765625	0.361301	AA	AA	AA	AA	AA	AA	AA	AA	AA	AA	BB	AA	AA	BB	AA	AA	AA	AA	AA	AA	AA	AA	AA	BB	AA	AA	AA	AA	AA	AA	AA	AA	AA	AA	AA	AA	AA	AA	AA	AA	BB	AA	BB	AA
wsnp_Ex_rep_c101457_86818160	3B	138.949	0.375	0.572917	0.531141	AA	AA	BB	AA	AA	AA	AA	BB	AA	AA	BB	BB	BB	AA	BB	AA	AA	AA	BB	AA	AA	BB	BB	?:?	BB	BB	BB	AA	AA	AA	BB	AA	AA	BB	BB	BB	AA	AA	BB	BB	AA	BB	AA	AA
wsnp_Ex_c9133_15199135	2B	139.004	0.0833333	0.911458	0.162299	BB	BB	BB	BB	BB	BB	BB	BB	BB	BB	BB	BB	BB	BB	BB	BB	BB	BB	BB	AA	BB	BB	BB	BB	BB	BB	BB	BB	BB	BB	BB	BB	BB	BB	BB	BB	BB	BB	BB	BB	BB	BB	BB	BB
wsnp_Ex_c5429_9593668	2B	139.004	0.0885417	0.911458	0.161404	BB	BB	BB	BB	BB	BB	BB	BB	BB	BB	BB	BB	BB	BB	BB	BB	BB	BB	BB	AA	BB	BB	BB	BB	BB	BB	BB	BB	BB	BB	BB	BB	BB	BB	BB	BB	BB	BB	BB	BB	BB	BB	BB	BB
wsnp_JD_c17128_16056425	7B	139.185	0.0625	0.932292	0.126926	BB	BB	BB	BB	AA	BB	BB	BB	BB	BB	AA	BB	BB	BB	BB	BB	BB	BB	BB	BB	BB	BB	BB	BB	BB	BB	BB	BB	BB	BB	AA	BB	BB	BB	BB	BB	BB	BB	BB	BB	BB	BB	AA	BB
wsnp_Ex_c2365_4431185	7B	139.185	0.078	0.614583	0.551731	AA	BB	BB	AA	BB	BB	BB	AA	AA	BB	BB	?:?	BB	?:?	AA	BB	BB	BB	BB	BB	BB	AA	BB	BB	AA	BB	AA	AA	AB	?:?	BB	AA	BB	BB	BB	BB	BB	AA	AA	BB	BB	AA	BB	?:?
wsnp_Ex_c19353_28290651	1A	139.442	0.4375	0.541667	0.510607	BB	AA	AA	BB	AA	AA	BB	AA	AA	AA	AA	AA	AA	BB	BB	AA	BB	AA	AA	AA	BB	BB	AA	BB	AA	AA	BB	BB	AA	AA	BB	BB	AA	AA	AA	AA	AA	BB	AA	BB	AA	AA	BB	BB
wsnp_Ex_c19353_28290393	1A	139.442	0.4375	0.546875	0.504937	BB	AA	AA	BB	AA	AA	BB	AA	AA	AA	AA	AA	AA	BB	BB	AA	BB	AA	AA	AA	BB	BB	AA	BB	AA	AA	BB	BB	AA	AA	BB	BB	AA	AA	AA	AA	AA	BB	AA	BB	AA	AA	BB	BB
wsnp_JD_c9251_10121369	2B	139.698	0.0833333	0.911458	0.162299	AA	AA	AA	AA	AA	AA	AA	AA	AA	AA	AA	AA	AA	AA	AA	AA	AA	AA	AA	BB	AA	AA	AA	AA	AA	AA	AA	AA	AA	AA	AA	AA	AA	AA	AA	AA	AA	AA	AA	AA	AA	AA	AA	AA
wsnp_Ex_c56880_58824784	4A	140.036	0.0625	0.9375	0.117188	AA	AA	AA	AA	AA	AA	AA	AA	AA	AA	AA	AA	AA	AA	AA	AA	AA	AA	AA	AA	AA	AA	AA	AA	AA	AA	AA	AA	AA	AA	BB	AA	AA	AA	AA	AA	AA	AA	AA	AA	AA	AA	BB	AA
wsnp_Ku_rep_c71198_70910111	2B	140.041	0.0885417	0.911458	0.161404	AA	AA	AA	AA	AA	AA	AA	AA	AA	AA	AA	AA	AA	AA	AA	AA	AA	AA	AA	BB	AA	AA	AA	AA	AA	AA	AA	AA	AA	AA	AA	AA	AA	AA	AA	AA	AA	AA	AA	AA	AA	AA	AA	AA
wsnp_Ex_c700_1379957	3B	140.278	0.442708	0.541667	0.510607	AA	BB	AA	BB	BB	BB	BB	BB	BB	BB	AA	AA	AA	AA	AA	?:?	BB	BB	BB	BB	BB	BB	AA	BB	AA	AA	AA	AA	AA	BB	BB	BB	BB	AA	AA	AA	BB	AA	BB	AA	BB	BB	BB	BB
wsnp_Ku_c3869_7094615	5B	140.4	0.322917	0.661458	0.458198	AA	AA	AA	AA	BB	AA	AA	AA	AA	BB	AA	AA	AA	BB	AA	?:?	AA	AA	AA	BB	AA	AA	AA	AA	AA	AA	AA	AA	AA	AA	AA	AA	AA	AA	AA	AA	AA	AA	AA	AA	AA	AA	AA	AA
wsnp_BE444644A_Ta_2_1	5A	140.672	0.0833333	0.911458	0.162299	BB	BB	BB	BB	BB	BB	BB	BB	BB	AA	BB	BB	BB	BB	BB	BB	BB	BB	BB	BB	BB	BB	BB	BB	BB	BB	BB	BB	BB	BB	AA	BB	BB	BB	BB	BB	BB	BB	BB	BB	BB	BB	BB	BB
wsnp_Ex_c6117_10704945	5A	140.672	0.229167	0.739583	0.400499	BB	BB	BB	AA	BB	BB	BB	BB	BB	BB	BB	BB	BB	?:?	BB	BB	BB	BB	BB	AA	BB	BB	BB	BB	BB	BB	BB	BB	BB	BB	BB	BB	AA	BB	BB	?:?	BB	?:?	BB	AA	AA	AA	BB	BB
wsnp_JD_c20604_18293112	5A	140.672	0.229167	0.75	0.384983	BB	BB	BB	AA	BB	BB	BB	BB	BB	BB	BB	BB	BB	?:?	BB	?:?	BB	BB	BB	AA	BB	BB	BB	BB	BB	BB	BB	BB	BB	BB	BB	BB	AA	BB	BB	BB	BB	BB	BB	AA	AA	AA	BB	BB
wsnp_RFL_Contig4307_5006558	5A	140.672	0.479167	0.494792	0.520562	BB	AA	BB	AA	BB	AA	AA	AA	AA	BB	BB	BB	BB	BB	AA	AA	AA	AA	AA	AA	BB	AA	AA	AA	BB	BB	AA	AA	BB	AA	BB	AA	AA	BB	BB	BB	AA	BB	AA	AA	AA	AA	BB	?:?
wsnp_Ku_c13952_22097856	1B	140.723	0.203125	0.786458	0.340224	BB	BB	BB	BB	BB	BB	BB	BB	BB	BB	AA	BB	BB	AA	BB	BB	BB	BB	BB	AA	BB	BB	BB	BB	BB	BB	BB	BB	BB	BB	BB	BB	BB	BB	BB	BB	BB	BB	BB	BB	BB	BB	BB	BB
wsnp_Ku_c13952_22097895	1B	140.723	0.203125	0.78125	0.348389	AA	AA	AA	AA	AA	AA	AA	AA	AA	AA	BB	AA	AA	BB	AA	AA	AA	AA	AA	BB	AA	AA	AA	AA	AA	AA	AA	AA	AA	AA	AA	AA	AA	AA	AA	AA	AA	AA	AA	AA	AA	AA	AA	AA
wsnp_Ex_c39862_47046812	2B	140.727	0.0833333	0.90625	0.171766	AA	AA	AA	AA	AA	AA	AA	AA	AA	AA	AA	AA	AA	AA	AA	AA	AA	AA	AA	BB	AA	AA	AA	AA	AA	AA	AA	AA	AA	AA	AA	AA	AA	AA	AA	AA	AA	AA	AA	AA	AA	AA	AA	AA
wsnp_Ex_c10279_16851747	2B	140.727	0.0885417	0.895833	0.189643	BB	BB	BB	BB	BB	BB	BB	BB	BB	BB	BB	BB	BB	BB	BB	BB	BB	BB	BB	AA	BB	BB	BB	BB	BB	BB	BB	BB	BB	BB	BB	BB	BB	BB	BB	BB	BB	BB	BB	BB	BB	BB	BB	BB
wsnp_Ra_c13301_21079434	4A	140.912	0.0572917	0.9375	0.117811	AA	AA	AA	AA	AA	AA	AA	AA	AA	AA	AA	AA	AA	AA	AA	AA	AA	AA	AA	AA	AA	AA	AA	AA	AA	AA	AA	AA	AA	AA	BB	AA	AA	AA	AA	AA	AA	AA	AA	AA	AA	AA	BB	AA
wsnp_Ex_c10886_17694220	4A	140.912	0.0625	0.932292	0.126926	AA	AA	AA	AA	AA	AA	AA	AA	AA	AA	AA	AA	AA	AA	AA	AA	AA	AA	AA	AA	AA	AA	AA	AA	AA	AA	AA	AA	AA	AA	BB	AA	AA	AA	AA	AA	AA	AA	AA	AA	AA	AA	BB	AA
wsnp_Ex_c5492_9691880	4A	141.358	0.0885417	0.90625	0.170871	BB	BB	BB	BB	BB	BB	BB	BB	BB	BB	AA	BB	BB	BB	BB	BB	BB	BB	BB	BB	BB	BB	BB	BB	BB	BB	BB	BB	BB	BB	AA	BB	BB	BB	BB	BB	BB	BB	BB	BB	BB	BB	AA	BB
wsnp_Ex_c9464_15689857	4A	141.358	0.0885417	0.90625	0.170871	BB	BB	BB	BB	BB	BB	BB	BB	BB	BB	AA	BB	BB	BB	BB	BB	BB	BB	BB	BB	BB	BB	BB	BB	BB	BB	BB	BB	BB	BB	AA	BB	BB	BB	BB	BB	BB	BB	BB	BB	BB	BB	AA	BB
wsnp_Ku_c10224_16965872	4A	141.358	0.0885417	0.911458	0.161404	AA	AA	AA	AA	AA	AA	AA	AA	AA	AA	BB	AA	AA	AA	AA	AA	AA	AA	AA	AA	AA	AA	AA	AA	AA	AA	AA	AA	AA	AA	BB	AA	AA	AA	AA	AA	AA	AA	AA	AA	AA	AA	BB	AA
wsnp_Ex_c58286_59646499	4A	141.358	0.09375	0.90625	0.169922	BB	BB	BB	BB	BB	BB	BB	BB	BB	BB	AA	BB	BB	BB	BB	BB	BB	BB	BB	BB	BB	BB	BB	BB	BB	BB	BB	BB	BB	BB	AA	BB	BB	BB	BB	BB	BB	BB	BB	BB	BB	BB	AA	BB
wsnp_Ex_c8092_13695482	4A	141.358	0.09375	0.90625	0.169922	BB	BB	BB	BB	BB	BB	BB	BB	BB	BB	AA	BB	BB	BB	BB	BB	BB	BB	BB	BB	BB	BB	BB	BB	BB	BB	BB	BB	BB	BB	AA	BB	BB	BB	BB	BB	BB	BB	BB	BB	BB	BB	AA	BB
wsnp_Ex_c965_1845676	6A	141.638	0.0520833	0.927083	0.137804	BB	BB	BB	BB	BB	BB	BB	BB	BB	BB	BB	BB	BB	BB	BB	BB	BB	BB	BB	BB	BB	BB	BB	BB	BB	BB	BB	BB	BB	BB	BB	BB	BB	BB	BB	BB	BB	BB	BB	BB	BB	BB	BB	BB
wsnp_BE403154A_Ta_2_9	6A	141.638	0.28125	0.682292	0.455377	BB	BB	BB	BB	BB	BB	AA	?:?	BB	BB	AA	BB	BB	?:?	BB	BB	BB	BB	BB	AA	AA	BB	BB	BB	BB	BB	BB	AA	BB	BB	BB	AA	BB	BB	BB	BB	BB	BB	BB	AA	BB	BB	BB	AA
wsnp_Ex_rep_c70228_69172301	2B	141.764	0.0885417	0.90625	0.170871	AA	AA	AA	AA	AA	AA	AA	AA	AA	AA	AA	AA	AA	AA	AA	AA	AA	AA	AA	BB	AA	AA	AA	AA	AA	AA	AA	AA	AA	AA	AA	AA	AA	AA	AA	AA	AA	AA	AA	AA	AA	AA	AA	AA
wsnp_Ex_c2266_4247520	4A	141.796	0.0885417	0.90625	0.170871	BB	BB	BB	BB	BB	BB	BB	BB	BB	BB	AA	BB	BB	BB	BB	BB	BB	BB	BB	BB	BB	BB	BB	BB	BB	BB	BB	BB	BB	BB	AA	BB	BB	BB	BB	BB	BB	BB	BB	BB	BB	BB	AA	BB
wsnp_Ku_c2695_5112974	4A	141.796	0.0885417	0.90625	0.170871	AA	AA	AA	AA	AA	AA	AA	AA	AA	AA	BB	AA	AA	AA	AA	AA	AA	AA	AA	AA	AA	AA	AA	AA	AA	AA	AA	AA	AA	AA	BB	AA	AA	AA	AA	AA	AA	AA	AA	AA	AA	AA	BB	AA
wsnp_Ex_c30876_39741201	4A	141.796	0.09375	0.901042	0.179335	BB	BB	BB	BB	BB	BB	BB	BB	BB	BB	AA	BB	BB	BB	BB	BB	BB	BB	BB	BB	BB	BB	BB	BB	BB	BB	BB	BB	BB	BB	AA	BB	BB	BB	BB	BB	BB	BB	BB	BB	BB	BB	AA	BB
wsnp_Ku_c48043_54334230	4A	141.796	0.09375	0.90625	0.169922	BB	BB	BB	BB	BB	BB	BB	BB	BB	BB	AA	BB	BB	BB	BB	BB	BB	BB	BB	BB	BB	BB	BB	BB	BB	BB	BB	BB	BB	BB	AA	BB	BB	BB	BB	BB	BB	BB	BB	BB	BB	BB	AA	BB
wsnp_Ex_c11379_18370982	6B	142.279	0.296875	0.661458	0.471219	BB	AA	AA	AA	AA	AA	AA	AA	AA	BB	AA	AA	AA	?:?	AA	?:?	BB	AA	BB	AA	AA	AA	AA	AA	AA	AA	AA	AA	AA	AA	AA	AA	AA	AA	AA	AA	AA	AA	BB	AA	AA	BB	AA	AA
wsnp_Ra_c47593_53112812	5A	142.28	0.130208	0.854167	0.253445	BB	BB	BB	BB	BB	BB	BB	BB	BB	BB	AA	BB	BB	BB	BB	BB	BB	BB	BB	BB	BB	BB	BB	BB	BB	BB	BB	BB	BB	BB	AA	BB	BB	BB	BB	BB	BB	BB	BB	AA	BB	BB	BB	BB
wsnp_Ra_c18755_27856508	5A	142.28	0.135417	0.848958	0.260932	BB	BB	BB	BB	BB	BB	BB	BB	BB	BB	AA	BB	BB	BB	BB	?:?	BB	BB	BB	BB	BB	BB	BB	BB	BB	BB	BB	BB	BB	BB	AA	BB	BB	BB	BB	BB	BB	BB	BB	AA	BB	BB	BB	BB
wsnp_Ra_c47593_53112743	5A	142.28	0.140625	0.848958	0.259494	AA	AA	AA	AA	AA	AA	AA	AA	AA	AA	BB	AA	AA	AA	AA	?:?	AA	AA	AA	AA	AA	AA	AA	AA	AA	AA	AA	AA	AA	AA	BB	AA	AA	AA	AA	AA	AA	AA	AA	BB	AA	AA	AA	AA
wsnp_Ra_c4187_7643034	5A	142.28	0.145833	0.807292	0.327013	BB	BB	BB	BB	AA	BB	BB	BB	BB	BB	AA	BB	BB	BB	BB	?:?	BB	BB	BB	BB	BB	BB	BB	BB	BB	BB	BB	BB	BB	BB	AA	BB	BB	BB	BB	BB	BB	?:?	BB	AA	BB	BB	BB	BB
wsnp_Ra_c4187_7642735	5A	142.28	0.151042	0.838542	0.274034	BB	BB	BB	BB	AA	BB	BB	BB	BB	BB	AA	BB	BB	BB	BB	?:?	BB	BB	BB	BB	BB	BB	BB	BB	BB	BB	BB	BB	BB	BB	AA	BB	BB	BB	BB	BB	BB	BB	BB	AA	BB	BB	BB	BB
wsnp_JD_c21530_18862386	2B	142.457	0.09375	0.901042	0.179335	AA	AA	AA	AA	AA	AA	AA	AA	AA	AA	AA	AA	AA	AA	AA	AA	AA	AA	AA	BB	AA	AA	AA	AA	AA	AA	AA	AA	AA	AA	AA	AA	AA	AA	AA	AA	AA	AA	AA	AA	AA	AA	AA	AA
wsnp_Ex_c11379_18370310	6B	142.593	0.09375	0.885417	0.207248	BB	BB	BB	BB	BB	BB	BB	BB	BB	BB	BB	BB	BB	BB	BB	?:?	BB	BB	BB	BB	BB	BB	BB	BB	BB	BB	BB	BB	BB	BB	BB	BB	BB	BB	BB	BB	BB	BB	BB	AA	BB	BB	BB	BB
wsnp_Ex_c9038_15058444	6B	142.593	0.317708	0.65625	0.465061	BB	AA	AA	AA	AA	AA	AA	AA	AA	BB	AA	AA	AA	BB	AA	?:?	BB	AA	BB	AA	AA	AA	AA	AA	AA	AA	AA	AA	AA	AA	AA	AA	AA	AA	AA	AA	AA	AA	BB	AA	AA	BB	AA	AA
wsnp_CAP7_c5097_2266314	3B	142.777	0.151042	0.84375	0.265272	BB	BB	BB	AA	BB	BB	AA	BB	BB	BB	BB	BB	BB	BB	BB	?:?	AA	BB	BB	BB	AA	BB	BB	BB	BB	BB	BB	BB	BB	BB	AA	BB	BB	BB	BB	BB	BB	BB	BB	BB	BB	BB	AA	BB
wsnp_Ex_c12_21212	4A	142.995	0.09375	0.90625	0.169922	BB	BB	BB	BB	BB	BB	BB	BB	BB	BB	AA	BB	BB	BB	BB	BB	BB	BB	BB	BB	BB	BB	BB	BB	BB	BB	BB	BB	BB	BB	AA	BB	BB	BB	BB	BB	BB	BB	BB	BB	BB	BB	AA	BB
wsnp_Ex_c2497_4666005	2B	143.837	0.09375	0.895833	0.188694	BB	BB	BB	BB	BB	BB	BB	BB	BB	BB	BB	BB	BB	BB	BB	BB	BB	BB	BB	AA	BB	BB	BB	BB	BB	BB	BB	BB	BB	BB	BB	BB	BB	BB	BB	BB	BB	BB	BB	BB	BB	BB	BB	BB
wsnp_RFL_Contig4565_5399994	5B	143.898	0.484375	0.484375	0.530762	AA	AA	AA	AA	AA	AA	AA	BB	AA	BB	AA	AA	AA	BB	AA	?:?	BB	AA	BB	AA	BB	AA	BB	BB	BB	AA	AA	AA	AA	AA	BB	BB	AA	AA	AA	AA	AA	AA	BB	AA	AA	BB	BB	BB
wsnp_Ex_c3463_6348808	4A	144.107	0.0833333	0.911458	0.162299	BB	BB	BB	BB	BB	BB	BB	BB	BB	BB	AA	BB	BB	BB	BB	BB	BB	BB	BB	BB	BB	BB	BB	BB	BB	BB	BB	BB	BB	BB	AA	BB	BB	BB	BB	BB	BB	BB	BB	BB	BB	BB	AA	BB
wsnp_Ex_c13623_21404172	4A	144.107	0.0885417	0.911458	0.161404	AA	AA	AA	AA	AA	AA	AA	AA	AA	AA	BB	AA	AA	AA	AA	AA	AA	AA	AA	AA	AA	AA	AA	AA	AA	AA	AA	AA	AA	AA	BB	AA	AA	AA	AA	AA	AA	AA	AA	AA	AA	AA	BB	AA
wsnp_BE398523A_Ta_2_1	4A	144.107	0.09375	0.90625	0.169922	BB	BB	BB	BB	BB	BB	BB	BB	BB	BB	AA	BB	BB	BB	BB	BB	BB	BB	BB	BB	BB	BB	BB	BB	BB	BB	BB	BB	BB	BB	AA	BB	BB	BB	BB	BB	BB	BB	BB	BB	BB	BB	AA	BB
wsnp_Ex_rep_c101826_87124211	4A	144.107	0.09375	0.90625	0.169922	BB	BB	BB	BB	BB	BB	BB	BB	BB	BB	AA	BB	BB	BB	BB	BB	BB	BB	BB	BB	BB	BB	BB	BB	BB	BB	BB	BB	BB	BB	AA	BB	BB	BB	BB	BB	BB	BB	BB	BB	BB	BB	AA	BB
wsnp_Ex_c3463_6348659	4A	144.107	0.09375	0.90625	0.169922	AA	AA	AA	AA	AA	AA	AA	AA	AA	AA	BB	AA	AA	AA	AA	AA	AA	AA	AA	AA	AA	AA	AA	AA	AA	AA	AA	AA	AA	AA	BB	AA	AA	AA	AA	AA	AA	AA	AA	AA	AA	AA	BB	AA
wsnp_BE490599A_Ta_2_1	4A	144.107	0.421875	0.520833	0.550754	BB	?:?	BB	AA	AA	AA	AA	BB	AA	AA	BB	BB	BB	BB	BB	AA	AA	AA	AA	AA	AA	BB	BB	?:?	AA	BB	BB	BB	AA	AA	BB	AA	AA	BB	BB	BB	AA	?:?	BB	AA	AA	AA	BB	?:?
wsnp_BE443291A_Ta_2_1	4A	144.107	0.453125	0.505208	0.539442	BB	AA	BB	AA	AA	AA	AA	BB	AA	AA	BB	BB	BB	BB	BB	AA	AA	AA	AA	AA	AA	BB	BB	AA	AA	BB	BB	BB	AA	AA	BB	AA	AA	BB	BB	BB	AA	AA	BB	AA	AA	AA	BB	AA
wsnp_Ex_c15985_24399118	2B	144.18	0.09375	0.901042	0.179335	BB	BB	BB	BB	BB	BB	BB	BB	BB	BB	BB	BB	BB	BB	BB	BB	BB	BB	BB	AA	BB	BB	BB	BB	BB	BB	BB	BB	BB	BB	BB	BB	BB	BB	BB	BB	BB	BB	BB	BB	BB	BB	BB	BB
wsnp_Ex_c3188_5889767	7A	144.189	0.208333	0.786458	0.338081	AA	BB	AA	AA	AA	BB	AA	BB	BB	AA	AA	AA	AA	AA	AA	AA	BB	BB	AA	AA	AA	AA	AA	BB	AA	AA	AA	AA	AA	BB	BB	BB	BB	AA	AA	AA	BB	AA	AA	AA	AA	BB	BB	BB
wsnp_Ex_c3025_5587183	6B	144.268	0.0625	0.90625	0.174805	AA	AA	AA	AA	AA	AA	AA	AA	AA	AA	AA	AA	AA	AA	AA	AA	AA	AA	AA	AA	AA	AA	AA	AA	AA	AA	AA	AA	AA	AA	AA	AA	AA	AA	AA	AA	AA	AA	AA	AA	AA	AA	AA	AA
wsnp_Ku_c11110_18216209	5A	144.735	0.0729167	0.921875	0.14483	BB	BB	BB	BB	BB	BB	BB	BB	BB	AA	BB	BB	BB	BB	BB	BB	BB	BB	BB	BB	BB	BB	BB	BB	BB	BB	BB	BB	BB	BB	AA	BB	BB	BB	BB	BB	BB	BB	BB	BB	BB	BB	BB	BB
wsnp_Ex_rep_c66342_64519823	6B	144.901	0.078125	0.875	0.228271	AA	AA	AA	AA	AA	AA	AA	AA	AA	AA	AA	AA	AA	AA	AA	?:?	AA	AA	AA	AA	AA	AA	AA	AA	AA	AA	AA	AA	AA	AA	AA	AA	AA	AA	AA	AA	AA	AA	AA	BB	AA	AA	AA	AA
wsnp_JD_c6439_7601847	6B	144.901	0.0833333	0.895833	0.190538	AA	AA	AA	AA	AA	AA	AA	AA	AA	AA	AA	AA	AA	AA	AA	?:?	AA	AA	AA	AA	AA	AA	AA	AA	AA	AA	AA	AA	AA	AA	AA	AA	AA	AA	AA	AA	AA	AA	AA	BB	AA	AA	AA	AA
wsnp_Ex_c14793_22908184	4A	144.992	0.0729167	0.921875	0.14483	AA	AA	AA	AA	AA	AA	AA	AA	AA	AA	BB	AA	AA	AA	AA	AA	AA	AA	AA	AA	AA	AA	AA	AA	AA	AA	AA	AA	AA	AA	AA	AA	AA	AA	AA	AA	AA	AA	AA	AA	AA	AA	AA	AA
wsnp_Ex_c53442_56678505	7A	145.135	0.260417	0.71875	0.415582	AA	BB	AA	AA	AA	BB	AA	BB	BB	BB	AA	AA	AA	AA	AA	AA	BB	BB	AA	AA	AA	AA	AA	BB	AA	AA	AA	AA	AA	BB	BB	BB	BB	AA	AA	AA	BB	AA	AA	AA	AA	BB	BB	BB
wsnp_Ex_c35886_43949442	1D	145.361	0.0520833	0.947917	0.0987413	BB	BB	BB	BB	BB	BB	BB	BB	BB	BB	BB	BB	BB	BB	BB	BB	BB	BB	BB	BB	BB	BB	BB	BB	BB	BB	BB	BB	BB	BB	BB	BB	BB	BB	BB	BB	BB	BB	BB	BB	BB	BB	BB	BB
wsnp_Ex_c35886_43950574	1D	145.361	0.0520833	0.947917	0.0987413	AA	AA	AA	AA	AA	AA	AA	AA	AA	AA	AA	AA	AA	AA	AA	AA	AA	AA	AA	AA	AA	AA	AA	AA	AA	AA	AA	AA	AA	AA	AA	AA	AA	AA	AA	AA	AA	AA	AA	AA	AA	AA	AA	AA
wsnp_Ex_c14793_22908140	4A	145.429	0.0729167	0.927083	0.1352	AA	AA	AA	AA	AA	AA	AA	AA	AA	AA	BB	AA	AA	AA	AA	AA	AA	AA	AA	AA	AA	AA	AA	AA	AA	AA	AA	AA	AA	AA	AA	AA	AA	AA	AA	AA	AA	AA	AA	AA	AA	AA	AA	AA
wsnp_Ex_c14735_22823373	2B	145.56	0.0885417	0.895833	0.189643	AA	AA	AA	AA	AA	AA	AA	AA	AA	AA	AA	AA	AA	AA	AA	AA	AA	AA	AA	BB	AA	AA	AA	AA	AA	AA	AA	AA	AA	AA	AA	AA	AA	AA	AA	AA	AA	AA	AA	AA	AA	AA	AA	AA
wsnp_BE497820B_Ta_2_1	5B	145.582	0.0625	0.9375	0.117188	AA	AA	AA	AA	BB	AA	AA	AA	AA	AA	AA	AA	AA	AA	AA	AA	AA	AA	AA	BB	AA	AA	AA	AA	AA	AA	AA	AA	AA	AA	AA	AA	AA	AA	AA	AA	AA	AA	AA	AA	AA	AA	AA	AA
wsnp_Ex_rep_c66696_65023462	5B	145.582	0.348958	0.619792	0.494086	AA	AA	AA	AA	BB	BB	BB	AA	AA	BB	AA	AA	AA	BB	AA	?:?	AA	BB	AA	BB	AA	AA	AA	AA	AA	AA	AA	AA	AA	AA	AA	AA	AA	AA	AA	AA	AA	AA	AA	AA	AA	AA	AA	AA
wsnp_Ex_c54003_57045475	2D	145.733	0.0520833	0.947917	0.0987413	BB	BB	BB	BB	BB	BB	BB	BB	BB	BB	AA	BB	BB	BB	BB	BB	BB	BB	BB	BB	BB	BB	BB	BB	BB	BB	BB	BB	BB	BB	BB	BB	BB	BB	BB	BB	BB	BB	BB	BB	BB	BB	BB	BB
wsnp_Ex_c14812_22928900	5A	146.358	0.125	0.869792	0.227837	BB	BB	BB	BB	BB	BB	BB	BB	BB	AA	AA	BB	BB	BB	BB	BB	BB	BB	BB	BB	BB	BB	BB	BB	BB	BB	BB	BB	BB	BB	AA	BB	BB	BB	BB	BB	BB	BB	BB	BB	BB	BB	BB	BB
wsnp_Ex_c22693_31898036	2B	146.596	0.0885417	0.901042	0.180284	BB	BB	BB	BB	BB	BB	BB	BB	BB	BB	BB	BB	BB	BB	BB	BB	BB	BB	BB	AA	BB	BB	BB	BB	BB	BB	BB	BB	BB	BB	BB	BB	BB	BB	BB	BB	BB	BB	BB	BB	BB	BB	BB	BB
wsnp_be498599B_Ta_1_1	2B	146.94	0.0833333	0.90625	0.171766	AA	AA	AA	AA	AA	AA	AA	AA	AA	AA	AA	AA	AA	AA	AA	AA	AA	AA	AA	BB	AA	AA	AA	AA	AA	AA	AA	AA	AA	AA	AA	AA	AA	AA	AA	AA	AA	AA	AA	AA	AA	AA	AA	AA
wsnp_Ex_c1903_3592518	3A	146.962	0.0625	0.932292	0.126926	BB	BB	BB	BB	BB	BB	BB	BB	BB	BB	BB	BB	BB	BB	BB	BB	BB	BB	BB	BB	BB	BB	BB	BB	BB	BB	BB	BB	BB	BB	BB	BB	BB	BB	BB	BB	BB	BB	BB	BB	BB	BB	BB	BB
wsnp_Ex_c42406_48991013	4A	147.399	0.0520833	0.932292	0.12812	BB	BB	BB	BB	BB	BB	BB	BB	BB	BB	BB	BB	BB	BB	BB	BB	BB	BB	BB	BB	BB	BB	BB	BB	BB	BB	BB	BB	BB	BB	?:?	BB	BB	BB	BB	BB	BB	BB	BB	BB	BB	BB	?:?	BB
wsnp_Ex_c9094_15139750	4A	147.399	0.0677083	0.932292	0.126248	BB	BB	BB	BB	BB	BB	BB	BB	BB	BB	BB	BB	BB	BB	BB	BB	BB	BB	BB	BB	BB	BB	BB	BB	BB	BB	BB	BB	BB	BB	AA	BB	BB	BB	BB	BB	BB	BB	BB	BB	BB	BB	AA	BB
wsnp_Ex_rep_c68601_67451370	4A	147.399	0.0677083	0.932292	0.126248	AA	AA	AA	AA	AA	AA	AA	AA	AA	AA	AA	AA	AA	AA	AA	AA	AA	AA	AA	AA	AA	AA	AA	AA	AA	AA	AA	AA	AA	AA	BB	AA	AA	AA	AA	AA	AA	AA	AA	AA	AA	AA	BB	AA
wsnp_Ku_c7811_13387117	3A	147.577	0.078125	0.901042	0.18202	AA	AA	AA	AA	AA	AA	AA	AA	AA	AA	AA	AA	AA	AA	AA	AA	AA	AA	AA	AA	AA	?:?	?:?	AA	AA	AA	AA	AA	AA	AA	AA	AA	AA	AA	AA	AA	AA	AA	AA	AA	AA	AA	AA	AA
wsnp_Ku_c7188_12418573	2B	147.633	0.0833333	0.911458	0.162299	BB	BB	BB	BB	BB	BB	BB	BB	BB	BB	BB	BB	BB	BB	BB	BB	BB	BB	BB	AA	BB	BB	BB	BB	BB	BB	BB	BB	BB	BB	BB	BB	BB	BB	BB	BB	BB	BB	BB	BB	BB	BB	BB	BB
wsnp_Ex_c13440_21171391	5B	147.759	0.0729167	0.916667	0.154405	BB	BB	BB	BB	BB	AA	AA	BB	BB	BB	BB	BB	BB	BB	BB	BB	BB	AA	BB	AA	BB	BB	BB	BB	BB	BB	BB	BB	BB	BB	BB	BB	BB	BB	BB	BB	BB	BB	BB	BB	BB	BB	BB	BB
wsnp_RFL_Contig3811_4130639	5B	147.759	0.0729167	0.916667	0.154405	AA	AA	AA	AA	AA	BB	BB	AA	AA	AA	AA	AA	AA	AA	AA	AA	AA	BB	AA	BB	AA	AA	AA	AA	AA	AA	AA	AA	AA	AA	AA	AA	AA	AA	AA	AA	AA	AA	AA	AA	AA	AA	AA	AA
wsnp_BE497820B_Ta_2_3	5B	147.759	0.21875	0.744792	0.397434	BB	BB	BB	BB	BB	AA	AA	AA	BB	BB	BB	BB	BB	BB	BB	BB	AA	AA	AA	BB	AA	BB	AA	AA	AA	BB	BB	BB	BB	BB	AA	AA	BB	BB	BB	BB	BB	BB	AA	BB	BB	AA	AA	AA
wsnp_Ex_rep_c66651_64962429	5B	147.759	0.234375	0.71875	0.428467	BB	BB	BB	BB	BB	AA	AA	AA	BB	BB	BB	BB	BB	BB	BB	BB	AA	AA	AA	AA	AA	BB	AA	?:?	AA	BB	BB	BB	BB	BB	AA	AA	BB	BB	BB	BB	BB	BB	AA	BB	BB	AA	AA	AA
wsnp_Ex_c22547_31738007	7A	148.034	0.234375	0.765625	0.358887	AA	BB	AA	AA	AA	BB	AA	BB	BB	AA	AA	AA	AA	AA	AA	AA	BB	BB	AA	AA	AA	AA	AA	BB	AA	AA	AA	AA	AA	BB	AA	BB	BB	AA	AA	AA	BB	AA	AA	AA	AA	BB	AA	BB
wsnp_Ra_c5210_9289264	1A	148.131	0.0520833	0.947917	0.0987413	AA	AA	AA	AA	AA	AA	AA	AA	AA	AA	AA	AA	AA	AA	AA	AA	AA	AA	AA	AA	AA	AA	AA	AA	AA	AA	AA	AA	AA	AA	AA	AA	AA	AA	AA	AA	AA	AA	AA	AA	AA	AA	AA	AA
wsnp_CAP12_rep_c8598_3608465	1A	148.131	0.15625	0.817708	0.306939	BB	BB	BB	BB	BB	BB	BB	BB	AA	AA	BB	BB	BB	BB	BB	BB	BB	BB	AA	AA	BB	BB	BB	BB	BB	BB	BB	BB	BB	BB	BB	BB	BB	BB	BB	BB	BB	BB	BB	BB	AA	BB	BB	BB
wsnp_Ra_c4184_7637695	1A	148.131	0.15625	0.817708	0.306939	BB	BB	BB	BB	BB	BB	BB	BB	AA	AA	BB	BB	BB	BB	BB	BB	BB	BB	AA	AA	BB	BB	BB	BB	BB	BB	BB	BB	BB	BB	BB	BB	BB	BB	BB	BB	BB	BB	BB	BB	AA	BB	BB	BB
wsnp_Ex_c12399_19776420	1A	148.131	0.15625	0.833333	0.281141	BB	BB	BB	BB	BB	BB	BB	BB	AA	AA	BB	BB	BB	BB	BB	BB	BB	BB	AA	AA	BB	BB	BB	BB	BB	BB	BB	BB	BB	BB	BB	BB	BB	BB	BB	BB	BB	BB	BB	BB	AA	BB	BB	BB
wsnp_Ra_rep_c108284_91604017	1A	148.131	0.15625	0.838542	0.272434	BB	BB	BB	BB	BB	BB	BB	BB	AA	AA	BB	BB	BB	BB	BB	BB	BB	BB	AA	AA	BB	BB	BB	BB	BB	BB	BB	BB	BB	BB	BB	BB	BB	BB	BB	BB	BB	BB	BB	BB	AA	BB	BB	BB
wsnp_Ex_c34594_42877119	1A	148.131	0.15625	0.838542	0.272434	AA	AA	AA	AA	AA	AA	AA	AA	BB	BB	AA	AA	AA	AA	AA	AA	AA	AA	BB	BB	AA	AA	AA	AA	AA	AA	AA	AA	AA	AA	AA	AA	AA	AA	AA	AA	AA	AA	AA	AA	BB	AA	AA	AA
wsnp_JD_c20553_18260620	1A	148.131	0.322917	0.661458	0.458198	AA	BB	BB	AA	BB	BB	AA	BB	BB	BB	BB	BB	BB	?:?	BB	BB	AA	BB	BB	BB	AA	AA	BB	BB	BB	BB	AA	BB	BB	BB	BB	AA	BB	BB	BB	BB	BB	BB	BB	BB	BB	BB	BB	?:?
wsnp_Ex_c10843_17638629	1A	148.131	0.354167	0.619792	0.490424	BB	AA	BB	AA	?:?	AA	AA	AA	BB	BB	BB	BB	BB	BB	AA	?:?	AA	AA	BB	BB	AA	AA	AA	?:?	BB	BB	AA	AA	BB	AA	BB	AA	AA	BB	BB	BB	AA	AA	AA	AA	BB	AA	BB	?:?
wsnp_Ex_c10903_17717179	1A	148.131	0.484375	0.484375	0.530762	AA	BB	AA	BB	BB	BB	BB	BB	AA	AA	AA	AA	AA	AA	BB	BB	BB	BB	AA	?:?	BB	BB	BB	BB	AA	AA	BB	BB	AA	BB	BB	BB	BB	AA	AA	AA	BB	BB	BB	BB	AA	BB	BB	BB
wsnp_JD_c5620_6774675	4A	148.275	0.0677083	0.932292	0.126248	AA	AA	AA	AA	AA	AA	AA	AA	AA	AA	AA	AA	AA	AA	AA	AA	AA	AA	AA	AA	AA	AA	AA	AA	AA	AA	AA	AA	AA	AA	BB	AA	AA	AA	AA	AA	AA	AA	AA	AA	AA	AA	BB	AA
wsnp_Ex_rep_c105160_89664213	2B	148.319	0.0833333	0.90625	0.171766	BB	BB	BB	BB	BB	BB	BB	BB	BB	BB	BB	BB	BB	BB	BB	BB	BB	BB	BB	AA	BB	BB	BB	BB	BB	BB	BB	BB	BB	BB	BB	BB	BB	BB	BB	BB	BB	BB	BB	BB	BB	BB	BB	BB
wsnp_Ex_rep_c69016_67915892	2B	148.663	0.0833333	0.90625	0.171766	AA	AA	AA	AA	AA	AA	AA	AA	AA	AA	AA	AA	AA	AA	AA	AA	AA	AA	AA	BB	AA	AA	AA	AA	AA	AA	AA	AA	AA	AA	AA	AA	AA	AA	AA	AA	AA	AA	AA	AA	AA	AA	AA	AA
wsnp_Ku_c22272_32093892	2B	148.663	0.0885417	0.901042	0.180284	BB	BB	BB	BB	BB	BB	BB	BB	BB	BB	BB	BB	BB	BB	BB	BB	BB	BB	BB	AA	BB	BB	BB	BB	BB	BB	BB	BB	BB	BB	BB	BB	BB	BB	BB	BB	BB	BB	BB	BB	BB	BB	BB	BB
wsnp_Ex_c29434_38471452	2B	149.013	0.0833333	0.90625	0.171766	AA	AA	AA	AA	AA	AA	AA	AA	AA	AA	AA	AA	AA	AA	AA	AA	AA	AA	AA	BB	AA	AA	AA	AA	AA	AA	AA	AA	AA	AA	AA	AA	AA	AA	AA	AA	AA	AA	AA	AA	AA	AA	AA	AA
wsnp_CAP11_rep_c4105_1940985	2B	149.013	0.09375	0.901042	0.179335	BB	BB	BB	BB	BB	BB	BB	BB	BB	BB	BB	BB	BB	BB	BB	BB	BB	BB	BB	AA	BB	BB	BB	BB	BB	BB	BB	BB	BB	BB	BB	BB	BB	BB	BB	BB	BB	BB	BB	BB	BB	BB	BB	BB
wsnp_Ex_c4273_7712252	2B	149.356	0.0833333	0.911458	0.162299	BB	BB	BB	BB	BB	BB	BB	BB	BB	BB	BB	BB	BB	BB	BB	BB	BB	BB	BB	AA	BB	BB	BB	BB	BB	BB	BB	BB	BB	BB	BB	BB	BB	BB	BB	BB	BB	BB	BB	BB	BB	BB	BB	BB
wsnp_Ex_c6471_11241582	2B	149.356	0.0833333	0.911458	0.162299	BB	BB	BB	BB	BB	BB	BB	BB	BB	BB	BB	BB	BB	BB	BB	BB	BB	BB	BB	AA	BB	BB	BB	BB	BB	BB	BB	BB	BB	BB	BB	BB	BB	BB	BB	BB	BB	BB	BB	BB	BB	BB	BB	BB
wsnp_Ex_rep_c103017_88070251	2B	149.356	0.0833333	0.911458	0.162299	BB	BB	BB	BB	BB	BB	BB	BB	BB	BB	BB	BB	BB	BB	BB	BB	BB	BB	BB	AA	BB	BB	BB	BB	BB	BB	BB	BB	BB	BB	BB	BB	BB	BB	BB	BB	BB	BB	BB	BB	BB	BB	BB	BB
wsnp_Ex_c20529_29609310	2B	149.356	0.0833333	0.901042	0.181179	AA	AA	AA	AA	AA	AA	AA	AA	AA	AA	AA	AA	AA	AA	AA	AA	AA	AA	AA	BB	AA	AA	AA	AA	AA	AA	AA	AA	AA	AA	AA	AA	AA	AA	AA	AA	AA	AA	AA	AA	AA	AA	AA	AA
wsnp_JD_c12127_12442581	2B	149.356	0.0885417	0.911458	0.161404	BB	BB	BB	BB	BB	BB	BB	BB	BB	BB	BB	BB	BB	BB	BB	BB	BB	BB	BB	AA	BB	BB	BB	BB	BB	BB	BB	BB	BB	BB	BB	BB	BB	BB	BB	BB	BB	BB	BB	BB	BB	BB	BB	BB
wsnp_Ex_c4334_7816096	2B	149.356	0.09375	0.854167	0.26161	BB	BB	BB	BB	BB	BB	BB	?:?	BB	BB	BB	BB	BB	BB	BB	BB	BB	BB	BB	AA	BB	BB	BB	BB	BB	BB	BB	BB	BB	BB	BB	BB	BB	BB	BB	BB	BB	?:?	BB	BB	BB	BB	BB	BB
wsnp_Ex_c21991_31162645	2B	149.356	0.09375	0.890625	0.197998	BB	BB	BB	BB	BB	BB	BB	BB	BB	BB	BB	BB	BB	BB	BB	BB	BB	BB	BB	AA	BB	BB	BB	BB	BB	BB	BB	BB	BB	BB	BB	BB	BB	BB	BB	BB	BB	BB	BB	BB	BB	BB	BB	BB
wsnp_Ex_c51661_55533018	2B	149.356	0.09375	0.890625	0.197998	BB	BB	BB	BB	BB	BB	BB	BB	BB	BB	BB	BB	BB	BB	BB	BB	BB	BB	BB	AA	BB	BB	BB	BB	BB	BB	BB	BB	BB	BB	BB	BB	BB	BB	BB	BB	BB	BB	BB	BB	BB	BB	BB	BB
wsnp_Ku_c24932_34902009	2B	149.356	0.09375	0.890625	0.197998	BB	BB	BB	BB	BB	BB	BB	BB	BB	BB	BB	BB	BB	BB	BB	BB	BB	BB	BB	AA	BB	BB	BB	BB	BB	BB	BB	BB	BB	BB	BB	BB	BB	BB	BB	BB	BB	BB	BB	BB	BB	BB	BB	BB
wsnp_Ex_c65790_64067038	2B	149.356	0.09375	0.895833	0.188694	BB	BB	BB	BB	BB	BB	BB	BB	BB	BB	BB	BB	BB	BB	BB	BB	BB	BB	BB	AA	BB	BB	BB	BB	BB	BB	BB	BB	BB	BB	BB	BB	BB	BB	BB	BB	BB	BB	BB	BB	BB	BB	BB	BB
wsnp_JD_c29301_23358365	2B	149.356	0.09375	0.895833	0.188694	BB	BB	BB	BB	BB	BB	BB	BB	BB	BB	BB	BB	BB	BB	BB	BB	BB	BB	BB	AA	BB	BB	BB	BB	BB	BB	BB	BB	BB	BB	BB	BB	BB	BB	BB	BB	BB	BB	BB	BB	BB	BB	BB	BB
wsnp_Ku_c39797_48152615	2B	149.356	0.09375	0.895833	0.188694	BB	BB	BB	BB	BB	BB	BB	BB	BB	BB	BB	BB	BB	BB	BB	BB	BB	BB	BB	AA	BB	BB	BB	BB	BB	BB	BB	BB	BB	BB	BB	BB	BB	BB	BB	BB	BB	BB	BB	BB	BB	BB	BB	BB
wsnp_Ku_c58640_61287250	2B	149.356	0.09375	0.895833	0.188694	BB	BB	BB	BB	BB	BB	BB	BB	BB	BB	BB	BB	BB	BB	BB	BB	BB	BB	BB	AA	BB	BB	BB	BB	BB	BB	BB	BB	BB	BB	BB	BB	BB	BB	BB	BB	BB	BB	BB	BB	BB	BB	BB	BB
wsnp_RFL_Contig2669_2358747	2B	149.356	0.09375	0.895833	0.188694	BB	BB	BB	BB	BB	BB	BB	BB	BB	BB	BB	BB	BB	BB	BB	BB	BB	BB	BB	AA	BB	BB	BB	BB	BB	BB	BB	BB	BB	BB	BB	BB	BB	BB	BB	BB	BB	BB	BB	BB	BB	BB	BB	BB
wsnp_Ex_rep_c103248_88252281	2B	149.356	0.09375	0.901042	0.179335	BB	BB	BB	BB	BB	BB	BB	BB	BB	BB	BB	BB	BB	BB	BB	BB	BB	BB	BB	AA	BB	BB	BB	BB	BB	BB	BB	BB	BB	BB	BB	BB	BB	BB	BB	BB	BB	BB	BB	BB	BB	BB	BB	BB
wsnp_CAP8_c775_527823	2B	149.356	0.09375	0.885417	0.207248	AA	AA	AA	AA	AA	AA	AA	AA	AA	AA	AA	AA	AA	AA	AA	AA	AA	AA	AA	BB	AA	AA	AA	AA	AA	AA	AA	AA	AA	AA	AA	AA	AA	AA	AA	AA	AA	AA	AA	AA	AA	AA	AA	AA
wsnp_Ex_c7347_12594320	2B	149.356	0.09375	0.885417	0.207248	AA	AA	AA	AA	AA	AA	AA	AA	AA	AA	AA	AA	AA	AA	AA	AA	AA	AA	AA	BB	AA	AA	AA	AA	AA	AA	AA	AA	AA	AA	AA	AA	AA	AA	AA	AA	AA	AA	AA	AA	AA	AA	AA	AA
wsnp_Ex_c1548_2961101	2B	149.356	0.09375	0.890625	0.197998	AA	AA	AA	AA	AA	AA	AA	AA	AA	AA	AA	AA	AA	AA	AA	AA	AA	AA	AA	BB	AA	AA	AA	AA	AA	AA	AA	AA	AA	AA	AA	AA	AA	AA	AA	AA	AA	AA	AA	AA	AA	AA	AA	AA
wsnp_Ex_c52458_56049703	2B	149.356	0.09375	0.890625	0.197998	AA	AA	AA	AA	AA	AA	AA	AA	AA	AA	AA	AA	AA	AA	AA	AA	AA	AA	AA	BB	AA	AA	AA	AA	AA	AA	AA	AA	AA	AA	AA	AA	AA	AA	AA	AA	AA	AA	AA	AA	AA	AA	AA	AA
wsnp_Ex_c6295_10967631	2B	149.356	0.09375	0.890625	0.197998	AA	AA	AA	AA	AA	AA	AA	AA	AA	AA	AA	AA	AA	AA	AA	AA	AA	AA	AA	BB	AA	AA	AA	AA	AA	AA	AA	AA	AA	AA	AA	AA	AA	AA	AA	AA	AA	AA	AA	AA	AA	AA	AA	AA
wsnp_Ex_c9133_15198596	2B	149.356	0.09375	0.890625	0.197998	AA	AA	AA	AA	AA	AA	AA	AA	AA	AA	AA	AA	AA	AA	AA	AA	AA	AA	AA	BB	AA	AA	AA	AA	AA	AA	AA	AA	AA	AA	AA	AA	AA	AA	AA	AA	AA	AA	AA	AA	AA	AA	AA	AA
wsnp_Ex_rep_c69470_68411623	2B	149.356	0.09375	0.890625	0.197998	AA	AA	AA	AA	AA	AA	AA	AA	AA	AA	AA	AA	AA	AA	AA	AA	AA	AA	AA	BB	AA	AA	AA	AA	AA	AA	AA	AA	AA	AA	AA	AA	AA	AA	AA	AA	AA	AA	AA	AA	AA	AA	AA	AA
wsnp_JD_c9810_10594505	2B	149.356	0.09375	0.890625	0.197998	AA	AA	AA	AA	AA	AA	AA	AA	AA	AA	AA	AA	AA	AA	AA	AA	AA	AA	AA	BB	AA	AA	AA	AA	AA	AA	AA	AA	AA	AA	AA	AA	AA	AA	AA	AA	AA	AA	AA	AA	AA	AA	AA	AA
wsnp_Ku_c33341_42849025	2B	149.356	0.09375	0.895833	0.188694	AA	AA	AA	AA	AA	AA	AA	AA	AA	AA	AA	AA	AA	AA	AA	AA	AA	AA	AA	BB	AA	AA	AA	AA	AA	AA	AA	AA	AA	AA	AA	AA	AA	AA	AA	AA	AA	AA	AA	AA	AA	AA	AA	AA
wsnp_Ra_c18396_27453775	2B	149.356	0.09375	0.895833	0.188694	AA	AA	AA	AA	AA	AA	AA	AA	AA	AA	AA	AA	AA	AA	AA	AA	AA	AA	AA	BB	AA	AA	AA	AA	AA	AA	AA	AA	AA	AA	AA	AA	AA	AA	AA	AA	AA	AA	AA	AA	AA	AA	AA	AA
wsnp_Ku_c35215_44455846	2B	149.356	0.09375	0.901042	0.179335	AA	AA	AA	AA	AA	AA	AA	AA	AA	AA	AA	AA	AA	AA	AA	AA	AA	AA	AA	BB	AA	AA	AA	AA	AA	AA	AA	AA	AA	AA	AA	AA	AA	AA	AA	AA	AA	AA	AA	AA	AA	AA	AA	AA
wsnp_Ex_c11904_19091967	2B	149.356	0.0989583	0.875	0.224582	BB	BB	BB	BB	BB	BB	BB	BB	BB	BB	BB	BB	BB	BB	BB	BB	BB	BB	BB	AA	BB	BB	BB	BB	BB	BB	BB	BB	BB	BB	BB	BB	BB	BB	BB	BB	BB	?:?	BB	BB	BB	BB	BB	BB
wsnp_Ku_rep_c100990_88230610	2B	149.356	0.0989583	0.875	0.224582	BB	BB	BB	BB	BB	BB	BB	BB	BB	BB	BB	BB	BB	BB	BB	BB	BB	BB	BB	AA	BB	BB	BB	BB	BB	BB	BB	BB	BB	BB	BB	BB	BB	BB	BB	BB	BB	?:?	BB	BB	BB	BB	BB	BB
[truncated: 592 more rows]
[truncated: 148 more columns]
